# Supplementary material for: Gene and transcript expression patterns, coupled with isoform switching and long non-coding RNA dynamics in adipose tissue, underlie the longevity of Ames dwarf mice
Source: GeroScience. 2024 Oct 15;47(2):1923–43. doi: 10.1007/s11357-024-01383-x (PMC11978586; doi:10.1007/s11357-024-01383-x)
Supplement: Supplementary file 2 — Supplementary file2 (XLSX 807 KB) [file 11357_2024_1383_MOESM2_ESM.xlsx]

## Sheet: Table S1
Table S1. A set of 414 genes displayed alterations exclusively at the gene level.
			gene expression						transcript expression
1gene_id	gene_name	gene description	baseMean	Log2FC	padj	2threshold	1transcript_id	transcript_name	baseMean	Log2FC	padj	2threshold
ENSMUSG00000058706	0610030E20Rik	RIKEN cDNA 0610030E20 gene [Source:MGI Symbol;Acc:MGI:1915614]	2977.06	0.631315	0.0453974	TRUE	ENSMUST00000077783.5	0610030E20Rik-201	1686.11	0.919857	0.347733	FALSE
							MSTRG.19122.1	MSTRG.19122.1	544.59	0.0982513	0.964942	FALSE
							MSTRG.19122.2	MSTRG.19122.2	472.516	-0.782146	0.757132	FALSE
ENSMUSG00000026831	1700007K13Rik	RIKEN cDNA 1700007K13 gene [Source:MGI Symbol;Acc:MGI:1916577]	19.4439	5.35082	0.0309545	TRUE	ENSMUST00000086370.11	1700007K13Rik-201	19.1919	5.32895	0.0903474	FALSE
							ENSMUST00000127683.2	1700007K13Rik-203	0		NA	NA
ENSMUSG00000071103	1700029J07Rik	RIKEN cDNA 1700029J07 gene [Source:MGI Symbol;Acc:MGI:1916729]	313.347	1.10864	0.000639348	TRUE	ENSMUST00000095323.8	1700029J07Rik-201	255.191	0.88278	0.125427	FALSE
							ENSMUST00000098786.3	1700029J07Rik-202	42.1732	2.01582	0.437181	FALSE
ENSMUSG00000029247	Paics	phosphoribosylaminoimidazole carboxylase, phosphoribosylaminoribosylaminoimidazole, succinocarboxamide synthetase [Source:MGI Symbol;Acc:MGI:1914304]	15.2501	-3.15276	0.0382883	TRUE	ENSMUST00000031160.16	Paics-201	6159.32	-0.53594	0.795443	FALSE
							ENSMUST00000117536.8	Paics-202	1317.55	-0.0565048	0.993336	FALSE
							ENSMUST00000120912.8	Paics-203	1379.45	0.66503	0.819716	FALSE
							ENSMUST00000141687.2	Paics-205	1.89292	-0.0433678	NA	FALSE
ENSMUSG00000071398	2410004P03Rik	RIKEN cDNA 2410004P03 gene [Source:MGI Symbol;Acc:MGI:1920917]	64.0678	2.5322	0.0301826	TRUE	ENSMUST00000095823.9	2410004P03Rik-201	62.7064	2.55913	0.0810917	FALSE
							ENSMUST00000189479.2	2410004P03Rik-202	1.43824	2.01193	NA	NA
							ENSMUST00000190691.2	2410004P03Rik-203	0.127211	-0.94877	NA	NA
ENSMUSG00000026227	2810459M11Rik	RIKEN cDNA 2810459M11 gene [Source:MGI Symbol;Acc:MGI:1920042]	230.547	3.70025	9.55e-06	TRUE	ENSMUST00000027429.11	2810459M11Rik-201	164.048	4.25175	0.231952	FALSE
							ENSMUST00000165824.3	2810459M11Rik-202	65.5537	2.78751	0.513904	FALSE
							MSTRG.654.1	MSTRG.654.1	27.9672	7.99187	0.107987	FALSE
ENSMUSG00000094958	3110021N24Rik	RIKEN cDNA 3110021N24 gene [Source:MGI Symbol;Acc:MGI:1920383]	21.6492	2.25028	0.0420262	TRUE	ENSMUST00000178992.2	3110021N24Rik-201	21.48	2.22963	0.0936362	FALSE
ENSMUSG00000032680	6820408C15Rik	RIKEN cDNA 6820408C15 gene [Source:MGI Symbol;Acc:MGI:3045333]	48.1938	2.03006	0.0330458	TRUE	ENSMUST00000039961.12	6820408C15Rik-201	46.3617	1.98139	0.0811771	FALSE
							ENSMUST00000128737.2	6820408C15Rik-202	1.73127	3.97819	NA	NA
ENSMUSG00000022361	Zhx1	zinc fingers and homeoboxes 1 [Source:MGI Symbol;Acc:MGI:109271]	717.133	-1.01332	0.000361986	TRUE	ENSMUST00000070143.13	Zhx1-201	4206.62	-0.049786	0.941817	FALSE
							ENSMUST00000110168.8	Zhx1-202	1557.66	-0.992253	0.428382	FALSE
							ENSMUST00000175805.9	Zhx1-203	13.8209	-0.246734	0.945863	FALSE
ENSMUSG00000022362	Gm29394	predicted gene 29394 [Source:MGI Symbol;Acc:MGI:5580100]	717.133	-1.01332	0.000361986	TRUE	ENSMUST00000176076.2	Gm29394-201	1.84307	0.328585	NA	FALSE
							ENSMUST00000176935.8	Gm29394-202	20.5333	-0.3298	0.900525	FALSE
							ENSMUST00000177176.8	Gm29394-203	1.33538	-0.54862	NA	FALSE
							ENSMUST00000177276.8	Zhx1-206	7.7605	0.452352	0.744818	FALSE
							ENSMUST00000177504.9	Gm29394-204	2.75428	-0.202464	NA	FALSE
ENSMUSG00000021340	Gpld1	glycosylphosphatidylinositol specific phospholipase D1 [Source:MGI Symbol;Acc:MGI:106604]	64.999	1.06506	0.0231105	TRUE	ENSMUST00000021773.13	Gpld1-201	155.65	-0.0532624	0.994023	FALSE
ENSMUSG00000057880	Abat	4-aminobutyrate aminotransferase [Source:MGI Symbol;Acc:MGI:2443582]	6132.96	1.06801	0.0238377	TRUE	ENSMUST00000065987.14	Abat-201	5928.44	1.01302	0.101801	FALSE
							ENSMUST00000115838.8	Abat-202	7.02046	-0.287586	NA	FALSE
							ENSMUST00000115839.9	Abat-203	146.6	3.34705	0.187159	FALSE
							ENSMUST00000138987.8	Abat-205	0.643749	0.445787	NA	FALSE
							ENSMUST00000144444.2	Abat-207	0.749127	0.772368	NA	NA
ENSMUSG00000047368	Abhd17b	abhydrolase domain containing 17B [Source:MGI Symbol;Acc:MGI:1917816]	1101.54	-1.17492	0.029995	TRUE	ENSMUST00000052556.5	Abhd17b-201	638.61	-1.71714	0.12195	FALSE
							ENSMUST00000235332.2	Abhd17b-202	354.873	-0.57169	0.61537	FALSE
							MSTRG.11489.1	MSTRG.11489.1	1109.9	1.49998	0.529279	FALSE
							MSTRG.11489.3	MSTRG.11489.3	1254.51	-0.133205	0.981907	FALSE
ENSMUSG00000079355	Ackr4	atypical chemokine receptor 4 [Source:MGI Symbol;Acc:MGI:2181676]	327.597	1.35822	0.00322914	TRUE	ENSMUST00000076147.6	Ackr4-202	54.7028	1.22877	0.280513	FALSE
							ENSMUST00000188000.2	Ackr4-203	253.576	1.40938	0.289036	FALSE
							ENSMUST00000219146.2	Ackr4-204	14.8849	0.395133	NA	FALSE
ENSMUSG00000017697	Ada	adenosine deaminase [Source:MGI Symbol;Acc:MGI:87916]	372.802	-0.964534	0.0389047	TRUE	ENSMUST00000017841.4	Ada-201	368.451	-0.999478	0.0808792	FALSE
							MSTRG.13532.2	MSTRG.13532.2	603.554	-0.739268	0.597907	FALSE
ENSMUSG00000033032	Afap1l1	actin filament associated protein 1-like 1 [Source:MGI Symbol;Acc:MGI:2147199]	1615.76	0.858807	0.0360625	TRUE	ENSMUST00000120472.2	Afap1l1-201	1554.97	0.793202	0.150613	FALSE
ENSMUSG00000040812	Agbl2	ATP/GTP binding protein-like 2 [Source:MGI Symbol;Acc:MGI:2443254]	71.4782	1.39305	0.0334651	TRUE	ENSMUST00000037206.11	Agbl2-201	4.5394	5.36933	NA	NA
							ENSMUST00000037219.12	Agbl2-202	17.1586	7.28722	0.115375	FALSE
							ENSMUST00000111481.2	Agbl2-204	0		NA	NA
							ENSMUST00000136058.8	Agbl2-205	0		NA	NA
							ENSMUST00000170320.8	Agbl2-208	49.1336	0.630996	0.417068	FALSE
ENSMUSG00000029165	Agbl5	ATP/GTP binding protein-like 5 [Source:MGI Symbol;Acc:MGI:2441745]	586.185	0.705425	0.0485014	TRUE	ENSMUST00000114700.9	Agbl5-202	11.6052	5.17182	NA	NA
							ENSMUST00000200695.4	Agbl5-203	0.394739	1.85078	NA	NA
							ENSMUST00000200850.2	Agbl5-204	0.362524	-1.14408	NA	NA
							ENSMUST00000201014.2	Agbl5-206	8.75342	0.554284	0.73436	FALSE
							ENSMUST00000201168.4	Agbl5-208	46.7422	-0.495793	0.974474	FALSE
							ENSMUST00000201225.4	Agbl5-209	15.3165	0.149013	0.982674	FALSE
							ENSMUST00000201917.4	Agbl5-213	252.42	0.869721	0.488575	FALSE
							ENSMUST00000202060.4	Agbl5-215	68.4265	0.640403	0.888902	FALSE
							ENSMUST00000202109.5	Agbl5-216	0.0986764	0.349636	NA	FALSE
ENSMUSG00000001864	Aif1l	allograft inflammatory factor 1-like [Source:MGI Symbol;Acc:MGI:1919598]	489.304	1.10122	0.0439391	TRUE	ENSMUST00000001920.13	Aif1l-201	433.332	1.18087	0.163802	FALSE
							ENSMUST00000148056.4	Aif1l-207	0		NA	NA
							ENSMUST00000151276.3	Aif1l-208	0.198315	0.926708	NA	NA
ENSMUSG00000038587	Akap12	A kinase (PRKA) anchor protein (gravin) 12 [Source:MGI Symbol;Acc:MGI:1932576]	23769.5	0.858245	0.0163838	TRUE	ENSMUST00000045730.7	Akap12-201	5691.39	0.965088	0.109635	FALSE
							ENSMUST00000215696.2	Akap12-202	3.48494	0.135333	NA	FALSE
							ENSMUST00000216139.3	Akap12-203	3.19718	0.44599	NA	FALSE
							ENSMUST00000239220.2	Akap12-204	0.324308	1.55015	NA	NA
							ENSMUST00000239373.2	Akap12-205	17885.4	0.794076	0.119894	FALSE
ENSMUSG00000033715	Akr1c14	aldo-keto reductase family 1, member C14 [Source:MGI Symbol;Acc:MGI:2145458]	421.685	1.78995	0.00448296	TRUE	ENSMUST00000041768.7	Akr1c14-201	384.266	2.47947	0.485756	FALSE
							ENSMUST00000118717.10	Akr1c14-202	33.3237	-4.22108	0.280681	FALSE
ENSMUSG00000029368	Alb	albumin [Source:MGI Symbol;Acc:MGI:87991]	468.189	2.19983	0.018789	TRUE	ENSMUST00000031314.10	Alb-201	467.644	2.19281	0.0655772	FALSE
ENSMUSG00000079610	Ankrd39	ankyrin repeat domain 39 [Source:MGI Symbol;Acc:MGI:1914816]	124.779	-2.66083	0.0197062	TRUE	ENSMUST00000001172.12	Ankrd39-201	23.2899	-1.99765	NA	NA
ENSMUSG00000067653	Ankrd23	ankyrin repeat domain 23 [Source:MGI Symbol;Acc:MGI:1925571]	124.779	-2.66083	0.0197062	TRUE	ENSMUST00000054665.10	Ankrd23-201	15.4036	-1.61114	0.360993	FALSE
ENSMUSG00000109510	Gm42417	predicted gene, 42417 [Source:MGI Symbol;Acc:MGI:5649003]	124.779	-2.66083	0.0197062	TRUE	ENSMUST00000191849.6	Gm42417-201	3.418	-0.823177	NA	NA
							ENSMUST00000193083.6	Ankrd23-202	100.152	-2.96767	0.0955098	FALSE
							ENSMUST00000194853.3	Ankrd23-204	1.56206	-1.84874	NA	NA
							ENSMUST00000194894.4	Ankrd39-202	9.73903	-0.239931	0.907212	FALSE
							MSTRG.197.1	MSTRG.197.1	502.571	0.480492	0.839331	FALSE
							MSTRG.197.2	MSTRG.197.2	566.855	0.462027	0.832534	FALSE
							MSTRG.197.3	MSTRG.197.3	674.413	0.539881	0.671159	FALSE
							MSTRG.197.4	MSTRG.197.4	152.099	1.16765	0.891662	FALSE
ENSMUSG00000020135	Apc2	APC regulator of WNT signaling pathway 2 [Source:MGI Symbol;Acc:MGI:1346052]	266.296	0.995882	0.0189261	TRUE	ENSMUST00000020349.7	Apc2-201	0		NA	NA
							ENSMUST00000105359.8	Apc2-202	255.49	0.990274	0.0641047	FALSE
							ENSMUST00000138909.8	Apc2-203	0		NA	NA
							ENSMUST00000140828.8	Apc2-205	0.314899	1.51327	NA	NA
							ENSMUST00000154212.8	Apc2-206	0.570755	-2.93162	NA	NA
ENSMUSG00000010911	Apip	APAF1 interacting protein [Source:MGI Symbol;Acc:MGI:1926788]	1089.93	-0.642703	0.0406722	TRUE	ENSMUST00000011055.7	Apip-201	673.997	-1.80133	0.0541529	FALSE
							MSTRG.12854.1	MSTRG.12854.1	22.3672	-8.05984	NA	NA
							MSTRG.12854.3	MSTRG.12854.3	1009.31	0.662232	0.547155	FALSE
ENSMUSG00000037010	Apln	apelin [Source:MGI Symbol;Acc:MGI:1353624]	569.206	1.29568	0.015105	TRUE	ENSMUST00000039026.8	Apln-201	563.661	1.26616	0.052467	FALSE
ENSMUSG00000042797	Aqp11	aquaporin 11 [Source:MGI Symbol;Acc:MGI:1913583]	389.044	0.932533	0.0230321	TRUE	ENSMUST00000084986.8	Aqp11-201	9.36105	-0.335392	0.964493	FALSE
							ENSMUST00000206389.2	Aqp11-205	362.008	0.962697	0.0776119	FALSE
ENSMUSG00000024451	Arap3	ArfGAP with RhoGAP domain, ankyrin repeat and PH domain 3 [Source:MGI Symbol;Acc:MGI:2147274]	718.127	1.26221	0.0110664	TRUE	ENSMUST00000042944.9	Arap3-201	77.4382	5.17457	NA	NA
							ENSMUST00000236134.2	Arap3-203	0.874494	0.182591	NA	FALSE
							ENSMUST00000236534.2	Arap3-204	1.2941	0.450341	NA	FALSE
							ENSMUST00000236588.2	Arap3-205	0.988645	-0.227373	NA	FALSE
							ENSMUST00000237272.2	Arap3-208	430.467	1.11443	0.138371	FALSE
							MSTRG.10754.1	MSTRG.10754.1	485.31	-0.0759929	0.970912	FALSE
							MSTRG.10754.2	MSTRG.10754.2	460.513	0.529134	0.468291	FALSE
							MSTRG.10754.3	MSTRG.10754.3	656.093	0.546572	0.648874	FALSE
							MSTRG.10754.7	MSTRG.10754.7	371.407	-0.094172	0.99011	FALSE
ENSMUSG00000043157	Arl11	ADP-ribosylation factor-like 11 [Source:MGI Symbol;Acc:MGI:2444054]	1457.15	-1.24287	0.0294734	TRUE	ENSMUST00000055159.8	Arl11-201	1368.19	-1.31002	0.0520686	FALSE
							ENSMUST00000224727.2	Arl11-202	82.4027	-0.675883	0.771331	FALSE
							MSTRG.7348.2	MSTRG.7348.2	56.4747	-1.00956	0.522371	FALSE
							MSTRG.7348.3	MSTRG.7348.3	66.0604	22.9099	NA	NA
ENSMUSG00000038352	Arl5c	ADP-ribosylation factor-like 5C [Source:MGI Symbol;Acc:MGI:3028577]	304.414	-0.760588	0.0451119	TRUE	ENSMUST00000042971.16	Arl5c-201	285.835	-0.80208	0.0956403	FALSE
							ENSMUST00000107563.2	Arl5c-202	17.0076	-0.533945	0.679114	FALSE
ENSMUSG00000074794	Arrdc3	arrestin domain containing 3 [Source:MGI Symbol;Acc:MGI:2145242]	6701.2	-0.69226	0.0421859	TRUE	ENSMUST00000099356.10	Arrdc3-201	5574.31	-0.663857	0.350033	FALSE
							ENSMUST00000161441.2	Arrdc3-205	58.1809	0.466271	0.956022	FALSE
ENSMUSG00000034768	Asb16	ankyrin repeat and SOCS box-containing 16 [Source:MGI Symbol;Acc:MGI:2654437]	69.6392	2.03129	0.0385806	TRUE	ENSMUST00000036467.5	Asb16-201	69.0389	2.00961	0.0995106	FALSE
ENSMUSG00000023052	Npff	neuropeptide FF-amide peptide precursor [Source:MGI Symbol;Acc:MGI:1891708]	2997.12	-0.68273	0.0184986	TRUE	ENSMUST00000023814.9	Npff-201	0.861434	0.194791	NA	FALSE
ENSMUSG00000047507	Baiap3	BAI1-associated protein 3 [Source:MGI Symbol;Acc:MGI:2685783]	246.734	0.954988	0.0027519	TRUE	ENSMUST00000169109.3	Baiap3-201	8.02096	5.44712	NA	NA
							ENSMUST00000182056.8	Baiap3-202	193.866	0.727886	0.438285	FALSE
							ENSMUST00000182435.8	Baiap3-204	18.2964	6.64885	0.0935133	FALSE
							ENSMUST00000182696.8	Baiap3-205	0		NA	NA
							ENSMUST00000182825.8	Baiap3-206	2.23291	0.0563333	NA	FALSE
ENSMUSG00000032033	Barx2	BarH-like homeobox 2 [Source:MGI Symbol;Acc:MGI:109617]	93.2883	-1.77347	0.0401784	TRUE	ENSMUST00000116615.5	Barx2-201	93.1901	-1.79144	0.0954623	FALSE
ENSMUSG00000034266	Batf	basic leucine zipper transcription factor, ATF-like [Source:MGI Symbol;Acc:MGI:1859147]	150.03	-1.01442	0.0340553	TRUE	ENSMUST00000040536.6	Batf-201	147.692	-1.05268	0.054794	FALSE
ENSMUSG00000039699	Batf2	basic leucine zipper transcription factor, ATF-like 2 [Source:MGI Symbol;Acc:MGI:1921731]	127.262	-1.0402	0.031751	TRUE	ENSMUST00000045042.8	Batf2-201	48.1145	-0.345519	0.729274	FALSE
							ENSMUST00000237511.2	Batf2-207	6.39095	-3.88245	NA	NA
ENSMUSG00000074862	BC025920	cDNA sequence BC025920 [Source:MGI Symbol;Acc:MGI:2670983]	141.997	0.807664	0.004923	TRUE	ENSMUST00000099442.4	BC025920-201	96.5875	0.601814	0.564126	FALSE
							ENSMUST00000119492.2	BC025920-202	42.8324	1.30852	0.838571	FALSE
							ENSMUST00000119753.8	BC025920-203	0		NA	NA
							ENSMUST00000121138.2	BC025920-204	0		NA	NA
ENSMUSG00000057246	BC051142	cDNA sequence BC051142 [Source:MGI Symbol;Acc:MGI:3039565]	446.631	0.977761	0.000347406	TRUE	ENSMUST00000078615.12	BC051142-201	59.2161	0.806961	0.809392	FALSE
							ENSMUST00000097348.10	BC051142-202	0		NA	NA
							ENSMUST00000114175.8	BC051142-203	86.2376	0.626582	0.482158	FALSE
							ENSMUST00000135217.2	BC051142-205	1.30979	0.470922	NA	FALSE
							ENSMUST00000139063.8	BC051142-206	30.4425	2.46008	0.29409	FALSE
							ENSMUST00000142317.8	BC051142-208	4.6487	-1.94837	NA	NA
							ENSMUST00000223765.2	BC051142-210	39.6041	0.548142	0.618285	FALSE
							ENSMUST00000223957.2	BC051142-211	8.53958	-0.00984026	0.998074	FALSE
							MSTRG.9887.14	MSTRG.9887.14	33.6633	0.291341	0.921553	FALSE
ENSMUSG00000036896	C1qc	complement component 1, q subcomponent, C chain [Source:MGI Symbol;Acc:MGI:88225]	14618.2	-0.961088	0.0375017	TRUE	ENSMUST00000046332.6	C1qc-201	14455.7	-0.987331	0.0828814	FALSE
							MSTRG.16299.1	MSTRG.16299.1	1911.97	-1.2822	0.0616646	FALSE
ENSMUSG00000071347	C1qtnf9	C1q and tumor necrosis factor related protein 9 [Source:MGI Symbol;Acc:MGI:3045252]	2276.76	0.885356	0.0286178	TRUE	ENSMUST00000025940.7	C1qtnf9-201	2259.82	0.861577	0.0900799	FALSE
ENSMUSG00000031883	Car7	carbonic anhydrase 7 [Source:MGI Symbol;Acc:MGI:103100]	227.216	0.863867	0.0380645	TRUE	ENSMUST00000056051.11	Car7-201	75.368	0.662358	0.835686	FALSE
							ENSMUST00000159416.8	Car7-202	132.201	1.11798	0.440805	FALSE
							ENSMUST00000162761.2	Car7-204	2.87183	-1.00954	NA	NA
ENSMUSG00000041261	Car8	carbonic anhydrase 8 [Source:MGI Symbol;Acc:MGI:88253]	226.384	1.29536	0.0220706	TRUE	ENSMUST00000066674.8	Car8-201	224.081	1.27152	0.062779	FALSE
ENSMUSG00000049123	Catsperg2	cation channel sperm associated auxiliary subunit gamma 2 [Source:MGI Symbol;Acc:MGI:1923968]	94.2051	1.05639	0.0363278	TRUE	ENSMUST00000061193.4	Catsperg2-201	5.27758	5.58595	NA	NA
							ENSMUST00000209126.2	Catsperg2-209	0.540513	2.29137	NA	NA
ENSMUSG00000024039	Cbs	cystathionine beta-synthase [Source:MGI Symbol;Acc:MGI:88285]	270.637	1.69457	0.0405057	TRUE	ENSMUST00000067801.14	Cbs-201	17.1112	1.67572	0.883266	FALSE
							ENSMUST00000078509.12	Cbs-202	87.0815	3.42063	0.526703	FALSE
							ENSMUST00000118504.9	Cbs-203	12.9176	1.01982	0.945251	FALSE
							ENSMUST00000128351.9	Cbs-204	0		NA	NA
							ENSMUST00000135425.9	Cbs-205	0		NA	NA
							ENSMUST00000151718.3	Cbs-208	0.197387	0.926708	NA	NA
							ENSMUST00000155814.8	Cbs-209	0		NA	NA
							ENSMUST00000236853.2	Cbs-211	140.187	1.19632	0.167808	FALSE
							ENSMUST00000236909.2	Cbs-212	0.670439	-0.557226	NA	FALSE
ENSMUSG00000039765	Cc2d2a	coiled-coil and C2 domain containing 2A [Source:MGI Symbol;Acc:MGI:1924487]	849.423	1.71478	0.0198928	TRUE	ENSMUST00000048150.15	Cc2d2a-201	2.564	-0.678466	NA	NA
							ENSMUST00000125866.4	Cc2d2a-202	827.448	1.73785	0.0703306	FALSE
							MSTRG.17102.2	MSTRG.17102.2	1702.54	0.446914	0.516759	FALSE
							MSTRG.17102.3	MSTRG.17102.3	236.606	-1.93068	0.11848	FALSE
							MSTRG.17102.4	MSTRG.17102.4	126.699	-1.85831	0.494074	FALSE
ENSMUSG00000079235	Ccdc13	coiled-coil domain containing 13 [Source:MGI Symbol;Acc:MGI:1920144]	14.6685	3.75333	0.0238377	TRUE	ENSMUST00000135986.9	Ccdc13-202	13.0273	3.54596	0.0920322	FALSE
							ENSMUST00000142783.2	Ccdc13-204	1.18412	3.43211	NA	NA
ENSMUSG00000075225	Ccdc162	coiled-coil domain containing 162 [Source:MGI Symbol;Acc:MGI:1923223]	125.699	1.58252	0.0389523	TRUE	ENSMUST00000019955.16	Ccdc162-201	0.108103	0.349636	NA	FALSE
							ENSMUST00000095227.10	Ccdc162-202	0.928302	3.07813	NA	NA
							ENSMUST00000099932.10	Ccdc162-203	0.52324	1.17398	NA	NA
							ENSMUST00000189488.3	Ccdc162-209	110.268	1.7967	0.0702359	FALSE
							ENSMUST00000190522.2	Ccdc162-210	0		NA	NA
							ENSMUST00000219054.2	Ccdc162-211	0.236793	-1.67711	NA	NA
							MSTRG.1961.5	MSTRG.1961.5	24.4452	1.69618	0.746131	FALSE
ENSMUSG00000023235	Ccl25	chemokine (C-C motif) ligand 25 [Source:MGI Symbol;Acc:MGI:1099448]	463.799	0.614943	0.0264245	TRUE	ENSMUST00000024004.9	Ccl25-201	2.90548	-0.729927	NA	NA
							ENSMUST00000110982.8	Ccl25-204	1.98627	-0.518961	NA	FALSE
							ENSMUST00000127460.8	Ccl25-205	25.6805	2.16515	0.601093	FALSE
							ENSMUST00000136191.8	Ccl25-206	2.37765	-1.52598	NA	NA
							MSTRG.21850.3	MSTRG.21850.3	52.3577	0.238579	0.975121	FALSE
ENSMUSG00000019122	Ccl9	chemokine (C-C motif) ligand 9 [Source:MGI Symbol;Acc:MGI:104533]	23781.1	-1.18152	0.0428628	TRUE	ENSMUST00000019266.6	Ccl9-201	23680.5	-1.20972	0.0982182	FALSE
ENSMUSG00000051439	Cd14	CD14 antigen [Source:MGI Symbol;Acc:MGI:88318]	3420.04	-1.08668	0.0492734	TRUE	ENSMUST00000061829.8	Cd14-201	3216.21	-1.115	0.109665	FALSE
ENSMUSG00000028076	Cd1d1	CD1d1 antigen [Source:MGI Symbol;Acc:MGI:107674]	29241.7	1.41476	0.0114665	TRUE	ENSMUST00000029717.4	Cd1d1-201	23236.3	1.30525	0.0701331	FALSE
							ENSMUST00000063869.11	Cd1d1-202	141.947	0.556562	0.714074	FALSE
							MSTRG.14323.1	MSTRG.14323.1	1582.81	0.569358	0.611798	FALSE
							MSTRG.14323.2	MSTRG.14323.2	8536.74	0.667474	0.338815	FALSE
							MSTRG.14323.3	MSTRG.14323.3	801.273	0.269333	0.881325	FALSE
							MSTRG.14323.4	MSTRG.14323.4	792.057	1.10284	0.375403	FALSE
							MSTRG.14323.5	MSTRG.14323.5	106.121	0.841026	0.577652	FALSE
							MSTRG.14323.6	MSTRG.14323.6	304.76	-0.0151415	0.996948	FALSE
							MSTRG.14323.7	MSTRG.14323.7	214.131	-0.140627	0.964942	FALSE
							MSTRG.14323.8	MSTRG.14323.8	430	0.84276	0.0998338	FALSE
ENSMUSG00000027863	Cd2	CD2 antigen [Source:MGI Symbol;Acc:MGI:88320]	328.122	-0.936278	0.0349621	TRUE	ENSMUST00000029456.5	Cd2-201	300.8	-0.969702	0.0718198	FALSE
ENSMUSG00000031494	Cd209a	CD209a antigen [Source:MGI Symbol;Acc:MGI:2157942]	469.286	0.885591	0.0347032	TRUE	ENSMUST00000012847.3	Cd209a-201	455.765	0.885588	0.105545	FALSE
							ENSMUST00000207979.2	Cd209a-203	1.8634	-0.193677	NA	FALSE
							ENSMUST00000208960.2	Cd209a-204	0.197387	0.926708	NA	NA
ENSMUSG00000089753	Cd300ld2	CD300 molecule like family member D2 [Source:MGI Symbol;Acc:MGI:3649405]	1074.86	-2.55289	1.99e-12	TRUE	ENSMUST00000092463.7	Cd300ld2-201	70.2747	-2.38046	0.124242	FALSE
							ENSMUST00000106578.8	Cd300ld2-202	4.66875	-1.82805	NA	NA
ENSMUSG00000089722	Cd300ld5	CD300 molecule like family member D5 [Source:MGI Symbol;Acc:MGI:3702661]	166.311	-0.968896	0.00800756	TRUE	ENSMUST00000100239.3	Cd300ld5-201	162.444	-0.855978	0.381788	FALSE
ENSMUSG00000025351	Cd63	CD63 antigen [Source:MGI Symbol;Acc:MGI:99529]	27184.8	-0.754953	0.0449641	TRUE	ENSMUST00000026407.9	Cd63-201	21662.7	-0.632876	0.144106	FALSE
							ENSMUST00000105229.9	Cd63-202	4929.42	-1.44807	0.27647	FALSE
							ENSMUST00000219317.2	Cd63-204	0		NA	NA
							ENSMUST00000220308.2	Cd63-206	232.123	-1.16202	0.279373	FALSE
ENSMUSG00000015396	Cd83	CD83 antigen [Source:MGI Symbol;Acc:MGI:1328316]	3232.34	-1.38731	0.0409117	TRUE	ENSMUST00000015540.4	Cd83-201	1968.95	-0.934435	0.428958	FALSE
							MSTRG.5927.1	MSTRG.5927.1	1067.35	-1.54593	0.679003	FALSE
ENSMUSG00000036533	Cdc42ep3	CDC42 effector protein (Rho GTPase binding) 3 [Source:MGI Symbol;Acc:MGI:2384718]	1707.6	0.663725	0.0429761	TRUE	ENSMUST00000068958.9	Cdc42ep3-201	1695.16	0.640676	0.115826	FALSE
							ENSMUST00000233363.2	Cdc42ep3-202	0.232589	-0.371699	NA	FALSE
ENSMUSG00000031841	Cdh13	cadherin 13 [Source:MGI Symbol;Acc:MGI:99551]	2037.79	0.939796	0.0320701	TRUE	ENSMUST00000117160.2	Cdh13-201	2003.24	0.919941	0.0938665	FALSE
ENSMUSG00000031871	Cdh5	cadherin 5 [Source:MGI Symbol;Acc:MGI:105057]	9130.18	1.0967	0.0182816	TRUE	ENSMUST00000034339.10	Cdh5-201	9033.16	1.06606	0.0586905	FALSE
							ENSMUST00000209911.2	Cdh5-202	1.9323	0.447993	NA	FALSE
							MSTRG.22698.2	MSTRG.22698.2	807.463	1.22888	0.803101	FALSE
ENSMUSG00000038119	Cdon	cell adhesion molecule-related/down-regulated by oncogenes [Source:MGI Symbol;Acc:MGI:1926387]	9986.69	-0.692653	0.0169951	TRUE	ENSMUST00000042842.6	Cdon-201	810.099	0.210055	0.964209	FALSE
							ENSMUST00000119129.10	Cdon-202	9124.74	-0.8017	0.106143	FALSE
							ENSMUST00000127264.2	Cdon-203	1.32071	-0.548054	NA	FALSE
							ENSMUST00000151682.8	Cdon-205	0.976547	-0.212412	NA	FALSE
							ENSMUST00000154652.8	Cdon-206	7.26231	-0.244887	0.942774	FALSE
							MSTRG.23419.5	MSTRG.23419.5	1568.73	0.103983	0.983488	FALSE
ENSMUSG00000023473	Celsr3	cadherin, EGF LAG seven-pass G-type receptor 3 [Source:MGI Symbol;Acc:MGI:1858236]	234.189	0.7101	0.0367027	TRUE	ENSMUST00000024238.11	Celsr3-201	35.3743	3.7179	NA	NA
							ENSMUST00000192235.2	Celsr3-202	0.78693	-0.951316	NA	NA
							ENSMUST00000194079.2	Celsr3-204	0		NA	NA
							ENSMUST00000213524.3	Celsr3-207	191.2	0.364791	0.900767	FALSE
ENSMUSG00000024989	Cep55	centrosomal protein 55 [Source:MGI Symbol;Acc:MGI:1921357]	63.6115	3.14365	0.0305861	TRUE	ENSMUST00000096096.12	Cep55-201	11.4863	20.4728	NA	NA
							ENSMUST00000116506.8	Cep55-202	0		NA	NA
							ENSMUST00000169673.3	Cep55-203	12.5139	2.61083	0.0578379	FALSE
							ENSMUST00000236044.2	Cep55-205	31.3494	8.15666	0.0952061	FALSE
							ENSMUST00000237408.2	Cep55-206	5.67049	-0.459637	NA	FALSE
							MSTRG.11654.1	MSTRG.11654.1	206.645	-0.569294	0.924571	FALSE
							MSTRG.11654.8	MSTRG.11654.8	29.3368	-23.3412	NA	NA
ENSMUSG00000038594	Cep85l	centrosomal protein 85-like [Source:MGI Symbol;Acc:MGI:3642684]	1938.24	0.583833	0.00267376	TRUE	ENSMUST00000095691.7	Cep85l-201	2.49547	-0.60779	NA	NA
							ENSMUST00000220376.2	Cep85l-204	1.64671	2.2693	NA	NA
							ENSMUST00000220443.2	Cep85l-205	1918.98	0.563466	0.0101051	FALSE
ENSMUSG00000117975	Itprip	inositol 1,4,5-triphosphate receptor interacting protein [Source:MGI Symbol;Acc:MGI:3042776]	123.478	2.55527	0.0295542	TRUE	ENSMUST00000095998.7	Itprip-201	0		NA	NA
ENSMUSG00000044948	Cfap43	cilia and flagella associated protein 43 [Source:MGI Symbol;Acc:MGI:1289258]	123.478	2.55527	0.0295542	TRUE	ENSMUST00000160247.3	Cfap43-204	120.841	2.75898	0.0830823	FALSE
							ENSMUST00000161832.8	Cfap43-206	0		NA	NA
							ENSMUST00000237029.2	Itprip-202	1.43597	0.120966	NA	FALSE
							MSTRG.11801.8	MSTRG.11801.8	900.329	-0.126591	0.719449	FALSE
ENSMUSG00000049571	Cfap46	cilia and flagella associated protein 46 [Source:MGI Symbol;Acc:MGI:2444387]	110.558	1.87654	0.0254454	TRUE	ENSMUST00000129990.9	Cfap46-202	104.209	1.89244	0.0762718	FALSE
							ENSMUST00000130453.8	Cfap46-203	0		NA	NA
							ENSMUST00000196540.5	Cfap46-209	0.197387	0.926708	NA	NA
ENSMUSG00000073077	Cfap47	cilia and flagella associated protein 47 [Source:MGI Symbol;Acc:MGI:3781475]	80.7094	1.28689	0.0218659	TRUE	ENSMUST00000101410.3	Cfap47-201	0		NA	NA
							ENSMUST00000114021.4	Cfap47-202	0		NA	NA
							ENSMUST00000179788.2	Cfap47-203	0		NA	NA
							ENSMUST00000197180.6	Cfap47-205	80.0284	1.27489	0.0571548	FALSE
ENSMUSG00000020014	Cfap54	cilia and flagella associated protein 54 [Source:MGI Symbol;Acc:MGI:1922208]	204.511	1.8224	0.00291849	TRUE	ENSMUST00000020200.14	Cfap54-201	0		NA	NA
							ENSMUST00000164979.2	Cfap54-204	0		NA	NA
							ENSMUST00000168110.8	Cfap54-207	134.355	1.08319	0.754999	FALSE
							ENSMUST00000168617.3	Cfap54-208	0		NA	NA
							ENSMUST00000212902.2	Cfap54-211	67.9153	9.27202	NA	NA
							ENSMUST00000220280.2	Cfap54-212	0		NA	NA
ENSMUSG00000026031	Cflar	CASP8 and FADD-like apoptosis regulator [Source:MGI Symbol;Acc:MGI:1336166]	2892.37	-0.915984	0.00904327	TRUE	ENSMUST00000069333.8	Cflar-201	483.995	-1.26202	0.565021	FALSE
							ENSMUST00000097722.9	Cflar-202	2.94283	-1.05512	NA	NA
							ENSMUST00000114309.8	Cflar-204	127.84	0.234468	0.772002	FALSE
							ENSMUST00000114313.8	Cflar-205	1367.22	-1.70134	0.838923	FALSE
							MSTRG.389.1	MSTRG.389.1	860.108	1.34671	0.920346	FALSE
							MSTRG.389.14	MSTRG.389.14	1780.55	-0.410256	0.958019	FALSE
							MSTRG.389.2	MSTRG.389.2	3444.49	0.553719	0.702802	FALSE
							MSTRG.389.3	MSTRG.389.3	212.446	0.400699	0.774128	FALSE
							MSTRG.389.4	MSTRG.389.4	3580.58	0.839505	0.571638	FALSE
							MSTRG.389.9	MSTRG.389.9	116.739	-25.2272	NA	NA
ENSMUSG00000001128	Cfp	complement factor properdin [Source:MGI Symbol;Acc:MGI:97545]	1821.8	-0.76172	0.0326319	TRUE	ENSMUST00000001156.8	Cfp-201	1791.19	-0.803649	0.0520686	FALSE
ENSMUSG00000009406	Elk1	ELK1, member of ETS oncogene family [Source:MGI Symbol;Acc:MGI:101833]	1821.8	-0.76172	0.0326319	TRUE	ENSMUST00000009550.14	Elk1-201	170.949	0.40758	0.771954	FALSE
ENSMUSG00000001134	Uxt	ubiquitously expressed prefoldin like chaperone [Source:MGI Symbol;Acc:MGI:1277988]	1821.8	-0.76172	0.0326319	TRUE	ENSMUST00000123836.2	Uxt-202	580.221	-0.202856	0.866872	FALSE
							MSTRG.24725.1	MSTRG.24725.1	4987.39	-0.351471	0.242775	FALSE
ENSMUSG00000035594	Chrna5	cholinergic receptor, nicotinic, alpha polypeptide 5 [Source:MGI Symbol;Acc:MGI:87889]	107.64	-1.64697	0.0197099	TRUE	ENSMUST00000093844.5	Chrna5-201	0		NA	NA
							ENSMUST00000213960.2	Chrna5-202	71.5169	-1.88165	0.342928	FALSE
							ENSMUST00000217408.2	Chrna5-204	36.2719	-1.28252	0.277099	FALSE
ENSMUSG00000041378	Cldn5	claudin 5 [Source:MGI Symbol;Acc:MGI:1276112]	3032.09	0.881935	0.0473714	TRUE	ENSMUST00000043577.3	Cldn5-201	3006.11	0.855334	0.132115	FALSE
ENSMUSG00000030157	Clec2d	C-type lectin domain family 2, member d [Source:MGI Symbol;Acc:MGI:2135589]	7143.46	-0.766015	0.0307458	TRUE	ENSMUST00000032260.6	Clec2d-201	7113.01	-0.789099	0.0573204	FALSE
ENSMUSG00000023959	Clic5	chloride intracellular channel 5 [Source:MGI Symbol;Acc:MGI:1917912]	1843.58	0.952971	0.0181221	TRUE	ENSMUST00000024755.7	Clic5-201	1824.13	0.925722	0.0652871	FALSE
							ENSMUST00000239215.2	Clic5-203	2.86211	4.70421	NA	NA
ENSMUSG00000078932	CN725425	cDNA sequence CN725425 [Source:MGI Symbol;Acc:MGI:3613655]	6.72546	5.93874	0.000990651	TRUE	ENSMUST00000109284.3	CN725425-201	0		NA	NA
							ENSMUST00000190436.7	CN725425-202	6.66061	5.91893	NA	NA
ENSMUSG00000031916	Cog8	component of oligomeric golgi complex 8 [Source:MGI Symbol;Acc:MGI:2142885]	1155.8	1.02919	0.0391744	TRUE	ENSMUST00000034391.4	Cog8-201	430.537	1.14493	0.239461	FALSE
ENSMUSG00000078931	Pdf	peptide deformylase (mitochondrial) [Source:MGI Symbol;Acc:MGI:1915273]	1155.8	1.02919	0.0391744	TRUE	ENSMUST00000055316.10	Pdf-201	38.208	0.384164	0.84718	FALSE
							ENSMUST00000095517.12	Cog8-202	713.808	0.930684	0.494617	FALSE
							MSTRG.22789.2	MSTRG.22789.2	2095.64	-0.364132	0.552899	FALSE
							MSTRG.22789.6	MSTRG.22789.6	77.4316	-0.812254	0.60905	FALSE
ENSMUSG00000025064	Col17a1	collagen, type XVII, alpha 1 [Source:MGI Symbol;Acc:MGI:88450]	125.108	1.06241	0.00676902	TRUE	ENSMUST00000026045.14	Col17a1-201	90.1515	0.742286	0.547239	FALSE
							ENSMUST00000086923.6	Col17a1-202	31.1642	2.19494	0.469794	FALSE
ENSMUSG00000001435	Col18a1	collagen, type XVIII, alpha 1 [Source:MGI Symbol;Acc:MGI:88451]	12348.3	0.638409	0.024681	TRUE	ENSMUST00000072755.12	Col18a1-201	10411	0.696748	0.177147	FALSE
							ENSMUST00000081654.13	Col18a1-202	1694.21	0.354607	0.841903	FALSE
							ENSMUST00000105409.8	Col18a1-203	151.096	-1.83083	NA	NA
							ENSMUST00000156009.2	Col18a1-204	1.65205	-0.738625	NA	NA
							ENSMUST00000218407.2	Col18a1-205	2.25521	0.452906	NA	FALSE
							MSTRG.2236.1	MSTRG.2236.1	4337.09	0.318788	0.850755	FALSE
							MSTRG.2236.2	MSTRG.2236.2	14961	0.895661	0.125427	FALSE
							MSTRG.2236.4	MSTRG.2236.4	415.774	0.47821	0.800911	FALSE
ENSMUSG00000025776	Crispld1	cysteine-rich secretory protein LCCL domain containing 1 [Source:MGI Symbol;Acc:MGI:1934666]	147.935	1.66853	6.35e-08	TRUE	ENSMUST00000095075.5	Crispld1-201	136.675	2.24059	0.16642	FALSE
							ENSMUST00000159958.8	Crispld1-202	9.65868	-21.8383	NA	NA
							ENSMUST00000160305.8	Crispld1-203	0.476972	-2.66796	NA	NA
ENSMUSG00000055555	Ct55	cancer/testis antigen 55 [Source:MGI Symbol;Acc:MGI:1922263]	144.278	-1.46304	0.0391812	TRUE	ENSMUST00000069209.2	Ct55-201	144.093	-1.49011	0.0902217	FALSE
ENSMUSG00000030560	Ctsc	cathepsin C [Source:MGI Symbol;Acc:MGI:109553]	3548.13	-0.837696	0.0375915	TRUE	ENSMUST00000032779.12	Ctsc-201	3448.79	-0.842712	0.150496	FALSE
							ENSMUST00000128791.2	Ctsc-202	68.9662	-1.64512	NA	NA
							ENSMUST00000131108.9	Ctsc-203	20.0965	-2.50673	0.180594	FALSE
							MSTRG.20945.1	MSTRG.20945.1	2448.36	-0.538614	0.811365	FALSE
							MSTRG.20945.2	MSTRG.20945.2	2187.19	0.739416	0.961845	FALSE
							MSTRG.20945.3	MSTRG.20945.3	6738.95	-0.576791	0.716508	FALSE
							MSTRG.20945.4	MSTRG.20945.4	338.687	25.1407	NA	NA
ENSMUSG00000045382	Cxcr4	chemokine (C-X-C motif) receptor 4 [Source:MGI Symbol;Acc:MGI:109563]	2240.3	-1.04464	0.0402081	TRUE	ENSMUST00000052172.7	Cxcr4-201	2136.47	-1.06555	0.0899792	FALSE
							ENSMUST00000142893.2	Cxcr4-202	93.2706	-1.22464	0.115165	FALSE
ENSMUSG00000044365	Cxxc4	CXXC finger 4 [Source:MGI Symbol;Acc:MGI:2442112]	347.805	1.1488	0.0485024	TRUE	ENSMUST00000166288.2	Cxxc4-201	0		NA	NA
							ENSMUST00000181904.3	Cxxc4-203	240.667	0.929681	0.32713	FALSE
ENSMUSG00000044795	Cyb5d1	cytochrome b5 domain containing 1 [Source:MGI Symbol;Acc:MGI:2685586]	53.4872	2.7198	0.00616101	TRUE	ENSMUST00000051620.5	Cyb5d1-201	44.0863	2.72119	0.0676915	FALSE
							ENSMUST00000108660.8	Cyb5d1-202	8.22105	2.42786	0.119216	FALSE
							MSTRG.3489.1	MSTRG.3489.1	2400.19	1.38936	0.147287	FALSE
							MSTRG.3489.2	MSTRG.3489.2	2553.5	-0.793264	0.888902	FALSE
ENSMUSG00000028571	Cyp2j13	cytochrome P450, family 2, subfamily j, polypeptide 13 [Source:MGI Symbol;Acc:MGI:2385197]	30.9181	21.8573	6.59e-09	TRUE	ENSMUST00000030305.13	Cyp2j13-201	25.3934	7.85262	0.17967	FALSE
							ENSMUST00000097973.3	Cyp2j13-202	4.20178	5.25679	NA	NA
							ENSMUST00000107078.9	Cyp2j13-203	0		NA	NA
							ENSMUST00000132513.8	Cyp2j13-204	1.43519	3.70729	NA	NA
ENSMUSG00000026832	Cytip	cytohesin 1 interacting protein [Source:MGI Symbol;Acc:MGI:2183535]	1202.34	-0.81353	0.0490252	TRUE	ENSMUST00000028175.7	Cytip-201	1188.79	-0.849366	0.0819765	FALSE
							MSTRG.12477.2	MSTRG.12477.2	47.1489	8.31441	NA	NA
ENSMUSG00000052563	D930048N14Rik	RIKEN cDNA D930048N14 gene [Source:MGI Symbol;Acc:MGI:2144709]	846.236	1.19221	0.00551975	TRUE	ENSMUST00000064493.6	D930048N14Rik-201	358.805	0.960068	0.0899297	FALSE
							ENSMUST00000117859.8	D930048N14Rik-202	482.229	1.3405	0.137751	FALSE
ENSMUSG00000078552	Dcdc2b	doublecortin domain containing 2b [Source:MGI Symbol;Acc:MGI:2686212]	32.7425	2.70003	0.0131198	TRUE	ENSMUST00000106037.3	Dcdc2b-201	12.9877	6.88553	0.173838	FALSE
							ENSMUST00000179209.8	Dcdc2b-203	16.2973	1.49275	0.103079	FALSE
ENSMUSG00000042672	Dcst1	DC-STAMP domain containing 1 [Source:MGI Symbol;Acc:MGI:1925022]	460.721	1.32784	0.0385806	TRUE	ENSMUST00000070820.7	Dcst1-201	57.67	0.985306	0.265764	FALSE
							MSTRG.14404.1	MSTRG.14404.1	502.98	1.10804	0.222681	FALSE
							MSTRG.14404.7	MSTRG.14404.7	13.2881	1.71169	0.691376	FALSE
ENSMUSG00000031562	Dctd	dCMP deaminase [Source:MGI Symbol;Acc:MGI:2444529]	240.935	0.824429	0.0100658	TRUE	ENSMUST00000033966.13	Dctd-201	11.8506	20.5177	NA	NA
							ENSMUST00000170263.9	Dctd-203	87.7472	0.853524	0.771325	FALSE
							ENSMUST00000174278.8	Dctd-205	0		NA	NA
							ENSMUST00000174379.2	Dctd-206	0		NA	NA
ENSMUSG00000037426	Depdc5	DEP domain containing 5 [Source:MGI Symbol;Acc:MGI:2141101]	655.668	1.0625	0.0414006	TRUE	ENSMUST00000049780.13	Depdc5-201	4.49078	1.36264	NA	NA
							ENSMUST00000087897.11	Depdc5-202	19.0769	0.674144	0.902876	FALSE
							ENSMUST00000118698.8	Depdc5-203	0.988645	-0.227373	NA	FALSE
							ENSMUST00000119705.8	Depdc5-204	87.8479	2.34773	0.619992	FALSE
							ENSMUST00000120902.8	Depdc5-205	482.155	0.984636	0.335557	FALSE
							ENSMUST00000125574.8	Depdc5-207	1.09987	3.32592	NA	NA
							ENSMUST00000130461.2	Depdc5-209	0.405111	1.88651	NA	NA
							ENSMUST00000137169.8	Depdc5-210	32.2813	-0.171156	NA	FALSE
							ENSMUST00000149350.8	Depdc5-214	1.09062	0.041417	NA	FALSE
							ENSMUST00000150130.8	Depdc5-215	1.01244	2.31081	NA	NA
							ENSMUST00000202927.2	Depdc5-219	0.620323	1.48044	NA	NA
							MSTRG.16984.4	MSTRG.16984.4	732.81	-0.264498	0.847404	FALSE
							MSTRG.16984.8	MSTRG.16984.8	227.668	-1.27827	0.856851	FALSE
ENSMUSG00000023755	Rhebl1	Ras homolog enriched in brain like 1 [Source:MGI Symbol;Acc:MGI:1916409]	159.351	1.21351	0.0166689	TRUE	ENSMUST00000024518.11	Rhebl1-201	86.7102	-0.412517	0.832772	FALSE
							ENSMUST00000229348.2	Rhebl1-204	27.6805	-0.799884	0.898884	FALSE
							ENSMUST00000229508.2	Rhebl1-206	1.20814	-0.248517	NA	FALSE
							ENSMUST00000229556.2	Rhebl1-207	3.62263	0.727572	NA	NA
							ENSMUST00000229876.2	Rhebl1-208	2.61722	-2.01505	NA	NA
ENSMUSG00000114278	Gm49027	predicted gene, 49027 [Source:MGI Symbol;Acc:MGI:6118396]	2105.34	-0.591642	0.00754923	TRUE	ENSMUST00000197682.6	Gm49027-201	51.0031	0.791932	0.787471	FALSE
							ENSMUST00000198565.2	Gm49027-202	0.108103	0.349636	NA	FALSE
ENSMUSG00000024456	Diaph1	diaphanous related formin 1 [Source:MGI Symbol;Acc:MGI:1194490]	7190.68	-0.720588	0.0254952	TRUE	ENSMUST00000025337.14	Diaph1-201	4841.4	-0.579174	0.302225	FALSE
							ENSMUST00000080033.7	Diaph1-202	22.6262	-0.735972	0.640582	FALSE
							ENSMUST00000115629.9	Diaph1-203	19.6636	-0.355994	0.763191	FALSE
							ENSMUST00000115631.8	Diaph1-204	26.9417	-7.32294	NA	NA
							ENSMUST00000115634.8	Diaph1-205	2246.16	-1.07245	0.155078	FALSE
							MSTRG.10701.1	MSTRG.10701.1	1996.75	2.4464	0.512177	FALSE
							MSTRG.10701.2	MSTRG.10701.2	1061.62	1.22153	0.852859	FALSE
							MSTRG.10701.3	MSTRG.10701.3	129.675	-25.3581	NA	NA
							MSTRG.10701.4	MSTRG.10701.4	754.647	-1.72903	0.738813	FALSE
							MSTRG.10701.5	MSTRG.10701.5	145.314	-24.6788	NA	NA
ENSMUSG00000047992	Dipk1c	divergent protein kinase domain 1C [Source:MGI Symbol;Acc:MGI:3041188]	26.7484	-2.03093	0.0364042	TRUE	ENSMUST00000052501.8	Dipk1c-201	0.84303	2.93731	NA	NA
							ENSMUST00000161429.3	Dipk1c-204	0		NA	NA
							ENSMUST00000235504.2	Dipk1c-205	22.4378	-2.10076	0.242463	FALSE
ENSMUSG00000040035	Disp2	dispatched RND tramsporter family member 2 [Source:MGI Symbol;Acc:MGI:2388733]	1804.25	3.25405	0.000156432	TRUE	ENSMUST00000037547.9	Disp2-201	1497.6	3.30585	0.250689	FALSE
							ENSMUST00000063975.10	Disp2-202	0.105379	0.349636	NA	FALSE
							ENSMUST00000110843.2	Disp2-203	216.339	3.20772	0.161143	FALSE
							ENSMUST00000110846.8	Disp2-204	0		NA	NA
ENSMUSG00000030772	Dkk3	dickkopf WNT signaling pathway inhibitor 3 [Source:MGI Symbol;Acc:MGI:1354952]	1124.31	-1.31073	0.0417821	TRUE	ENSMUST00000033036.7	Dkk3-201	1121.09	-1.33474	0.101801	FALSE
							MSTRG.21286.1	MSTRG.21286.1	445.198	0.501663	0.93219	FALSE
ENSMUSG00000038011	Dnah10	dynein, axonemal, heavy chain 10 [Source:MGI Symbol;Acc:MGI:1860299]	83.3568	2.99949	0.0146172	TRUE	ENSMUST00000058440.12	Dnah10-201	72.1423	2.76502	0.0787028	FALSE
							ENSMUST00000141137.7	Dnah10-203	6.7111	5.93319	NA	NA
ENSMUSG00000031898	Dpep3	dipeptidase 3 [Source:MGI Symbol;Acc:MGI:1919104]	1327.96	-0.603302	0.0272817	TRUE	ENSMUST00000034371.9	Dpep3-201	8.77708	1.46344	0.748105	FALSE
ENSMUSG00000115067	Dpep2	dipeptidase 2 [Source:MGI Symbol;Acc:MGI:2442042]	1327.96	-0.603302	0.0272817	TRUE	ENSMUST00000081998.13	Dpep2-205	10.8323	-1.49145	0.0639997	FALSE
							ENSMUST00000227363.2	Dpep2-206	0.458551	-1.67871	NA	NA
ENSMUSG00000115768	Dpep2nb	Dpep2 neighbor [Source:MGI Symbol;Acc:MGI:6121577]	1327.96	-0.603302	0.0272817	TRUE	ENSMUST00000227778.2	Dpep2nb-201	4.87815	-0.183544	NA	FALSE
ENSMUSG00000073102	Drc1	dynein regulatory complex subunit 1 [Source:MGI Symbol;Acc:MGI:2685906]	24.9288	5.82026	0.029462	TRUE	ENSMUST00000101448.5	Drc1-201	24.7785	5.8173	0.0897005	FALSE
ENSMUSG00000024302	Dtna	dystrobrevin alpha [Source:MGI Symbol;Acc:MGI:106039]	679.183	0.777107	0.0250618	TRUE	ENSMUST00000047954.15	Dtna-201	6.63542	0.855455	NA	NA
							ENSMUST00000115832.4	Dtna-202	619.437	0.74082	0.126448	FALSE
							ENSMUST00000220904.2	Dtna-203	24.1276	0.669266	0.842538	FALSE
							ENSMUST00000221880.2	Dtna-206	13.1302	1.09652	0.670424	FALSE
							ENSMUST00000222515.2	Dtna-208	1.46575	2.88785	NA	NA
							ENSMUST00000222726.2	Dtna-209	1.25153	3.50404	NA	NA
ENSMUSG00000025155	Dus1l	dihydrouridine synthase 1-like (S. cerevisiae) [Source:MGI Symbol;Acc:MGI:1915980]	565.995	0.907441	0.000977714	TRUE	ENSMUST00000026151.11	Dus1l-201	8.56892	20.0678	NA	NA
							ENSMUST00000106133.8	Dus1l-202	1.35606	1.22525	NA	NA
							ENSMUST00000106135.8	Dus1l-203	41.6101	1.53066	0.291464	FALSE
							ENSMUST00000129955.2	Dus1l-205	11.4714	1.12027	0.632744	FALSE
							ENSMUST00000143139.8	Dus1l-207	4.3661	0.897623	NA	NA
							ENSMUST00000167023.8	Dus1l-209	84.8935	1.29964	0.856851	FALSE
							MSTRG.4505.2	MSTRG.4505.2	621.226	-0.511627	0.805152	FALSE
							MSTRG.4505.9	MSTRG.4505.9	672.379	0.16125	0.85186	FALSE
ENSMUSG00000039384	Dusp10	dual specificity phosphatase 10 [Source:MGI Symbol;Acc:MGI:1927070]	1892.53	0.632198	0.0375734	TRUE	ENSMUST00000048655.8	Dusp10-201	1851.28	0.60266	0.119445	FALSE
							ENSMUST00000139839.2	Dusp10-202	27.581	0.788576	NA	NA
ENSMUSG00000034467	Dynlrb2	dynein light chain roadblock-type 2 [Source:MGI Symbol;Acc:MGI:1922715]	60.9633	3.90761	0.0275798	TRUE	ENSMUST00000078170.7	Dynlrb2-201	44.8628	3.85402	0.193302	FALSE
							ENSMUST00000213007.2	Dynlrb2-202	16.4083	4.05417	0.170859	FALSE
ENSMUSG00000047671	Dynlt4	dynein light chain Tctex-type 4 [Source:MGI Symbol;Acc:MGI:3045358]	65.5726	1.82026	0.0342497	TRUE	ENSMUST00000062206.3	Dynlt4-201	9.90314	2.02685	0.658367	FALSE
							ENSMUST00000134074.8	Dynlt4-202	22.4767	0.79323	0.617048	FALSE
							ENSMUST00000144269.2	Dynlt4-203	33.0351	2.79583	0.124046	FALSE
ENSMUSG00000044287	Nrn1l	neuritin 1-like [Source:MGI Symbol;Acc:MGI:2443642]	2105.41	0.729647	0.0384488	TRUE	ENSMUST00000060167.6	Nrn1l-201	2.98804	-1.7722	NA	NA
							ENSMUST00000118920.2	Nrn1l-202	1.37148	3.64024	NA	NA
ENSMUSG00000036611	Eepd1	endonuclease/exonuclease/phosphatase family domain containing 1 [Source:MGI Symbol;Acc:MGI:1914734]	16287	1.09244	0.0437106	TRUE	ENSMUST00000040677.6	Eepd1-201	16202.8	1.07444	0.136806	FALSE
							MSTRG.23355.1	MSTRG.23355.1	188.659	1.12957	0.501976	FALSE
ENSMUSG00000050708	Ftl1	ferritin light polypeptide 1 [Source:MGI Symbol;Acc:MGI:95589]	438.449	-1.76373	0.00970753	TRUE	ENSMUST00000094434.13	Ftl1-201	124705	-0.828013	0.0628165	FALSE
							ENSMUST00000210864.2	Ftl1-204	751.876	-1.2673	0.131145	FALSE
ENSMUSG00000036813	Entpd8	ectonucleoside triphosphate diphosphohydrolase 8 [Source:MGI Symbol;Acc:MGI:1919340]	14.7645	7.07609	0.0114967	TRUE	ENSMUST00000044078.10	Entpd8-201	0		NA	NA
							ENSMUST00000114376.7	Entpd8-202	0		NA	NA
							ENSMUST00000114380.9	Entpd8-203	9.72852	6.4686	0.184786	FALSE
ENSMUSG00000078161	Erich3	glutamate rich 3 [Source:MGI Symbol;Acc:MGI:1919095]	59.9947	2.40389	0.0466783	TRUE	ENSMUST00000051862.8	Erich3-201	0.799056	-3.4157	NA	NA
							ENSMUST00000098496.9	Erich3-202	24.8524	7.82164	0.10124	FALSE
							ENSMUST00000189969.2	Erich3-203	34.4919	1.62508	0.262302	FALSE
ENSMUSG00000019874	Fabp7	fatty acid binding protein 7, brain [Source:MGI Symbol;Acc:MGI:101916]	230.313	-1.40387	0.0473458	TRUE	ENSMUST00000020024.12	Fabp7-201	222.86	-1.45995	0.0986076	FALSE
							ENSMUST00000165013.2	Fabp7-202	6.47991	-0.475315	NA	FALSE
ENSMUSG00000035095	Fam167a	family with sequence similarity 167, member A [Source:MGI Symbol;Acc:MGI:3606565]	127.886	1.99746	0.0421859	TRUE	ENSMUST00000121288.2	Fam167a-201	127.655	1.98915	0.118893	FALSE
ENSMUSG00000049154	Fam183b	family with sequence similarity 183, member B [Source:MGI Symbol;Acc:MGI:1922679]	34.4022	21.8958	6.3e-09	TRUE	ENSMUST00000060581.5	Fam183b-201	0.493467	2.17183	NA	NA
							ENSMUST00000094156.12	Fam183b-202	8.19155	20.0053	NA	NA
							ENSMUST00000238886.2	Fam183b-203	0.29608	1.43741	NA	NA
							ENSMUST00000239007.2	Fam183b-204	25.7618	7.87345	0.178066	FALSE
ENSMUSG00000015879	Fam184b	family with sequence similarity 184, member B [Source:MGI Symbol;Acc:MGI:2442958]	54.433	3.79805	0.0151838	TRUE	ENSMUST00000016023.9	Fam184b-201	43.5228	4.13409	0.107523	FALSE
ENSMUSG00000070476	Fam217b	family with sequence similarity 217, member B [Source:MGI Symbol;Acc:MGI:1918782]	1652.38	0.648789	0.0449845	TRUE	ENSMUST00000094251.11	Fam217b-201	1296.77	0.251736	0.617395	FALSE
ENSMUSG00000057068	Fam47e	family with sequence similarity 47, member E [Source:MGI Symbol;Acc:MGI:2686227]	45.1283	22.384	2.52e-09	TRUE	ENSMUST00000082382.8	Fam47e-201	0.605531	2.46377	NA	NA
							ENSMUST00000131166.9	Fam47e-202	16.7174	7.2496	0.235792	FALSE
							ENSMUST00000146417.9	Fam47e-203	26.1432	7.89466	0.176602	FALSE
							ENSMUST00000175974.2	Fam47e-205	0		NA	NA
							ENSMUST00000176448.8	Fam47e-206	0		NA	NA
							ENSMUST00000176621.8	Fam47e-207	1.38171	3.65447	NA	NA
ENSMUSG00000051113	Fam71e1	family with sequence similarity 71, member E1 [Source:MGI Symbol;Acc:MGI:1922788]	106.498	0.598056	0.045473	TRUE	ENSMUST00000107927.5	Fam71e1-201	17.6479	-1.17507	0.600353	FALSE
							ENSMUST00000205359.2	Fam71e1-202	45.4094	0.896755	0.743546	FALSE
							ENSMUST00000205422.2	Fam71e1-204	13.36	0.51257	0.759605	FALSE
ENSMUSG00000046761	Fam83h	family with sequence similarity 83, member H [Source:MGI Symbol;Acc:MGI:2145900]	410.206	0.605334	0.0381158	TRUE	ENSMUST00000060807.12	Fam83h-201	1.77648	4.01667	NA	NA
							ENSMUST00000170153.2	Fam83h-202	391.706	0.494561	0.336413	FALSE
							ENSMUST00000238313.2	Fam83h-203	14.3632	7.03084	0.127653	FALSE
ENSMUSG00000073633	Fbxo36	F-box protein 36 [Source:MGI Symbol;Acc:MGI:1289192]	627.119	0.859865	0.0252292	TRUE	ENSMUST00000097672.4	Fbxo36-201	596.116	0.871101	0.0750657	FALSE
ENSMUSG00000021273	Fdft1	farnesyl diphosphate farnesyl transferase 1 [Source:MGI Symbol;Acc:MGI:102706]	3768.26	0.722132	0.0420404	TRUE	ENSMUST00000054963.10	Fdft1-201	1731.09	0.446403	0.482185	FALSE
							ENSMUST00000224625.2	Fdft1-204	39.181	-0.928398	NA	NA
							ENSMUST00000238526.2	Fdft1-205	1955.69	0.96898	0.329757	FALSE
ENSMUSG00000079677	Fdx2	ferredoxin 2 [Source:MGI Symbol;Acc:MGI:1915415]	562.775	-0.960258	0.0325287	TRUE	ENSMUST00000010348.7	Fdx2-201	240.88	-1.2171	0.10171	FALSE
ENSMUSG00000010205	Raver1	ribonucleoprotein, PTB-binding 1 [Source:MGI Symbol;Acc:MGI:1919016]	562.775	-0.960258	0.0325287	TRUE	ENSMUST00000115487.3	Raver1-201	2630.75	-0.199578	0.761799	FALSE
ENSMUSG00000079681	Zglp1	zinc finger, GATA-like protein 1 [Source:MGI Symbol;Acc:MGI:3696042]	562.775	-0.960258	0.0325287	TRUE	ENSMUST00000115494.3	Zglp1-201	0		NA	NA
							MSTRG.23280.4	MSTRG.23280.4	169.32	0.259561	0.986854	FALSE
							MSTRG.23280.6	MSTRG.23280.6	680.655	0.761171	0.42169	FALSE
ENSMUSG00000034037	Fgd5	FYVE, RhoGEF and PH domain containing 5 [Source:MGI Symbol;Acc:MGI:2443369]	1833.45	0.646921	0.0320701	TRUE	ENSMUST00000089334.9	Fgd5-201	1631.43	0.702911	0.135498	FALSE
							ENSMUST00000113466.2	Fgd5-202	168.961	-0.0937268	0.981201	FALSE
ENSMUSG00000005320	Fgfr4	fibroblast growth factor receptor 4 [Source:MGI Symbol;Acc:MGI:95525]	60.391	5.08427	0.0449845	TRUE	ENSMUST00000005452.6	Fgfr4-201	59.768	5.31914	0.111621	FALSE
ENSMUSG00000050035	Fhl4	four and a half LIM domains 4 [Source:MGI Symbol;Acc:MGI:1338765]	48.4455	1.11871	0.0406722	TRUE	ENSMUST00000059383.8	Fhl4-201	48.1837	1.09721	0.0968068	FALSE
							ENSMUST00000216889.2	Fhl4-202	0		NA	NA
ENSMUSG00000047528	Flacc1	flagellum associated containing coiled-coil domains 1 [Source:MGI Symbol;Acc:MGI:1918359]	314.449	1.22089	0.00594035	TRUE	ENSMUST00000055313.14	Flacc1-201	27.5068	1.91144	0.505246	FALSE
							ENSMUST00000188772.7	Flacc1-203	27.3144	0.818556	0.706558	FALSE
							ENSMUST00000191565.7	Flacc1-206	147.797	1.32288	0.625464	FALSE
							MSTRG.385.2	MSTRG.385.2	856.694	0.624654	0.252382	FALSE
							MSTRG.385.3	MSTRG.385.3	183.551	-0.0708592	0.993361	FALSE
ENSMUSG00000023911	Flywch2	FLYWCH family member 2 [Source:MGI Symbol;Acc:MGI:1924167]	124.148	0.705953	0.0453869	TRUE	ENSMUST00000024704.10	Flywch2-201	107.185	0.778399	0.0517155	FALSE
ENSMUSG00000040181	Fmo1	flavin containing monooxygenase 1 [Source:MGI Symbol;Acc:MGI:1310002]	6453.1	0.972989	0.030476	TRUE	ENSMUST00000046049.14	Fmo1-201	4891.78	0.933767	0.193302	FALSE
							ENSMUST00000111518.3	Fmo1-202	3.93897	0.28138	NA	FALSE
							ENSMUST00000131058.8	Fmo1-203	257.505	0.98442	0.237095	FALSE
							ENSMUST00000134098.8	Fmo1-204	5.55487	1.19904	NA	NA
							ENSMUST00000193078.6	Fmo1-207	31.4949	2.12417	0.332418	FALSE
							MSTRG.1258.1	MSTRG.1258.1	4508.45	0.0610962	0.978277	FALSE
							MSTRG.1258.2	MSTRG.1258.2	1401.8	1.015	0.436471	FALSE
ENSMUSG00000055210	Foxd2	forkhead box D2 [Source:MGI Symbol;Acc:MGI:1347471]	83.0757	-0.749413	0.0421859	TRUE	ENSMUST00000068654.5	Foxd2-201	82.8015	-0.771428	0.0624368	FALSE
ENSMUSG00000079700	Fpr3	formyl peptide receptor 3 [Source:MGI Symbol;Acc:MGI:1194495]	123.274	-1.18819	0.0482018	TRUE	ENSMUST00000054871.12	Fpr3-201	0		NA	NA
ENSMUSG00000052270	Fpr2	formyl peptide receptor 2 [Source:MGI Symbol;Acc:MGI:1278319]	123.274	-1.18819	0.0482018	TRUE	ENSMUST00000064068.5	Fpr2-201	70.2157	-0.744964	0.601558	FALSE
							ENSMUST00000115565.2	Fpr3-202	0		NA	NA
							ENSMUST00000149944.2	Fpr2-202	52.6331	-1.92481	0.339741	FALSE
ENSMUSG00000021765	Fst	follistatin [Source:MGI Symbol;Acc:MGI:95586]	1820.71	-0.883016	0.0448433	TRUE	ENSMUST00000022287.8	Fst-201	133.937	-0.759049	0.297127	FALSE
							ENSMUST00000223640.3	Fst-202	1458.86	-1.04095	0.0662089	FALSE
							ENSMUST00000225068.2	Fst-204	5.49588	0.754848	NA	NA
							ENSMUST00000231252.2	Fst-205	63.2866	0.0193186	0.991817	FALSE
							MSTRG.6629.1	MSTRG.6629.1	1191.02	-0.958229	0.127616	FALSE
ENSMUSG00000049791	Fzd4	frizzled class receptor 4 [Source:MGI Symbol;Acc:MGI:108520]	43567.1	0.675143	0.0299091	TRUE	ENSMUST00000058755.5	Fzd4-201	43303	0.653743	0.098226	FALSE
							MSTRG.20953.1	MSTRG.20953.1	10715.7	1.40069	0.108932	FALSE
ENSMUSG00000022297	Fzd6	frizzled class receptor 6 [Source:MGI Symbol;Acc:MGI:108474]	841.798	0.793508	0.00890318	TRUE	ENSMUST00000022906.8	Fzd6-201	252.299	1.9107	0.765435	FALSE
							ENSMUST00000179165.9	Fzd6-202	577.985	0.370375	0.843501	FALSE
ENSMUSG00000020686	Gas2l2	growth arrest-specific 2 like 2 [Source:MGI Symbol;Acc:MGI:3652048]	178.002	1.95644	0.0429325	TRUE	ENSMUST00000052521.9	Gas2l2-201	175.807	1.92376	0.120436	FALSE
ENSMUSG00000051279	Gdf6	growth differentiation factor 6 [Source:MGI Symbol;Acc:MGI:95689]	168.147	0.995812	0.0212265	TRUE	ENSMUST00000057613.3	Gdf6-201	167.296	0.977966	0.0670551	FALSE
ENSMUSG00000051335	Gfod1	glucose-fructose oxidoreductase domain containing 1 [Source:MGI Symbol;Acc:MGI:2145304]	1372.43	0.732589	0.047963	TRUE	ENSMUST00000055341.7	Gfod1-201	1355.59	0.710653	0.120438	FALSE
							ENSMUST00000222779.2	Gfod1-202	5.32861	-0.336835	NA	FALSE
ENSMUSG00000050234	Gja4	gap junction protein, alpha 4 [Source:MGI Symbol;Acc:MGI:95715]	422.447	0.887319	0.0264854	TRUE	ENSMUST00000053753.8	Gja4-201	419.72	0.861148	0.0896015	FALSE
ENSMUSG00000028020	Glrb	glycine receptor, beta subunit [Source:MGI Symbol;Acc:MGI:95751]	366.147	2.00088	0.0119462	TRUE	ENSMUST00000029654.15	Glrb-201	337.653	1.91469	0.0538087	FALSE
							ENSMUST00000107743.8	Glrb-202	10.3773	2.84905	0.276042	FALSE
							ENSMUST00000194085.6	Glrb-206	1.28289	3.54755	NA	NA
ENSMUSG00000035208	Slfn8	schlafen 8 [Source:MGI Symbol;Acc:MGI:2672859]	14.7844	-1.38818	0.0488031	TRUE	ENSMUST00000038141.15	Slfn8-201	395.406	-1.89753	0.711633	FALSE
ENSMUSG00000069793	Slfn9	schlafen 9 [Source:MGI Symbol;Acc:MGI:2445121]	14.7844	-1.38818	0.0488031	TRUE	ENSMUST00000038211.13	Slfn9-201	511.093	-0.715663	0.146329	FALSE
							ENSMUST00000092838.11	Slfn8-202	437.354	-0.145265	0.982674	FALSE
							ENSMUST00000092840.11	Slfn9-202	16.2816	19.5788	NA	NA
							ENSMUST00000108152.9	Slfn8-203	14.6938	-22.407	NA	NA
							ENSMUST00000130822.3	Slfn8-204	83.4201	-0.234284	0.956551	FALSE
							ENSMUST00000131883.3	Slfn8-205	0		NA	NA
							ENSMUST00000138797.2	Slfn9-203	31.2114	0.0955072	0.984829	FALSE
							ENSMUST00000215239.2	Slfn8-206	11.1673	-22.028	NA	NA
ENSMUSG00000037926	Ssh2	slingshot protein phosphatase 2 [Source:MGI Symbol;Acc:MGI:2679255]	505.544	-12.6995	0.00196861	TRUE	ENSMUST00000037912.12	Ssh2-201	363.876	-0.349314	0.971975	FALSE
							ENSMUST00000156488.8	Ssh2-203	1.43215	-0.326161	NA	FALSE
							ENSMUST00000181283.3	Ssh2-207	817.344	0.385992	0.761298	FALSE
ENSMUSG00000034158	Lrrc58	leucine rich repeat containing 58 [Source:MGI Symbol;Acc:MGI:2443542]	674.949	-4.72472	4.37e-06	TRUE	ENSMUST00000078717.7	Lrrc58-201	25926.8	-0.30487	0.618318	FALSE
ENSMUSG00000096330	Gm21976	predicted gene 21976 [Source:MGI Symbol;Acc:MGI:5439445]	28.1904	21.7295	7.93e-09	TRUE	ENSMUST00000180066.9	Gm21976-202	24.6144	7.80774	0.183683	FALSE
							ENSMUST00000186911.2	Gm21976-204	0.816288	2.89342	NA	NA
ENSMUSG00000096549	Prickle4	prickle planar cell polarity protein 4 [Source:MGI Symbol;Acc:MGI:2685785]	121.782	4.62806	0.00812811	TRUE	ENSMUST00000113299.6	Prickle4-201	2.36289	1.30856	NA	NA
							ENSMUST00000113300.8	Prickle4-202	4.9362	5.49049	NA	NA
ENSMUSG00000033475	Tomm6	translocase of outer mitochondrial membrane 6 [Source:MGI Symbol;Acc:MGI:1913369]	121.782	4.62806	0.00812811	TRUE	ENSMUST00000113301.2	Tomm6-201	1069.02	-0.607236	0.45913	FALSE
							ENSMUST00000113302.10	Tomm6-202	1500.71	0.523859	0.685554	FALSE
							ENSMUST00000152214.4	Prickle4-205	0.846933	0.195267	NA	FALSE
ENSMUSG00000078762	Haus5	HAUS augmin-like complex, subunit 5 [Source:MGI Symbol;Acc:MGI:1919159]	517.378	4.13818	0.00927063	TRUE	ENSMUST00000019697.9	Haus5-201	472.106	-0.499986	0.745462	FALSE
ENSMUSG00000036733	Rbm42	RNA binding motif protein 42 [Source:MGI Symbol;Acc:MGI:1915285]	517.378	4.13818	0.00927063	TRUE	ENSMUST00000042726.14	Rbm42-201	728.292	-0.762103	0.655913	FALSE
							ENSMUST00000108141.2	Rbm42-202	1438.79	-0.300115	0.937653	FALSE
ENSMUSG00000058883	Zfp708	zinc finger protein 708 [Source:MGI Symbol;Acc:MGI:3040674]	144.309	1.8103	0.0368976	TRUE	ENSMUST00000109742.11	Zfp708-201	83.1675	-0.136197	0.986365	FALSE
							ENSMUST00000109743.5	Zfp708-202	91.2975	-0.686865	0.957173	FALSE
							ENSMUST00000190566.3	Zfp708-203	0		NA	NA
ENSMUSG00000099564	Gm28729	predicted gene 28729 [Source:MGI Symbol;Acc:MGI:5579435]	28.8432	3.0039	0.0235474	TRUE	ENSMUST00000190704.3	Gm28729-201	28.9322	3.00285	0.0532315	FALSE
ENSMUSG00000005360	Slc1a3	solute carrier family 1 (glial high affinity glutamate transporter), member 3 [Source:MGI Symbol;Acc:MGI:99917]	279.563	0.959648	0.0129518	TRUE	ENSMUST00000005493.14	Slc1a3-201	5200.49	0.0686732	0.96118	FALSE
							ENSMUST00000157065.2	Slc1a3-208	9.05276	-1.87786	0.301531	FALSE
ENSMUSG00000047037	Nipa1	non imprinted in Prader-Willi/Angelman syndrome 1 homolog (human) [Source:MGI Symbol;Acc:MGI:2442058]	368.784	0.687083	0.044488	TRUE	ENSMUST00000052204.6	Nipa1-201	755.167	0.470688	0.560577	FALSE
ENSMUSG00000021959	Lats2	large tumor suppressor 2 [Source:MGI Symbol;Acc:MGI:1354386]	9.62377	-3.95081	0.0198324	TRUE	ENSMUST00000022531.14	Lats2-201	5444.13	0.111519	0.805429	FALSE
							ENSMUST00000038381.14	Lats2-202	16.2489	0.19627	0.966913	FALSE
							ENSMUST00000077981.7	Lats2-203	45.7648	0.105654	0.935398	FALSE
ENSMUSG00000021952	Xpo4	exportin 4 [Source:MGI Symbol;Acc:MGI:1888526]	9.62377	-3.95081	0.0198324	TRUE	ENSMUST00000089482.12	Xpo4-201	0.227346	-0.371699	NA	FALSE
							ENSMUST00000173732.2	Lats2-205	0.766661	-0.140386	NA	FALSE
							ENSMUST00000173964.2	Lats2-206	8.13799	-0.283412	0.944596	FALSE
							ENSMUST00000173990.8	Lats2-207	97.4831	0.328332	0.845661	FALSE
							ENSMUST00000174166.2	Lats2-208	0.204055	0.926708	NA	NA
							ENSMUST00000174545.9	Xpo4-209	2658.07	0.277713	0.109695	FALSE
ENSMUSG00000042284	Itga1	integrin alpha 1 [Source:MGI Symbol;Acc:MGI:96599]	64.3378	1.29769	0.0186008	TRUE	ENSMUST00000061673.9	Itga1-201	7667.34	0.662515	0.564224	FALSE
ENSMUSG00000042275	Pelo	pelota mRNA surveillance and ribosome rescue factor [Source:MGI Symbol;Acc:MGI:2145154]	64.3378	1.29769	0.0186008	TRUE	ENSMUST00000109226.5	Pelo-201	754.759	-0.616409	0.749746	FALSE
ENSMUSG00000114470	Gm49395	predicted gene, 49395 [Source:MGI Symbol;Acc:MGI:6121627]	64.3378	1.29769	0.0186008	TRUE	ENSMUST00000224997.2	Gm49395-202	49.1511	1.49185	0.085141	FALSE
							MSTRG.6634.1	MSTRG.6634.1	1238.85	2.69274	0.783034	FALSE
							MSTRG.6634.3	MSTRG.6634.3	191.26	-2.47801	NA	NA
ENSMUSG00000038503	Mesd	mesoderm development LRP chaperone [Source:MGI Symbol;Acc:MGI:1891421]	252.014	0.710989	0.0281023	TRUE	ENSMUST00000094215.10	Mesd-201	1101.19	-2.3074	0.13086	FALSE
							ENSMUST00000130103.2	Mesd-202	7.42815	0.486865	0.879964	FALSE
ENSMUSG00000053182	Gm609	predicted gene 609 [Source:MGI Symbol;Acc:MGI:2685455]	91.5388	2.96683	0.00257897	TRUE	ENSMUST00000114585.3	Gm609-201	13.5325	1.29899	0.638756	FALSE
							ENSMUST00000232138.2	Gm609-203	0.82007	2.89972	NA	NA
ENSMUSG00000038473	Nos1ap	nitric oxide synthase 1 (neuronal) adaptor protein [Source:MGI Symbol;Acc:MGI:1917979]	11.9089	3.23136	0.0392685	TRUE	ENSMUST00000160456.8	Nos1ap-202	27.3682	-0.275733	0.887636	FALSE
							ENSMUST00000161485.2	Nos1ap-206	2.70143	-1.28064	NA	NA
ENSMUSG00000102752	Gm7694	predicted gene 7694 [Source:MGI Symbol;Acc:MGI:3649135]	11.9089	3.23136	0.0392685	TRUE	ENSMUST00000179801.3	Gm7694-201	11.6804	3.20265	0.0737793	FALSE
							MSTRG.1353.1	MSTRG.1353.1	1194.93	1.09435	0.358696	FALSE
							MSTRG.1353.2	MSTRG.1353.2	972.993	-0.421008	0.82937	FALSE
ENSMUSG00000060791	Gmfg	glia maturation factor, gamma [Source:MGI Symbol;Acc:MGI:1927135]	2237.48	-0.851239	0.0440242	TRUE	ENSMUST00000078845.13	Gmfg-201	2124.97	-0.884706	0.0862116	FALSE
							ENSMUST00000108289.8	Gmfg-202	1.28594	0.510106	NA	FALSE
							ENSMUST00000108292.9	Gmfg-203	40.7355	-0.519674	0.621007	FALSE
							ENSMUST00000135686.2	Gmfg-204	50.1327	-0.874931	0.540335	FALSE
							MSTRG.20299.4	MSTRG.20299.4	137.351	-0.573402	0.607269	FALSE
ENSMUSG00000043004	Gng2	guanine nucleotide binding protein (G protein), gamma 2 [Source:MGI Symbol;Acc:MGI:102705]	4854.77	-0.635274	0.0478301	TRUE	ENSMUST00000055100.14	Gng2-201	0.978984	-0.219142	NA	FALSE
							ENSMUST00000159028.8	Gng2-202	2.72615	-1.55477	NA	NA
							ENSMUST00000159073.8	Gng2-203	4.8451	-1.17768	NA	NA
							ENSMUST00000160013.8	Gng2-204	4820.56	-0.658764	0.0854129	FALSE
							ENSMUST00000161247.2	Gng2-205	0.651567	-0.558238	NA	FALSE
							ENSMUST00000162425.8	Gng2-206	5.96115	-1.04914	NA	NA
ENSMUSG00000092417	Gpank1	G patch domain and ankyrin repeats 1 [Source:MGI Symbol;Acc:MGI:2148975]	383.939	-0.609432	0.045473	TRUE	ENSMUST00000052167.9	Gpank1-201	33.5207	-0.0206631	0.996756	FALSE
							ENSMUST00000165306.3	Gpank1-202	320.589	-0.733713	0.17056	FALSE
							ENSMUST00000173043.4	Gpank1-203	2.66393	-0.549182	NA	FALSE
							ENSMUST00000173380.2	Gpank1-204	21.6786	0.204942	0.964209	FALSE
							MSTRG.9930.2	MSTRG.9930.2	180.275	0.438433	0.632616	FALSE
ENSMUSG00000053647	Gper1	G protein-coupled estrogen receptor 1 [Source:MGI Symbol;Acc:MGI:1924104]	226.383	0.81226	0.0448433	TRUE	ENSMUST00000066211.5	Gper1-201	214.65	0.75483	0.150006	FALSE
ENSMUSG00000050075	Gpr171	G protein-coupled receptor 171 [Source:MGI Symbol;Acc:MGI:2442043]	76.1316	-1.30522	0.0473458	TRUE	ENSMUST00000085040.5	Gpr171-201	75.8124	-1.33725	0.0857496	FALSE
ENSMUSG00000021886	Gpr65	G-protein coupled receptor 65 [Source:MGI Symbol;Acc:MGI:108031]	970.641	-1.35458	0.0488043	TRUE	ENSMUST00000075072.6	Gpr65-201	966.108	-1.38148	0.112436	FALSE
ENSMUSG00000028005	Gucy1b1	guanylate cyclase 1, soluble, beta 1 [Source:MGI Symbol;Acc:MGI:1860604]	951.994	0.614652	0.0107796	TRUE	ENSMUST00000029635.14	Gucy1b1-201	807.43	0.595015	0.225981	FALSE
							ENSMUST00000193597.2	Gucy1b1-204	133.094	0.572497	0.939371	FALSE
ENSMUSG00000031910	Has3	hyaluronan synthase 3 [Source:MGI Symbol;Acc:MGI:109599]	165.69	1.44632	0.00120511	TRUE	ENSMUST00000034385.12	Has3-201	59.8379	0.732497	0.962168	FALSE
							ENSMUST00000175987.2	Has3-202	0.775773	-0.105497	NA	FALSE
							ENSMUST00000176144.8	Has3-203	103.625	1.94395	0.819373	FALSE
ENSMUSG00000004698	Hdac9	histone deacetylase 9 [Source:MGI Symbol;Acc:MGI:1931221]	794.616	-0.758121	0.0381459	TRUE	ENSMUST00000110819.4	Hdac9-201	141.871	-1.42501	0.814438	FALSE
							ENSMUST00000209463.2	Hdac9-202	0.420299	0.748094	NA	NA
							ENSMUST00000209667.2	Hdac9-203	2.48103	0.310959	NA	FALSE
							ENSMUST00000209750.2	Hdac9-204	0.199277	0.926708	NA	NA
							ENSMUST00000209902.2	Hdac9-205	341.902	-0.455892	0.673984	FALSE
							ENSMUST00000209990.2	Hdac9-206	0.199277	0.926708	NA	NA
							ENSMUST00000210724.2	Hdac9-207	1.57679	0.461682	NA	FALSE
							ENSMUST00000211107.2	Hdac9-208	16.4522	-0.171957	0.959832	FALSE
							ENSMUST00000239321.2	Hdac9-211	0.0986933	0.349636	NA	FALSE
							ENSMUST00000239340.2	Hdac9-212	269.684	-0.930431	0.409222	FALSE
							MSTRG.4739.10	MSTRG.4739.10	277.256	0.529914	0.95096	FALSE
							MSTRG.4739.11	MSTRG.4739.11	8.11064	-0.580965	0.948167	FALSE
							MSTRG.4739.2	MSTRG.4739.2	0.430287	0.797114	NA	NA
							MSTRG.4739.7	MSTRG.4739.7	451.802	-0.396524	0.880801	FALSE
ENSMUSG00000040289	Hey1	hairy/enhancer-of-split related with YRPW motif 1 [Source:MGI Symbol;Acc:MGI:1341800]	578.864	1.02051	0.0207041	TRUE	ENSMUST00000042412.5	Hey1-201	548.207	0.987914	0.0658596	FALSE
ENSMUSG00000006611	Hfe	homeostatic iron regulator [Source:MGI Symbol;Acc:MGI:109191]	3709.88	-0.712604	0.0416485	TRUE	ENSMUST00000006787.8	Hfe-201	0.199277	0.926708	NA	NA
							ENSMUST00000091706.14	Hfe-202	3523.41	-0.751565	0.163923	FALSE
							ENSMUST00000091707.13	Hfe-203	8.91208	-0.42564	0.816872	FALSE
							ENSMUST00000151243.2	Hfe-204	166.882	-0.49395	0.953175	FALSE
							MSTRG.5743.1	MSTRG.5743.1	2322.2	-0.284598	0.66564	FALSE
ENSMUSG00000032329	Hmg20a	high mobility group 20A [Source:MGI Symbol;Acc:MGI:1914117]	483.039	1.02732	0.00817277	TRUE	ENSMUST00000034879.5	Hmg20a-201	119.485	4.60942	0.159241	FALSE
							ENSMUST00000213242.2	Hmg20a-202	0.751851	0.774639	NA	NA
							ENSMUST00000214771.2	Hmg20a-203	56.9508	0.273324	0.895502	FALSE
							ENSMUST00000214869.2	Hmg20a-204	13.2796	0.356725	0.823602	FALSE
							ENSMUST00000215269.2	Hmg20a-205	51.699	0.495218	0.700567	FALSE
							ENSMUST00000217518.2	Hmg20a-206	235.908	0.477899	0.310901	FALSE
							MSTRG.23720.2	MSTRG.23720.2	3187.48	-0.00613087	0.987065	FALSE
ENSMUSG00000029556	Hnf1a	HNF1 homeobox A [Source:MGI Symbol;Acc:MGI:98504]	8.8742	6.34191	0.0214559	TRUE	ENSMUST00000031535.12	Hnf1a-201	8.02014	6.19009	0.0559472	FALSE
ENSMUSG00000031722	Hp	haptoglobin [Source:MGI Symbol;Acc:MGI:96211]	336631	-1.09842	0.0269477	TRUE	ENSMUST00000074898.8	Hp-201	334977	-1.1291	0.0623514	FALSE
ENSMUSG00000028785	Hpca	hippocalcin [Source:MGI Symbol;Acc:MGI:1336200]	313.839	-1.0844	0.0208615	TRUE	ENSMUST00000030572.10	Hpca-201	18.6292	-2.66054	0.122792	FALSE
							ENSMUST00000095807.10	Hpca-202	224.558	-0.977843	0.37426	FALSE
							ENSMUST00000116442.9	Hpca-203	13.8974	-0.241475	0.970075	FALSE
							ENSMUST00000116444.10	Hpca-204	50.9384	-1.51437	0.226557	FALSE
							ENSMUST00000125931.9	Hpca-205	1.48736	-4.31033	NA	NA
							ENSMUST00000135763.2	Hpca-206	0.217189	-0.371699	NA	FALSE
							ENSMUST00000139450.8	Hpca-207	0.296063	1.43733	NA	NA
							ENSMUST00000149763.3	Hpca-208	0		NA	NA
							ENSMUST00000164649.8	Hpca-209	4.00131	-0.350539	NA	FALSE
							MSTRG.16136.1	MSTRG.16136.1	209.66	0.215041	0.986365	FALSE
							MSTRG.16136.12	MSTRG.16136.12	186.734	-1.12076	NA	NA
							MSTRG.16136.2	MSTRG.16136.2	35.5154	-0.697101	0.937555	FALSE
							MSTRG.16136.7	MSTRG.16136.7	19.8266	-2.26717	0.800911	FALSE
							MSTRG.16136.8	MSTRG.16136.8	148.763	-0.710239	0.654728	FALSE
							MSTRG.16136.9	MSTRG.16136.9	91.1282	-3.06634	0.367326	FALSE
ENSMUSG00000029445	Hpd	4-hydroxyphenylpyruvic acid dioxygenase [Source:MGI Symbol;Acc:MGI:96213]	75.912	3.7406	0.0357151	TRUE	ENSMUST00000031398.14	Hpd-201	57.3654	3.83287	0.0767762	FALSE
							ENSMUST00000144679.2	Hpd-203	1.49558	1.34218	NA	NA
							ENSMUST00000154713.8	Hpd-204	0		NA	NA
ENSMUSG00000079017	Ifi27l2a	interferon, alpha-inducible protein 27 like 2A [Source:MGI Symbol;Acc:MGI:1924183]	83234.5	-0.83503	0.040612	TRUE	ENSMUST00000055071.9	Ifi27l2a-201	83009.9	-0.859946	0.0901179	FALSE
							MSTRG.5305.1	MSTRG.5305.1	5599.36	-0.948778	0.885684	FALSE
							MSTRG.5305.2	MSTRG.5305.2	82.9752	4.0143	NA	NA
							MSTRG.5305.3	MSTRG.5305.3	1957.7	-0.268035	0.756089	FALSE
ENSMUSG00000006538	Ihh	Indian hedgehog [Source:MGI Symbol;Acc:MGI:96533]	51.1897	4.49162	0.0190223	TRUE	ENSMUST00000164097.4	Ihh-201	45.768	4.56099	0.0899297	FALSE
ENSMUSG00000018341	Il12rb2	interleukin 12 receptor, beta 2 [Source:MGI Symbol;Acc:MGI:1270861]	34.3612	-1.43574	0.0120618	TRUE	ENSMUST00000018485.4	Il12rb2-201	22.48	-1.79455	0.242247	FALSE
							ENSMUST00000117441.8	Il12rb2-202	11.805	-0.903783	0.775359	FALSE
ENSMUSG00000017817	Jph2	junctophilin 2 [Source:MGI Symbol;Acc:MGI:1891496]	176.398	0.855595	0.0122303	TRUE	ENSMUST00000017961.11	Jph2-201	164.054	0.93712	0.117861	FALSE
							ENSMUST00000109425.3	Jph2-202	11.2953	-0.555135	0.958286	FALSE
ENSMUSG00000001552	Jup	junction plakoglobin [Source:MGI Symbol;Acc:MGI:96650]	11245.8	0.889531	0.0275439	TRUE	ENSMUST00000001592.15	Jup-201	10946.1	0.848974	0.0970464	FALSE
							ENSMUST00000107403.2	Jup-202	173.715	3.06057	NA	NA
							MSTRG.4078.1	MSTRG.4078.1	856.226	2.44659	0.408258	FALSE
							MSTRG.4078.2	MSTRG.4078.2	538.004	0.977968	0.815865	FALSE
ENSMUSG00000058743	Kcnj14	potassium inwardly-rectifying channel, subfamily J, member 14 [Source:MGI Symbol;Acc:MGI:2384820]	1723.71	-1.27745	0.035667	TRUE	ENSMUST00000071937.7	Kcnj14-201	1719.07	-1.30688	0.0862116	FALSE
							ENSMUST00000210232.2	Kcnj14-202	0.315844	1.51704	NA	NA
ENSMUSG00000045404	Kcnk13	potassium channel, subfamily K, member 13 [Source:MGI Symbol;Acc:MGI:2384976]	779.54	-1.26468	0.0464536	TRUE	ENSMUST00000049788.9	Kcnk13-201	539.474	-0.914792	0.900405	FALSE
							ENSMUST00000160413.8	Kcnk13-202	0.235101	-1.67	NA	NA
							ENSMUST00000177549.8	Kcnk13-204	236.684	-2.32823	0.826949	FALSE
ENSMUSG00000058740	Kcnt1	potassium channel, subfamily T, member 1 [Source:MGI Symbol;Acc:MGI:1924627]	91.2369	2.45826	0.00213914	TRUE	ENSMUST00000037580.13	Kcnt1-201	10.7136	3.78152	0.466109	FALSE
							ENSMUST00000114172.6	Kcnt1-203	0		NA	NA
							ENSMUST00000114176.9	Kcnt1-204	0		NA	NA
							ENSMUST00000153001.3	Kcnt1-210	0.0986933	0.349636	NA	FALSE
							ENSMUST00000171268.8	Kcnt1-211	0		NA	NA
							ENSMUST00000197917.5	Kcnt1-212	0.506838	2.20672	NA	NA
							ENSMUST00000198204.5	Kcnt1-213	20.6639	7.5554	0.126761	FALSE
							ENSMUST00000200434.5	Kcnt1-215	0		NA	NA
ENSMUSG00000062960	Kdr	kinase insert domain protein receptor [Source:MGI Symbol;Acc:MGI:96683]	5424.67	1.07354	0.0157444	TRUE	ENSMUST00000113516.2	Kdr-201	5329.13	1.04745	0.0511536	FALSE
ENSMUSG00000100916	Lhb	luteinizing hormone beta [Source:MGI Symbol;Acc:MGI:96782]	21.5424	7.62103	0.00576192	TRUE	ENSMUST00000072453.8	Lhb-201	0		NA	NA
ENSMUSG00000118462	Lhb	luteinizing hormone beta [Source:MGI Symbol;Acc:MGI:96782]	21.5424	7.62103	0.00576192	TRUE	ENSMUST00000238638.2	Lhb-205	1.32981	3.59737	NA	NA
ENSMUSG00000054966	Lmntd1	lamin tail domain containing 1 [Source:MGI Symbol;Acc:MGI:1921321]	189.841	1.14181	0.0256108	TRUE	ENSMUST00000111706.8	Lmntd1-201	147.821	1.05238	0.106143	FALSE
							ENSMUST00000111708.9	Lmntd1-202	5.93387	1.36084	NA	NA
							ENSMUST00000149666.2	Lmntd1-206	0.238486	-1.6842	NA	NA
ENSMUSG00000021579	Lrrc14b	leucine rich repeat containing 14B [Source:MGI Symbol;Acc:MGI:2145269]	41.8668	2.0467	0.0300587	TRUE	ENSMUST00000022064.5	Lrrc14b-201	41.8069	2.03374	0.0743569	FALSE
ENSMUSG00000054320	Lrrc36	leucine rich repeat containing 36 [Source:MGI Symbol;Acc:MGI:2448585]	151.426	0.921914	0.0133817	TRUE	ENSMUST00000067305.8	Lrrc36-201	81.3764	5.27518	0.138923	FALSE
							ENSMUST00000109355.9	Lrrc36-202	24.6704	-0.249616	0.958171	FALSE
							ENSMUST00000213547.2	Lrrc36-204	16.2656	-3.52102	0.359675	FALSE
							ENSMUST00000216765.2	Lrrc36-206	1.98832	0.541615	NA	FALSE
ENSMUSG00000075224	Lrrc55	leucine rich repeat containing 55 [Source:MGI Symbol;Acc:MGI:2685197]	13.551	1.82535	0.0420262	TRUE	ENSMUST00000111601.2	Lrrc55-202	6.29256	1.28705	NA	NA
							ENSMUST00000234267.3	Lrrc55-203	6.7606	2.28301	NA	NA
ENSMUSG00000019892	Lrriq1	leucine-rich repeats and IQ motif containing 1 [Source:MGI Symbol;Acc:MGI:1922228]	53.0735	2.58376	0.0128859	TRUE	ENSMUST00000020043.12	Lrriq1-201	0		NA	NA
							ENSMUST00000123364.2	Lrriq1-202	1.92857	4.13423	NA	NA
							ENSMUST00000166240.8	Lrriq1-203	48.6305	2.43432	0.0525974	FALSE
							ENSMUST00000218841.2	Lrriq1-205	2.14759	4.28884	NA	NA
ENSMUSG00000055003	Lrtm2	leucine-rich repeats and transmembrane domains 2 [Source:MGI Symbol;Acc:MGI:2141485]	14.1708	2.96829	0.0138049	TRUE	ENSMUST00000068351.14	Lrtm2-201	13.1307	2.82737	0.0736525	FALSE
							ENSMUST00000112756.8	Lrtm2-202	0.88824	3.01794	NA	NA
							ENSMUST00000124192.2	Lrtm2-203	0		NA	NA
							ENSMUST00000168793.8	Lrtm2-204	0		NA	NA
ENSMUSG00000020922	Lsm12	LSM12 homolog [Source:MGI Symbol;Acc:MGI:1919592]	1395.97	1.47286	0.0275207	TRUE	ENSMUST00000021297.6	Lsm12-201	1123.35	1.47546	0.150496	FALSE
							ENSMUST00000107156.9	Lsm12-202	251.687	1.34743	0.607905	FALSE
							MSTRG.4148.1	MSTRG.4148.1	4594.52	-0.25703	0.748764	FALSE
ENSMUSG00000024188	Luc7l	Luc7-like [Source:MGI Symbol;Acc:MGI:1914228]	2831.61	0.605659	0.0217049	TRUE	ENSMUST00000025023.15	Luc7l-201	117.051	0.0388781	0.99118	FALSE
							ENSMUST00000114976.9	Luc7l-202	665.72	-0.0867793	0.965452	FALSE
							ENSMUST00000119928.8	Luc7l-203	222.689	0.74742	0.866792	FALSE
							ENSMUST00000140427.8	Luc7l-205	0.432363	0.774624	NA	NA
							ENSMUST00000152107.3	Luc7l-207	20.3412	0.550747	0.901324	FALSE
							MSTRG.9639.1	MSTRG.9639.1	645.045	0.0850664	0.979967	FALSE
							MSTRG.9639.3	MSTRG.9639.3	1514.72	-0.488714	0.476497	FALSE
ENSMUSG00000034041	Lyl1	lymphoblastomic leukemia 1 [Source:MGI Symbol;Acc:MGI:96891]	497.765	-1.00052	0.0428613	TRUE	ENSMUST00000037165.6	Lyl1-201	116.153	-0.839857	0.547663	FALSE
							ENSMUST00000238338.2	Lyl1-202	33.111	-1.3722	0.583169	FALSE
							ENSMUST00000238364.2	Lyl1-203	80.9062	-0.591821	0.780018	FALSE
							ENSMUST00000238562.2	Lyl1-204	266.028	-1.21061	0.270585	FALSE
							MSTRG.22523.1	MSTRG.22523.1	1376.9	-0.361702	0.641112	FALSE
							MSTRG.22523.2	MSTRG.22523.2	298.938	-0.776612	0.414808	FALSE
ENSMUSG00000021363	Mak	male germ cell-associated kinase [Source:MGI Symbol;Acc:MGI:96913]	18.2128	5.33553	0.0368863	TRUE	ENSMUST00000021792.5	Mak-201	0		NA	NA
							ENSMUST00000070193.14	Mak-202	0		NA	NA
							ENSMUST00000165087.8	Mak-203	0		NA	NA
							ENSMUST00000224423.2	Mak-204	0.210758	0.926708	NA	NA
							ENSMUST00000224740.2	Mak-205	0		NA	NA
							ENSMUST00000225084.2	Mak-206	3.11606	2.64622	NA	NA
							ENSMUST00000225906.2	Mak-208	0		NA	NA
ENSMUSG00000038886	Man2a2	mannosidase 2, alpha 2 [Source:MGI Symbol;Acc:MGI:2150656]	1552.91	1.01322	0.0414052	TRUE	ENSMUST00000098346.5	Man2a2-201	1208.8	1.12116	0.174561	FALSE
							ENSMUST00000205436.2	Man2a2-203	4.91437	0.504746	NA	FALSE
							ENSMUST00000206212.2	Man2a2-207	0.880542	-0.554506	NA	FALSE
							MSTRG.20876.1	MSTRG.20876.1	4770.19	0.288695	0.572071	FALSE
ENSMUSG00000031853	Map3k21	mitogen-activated protein kinase kinase kinase 21 [Source:MGI Symbol;Acc:MGI:2385307]	134.107	2.24678	0.0166122	TRUE	ENSMUST00000034316.6	Map3k21-201	134.008	2.24362	0.0524111	FALSE
ENSMUSG00000063704	Mapk15	mitogen-activated protein kinase 15 [Source:MGI Symbol;Acc:MGI:2652894]	73.5853	3.91374	0.0252698	TRUE	ENSMUST00000089669.6	Mapk15-201	50.6042	3.72704	0.231996	FALSE
							ENSMUST00000230929.2	Mapk15-205	0.724264	2.71858	NA	NA
ENSMUSG00000021936	Mapk8	mitogen-activated protein kinase 8 [Source:MGI Symbol;Acc:MGI:1346861]	987.832	1.25209	0.0222067	TRUE	ENSMUST00000022504.12	Mapk8-201	114.358	-0.284313	0.915637	FALSE
							ENSMUST00000111942.2	Mapk8-202	0.424239	1.94321	NA	NA
							ENSMUST00000111943.8	Mapk8-203	15.2264	0.418438	0.842356	FALSE
							ENSMUST00000111944.10	Mapk8-204	4.44935	3.81171	NA	NA
							ENSMUST00000111945.9	Mapk8-205	577.516	2.49081	0.45913	FALSE
							MSTRG.6918.1	MSTRG.6918.1	972.253	-1.39324	0.107829	FALSE
							MSTRG.6918.3	MSTRG.6918.3	471.606	1.63632	0.714053	FALSE
ENSMUSG00000018411	Mapt	microtubule-associated protein tau [Source:MGI Symbol;Acc:MGI:97180]	126.213	1.69771	0.00440667	TRUE	ENSMUST00000100347.11	Mapt-201	1.4753	3.74576	NA	NA
							ENSMUST00000106988.8	Mapt-202	8.88899	1.22515	0.93077	FALSE
							ENSMUST00000106989.3	Mapt-203	12.2041	2.16373	0.430664	FALSE
							ENSMUST00000106992.10	Mapt-204	96.2068	1.62712	0.427697	FALSE
							ENSMUST00000106993.10	Mapt-205	0		NA	NA
							ENSMUST00000132245.8	Mapt-207	0.108103	0.349636	NA	FALSE
							ENSMUST00000132977.8	Mapt-208	0		NA	NA
							ENSMUST00000145227.8	Mapt-211	0.210758	0.926708	NA	NA
ENSMUSG00000021636	Marveld2	MARVEL (membrane-associating) domain containing 2 [Source:MGI Symbol;Acc:MGI:2446166]	290.73	-1.01755	0.0292931	TRUE	ENSMUST00000022137.14	Marveld2-201	61.4576	1.22818	0.928675	FALSE
							ENSMUST00000163163.9	Marveld2-202	12.0753	-2.31074	NA	NA
							ENSMUST00000168772.2	Marveld2-203	0		NA	NA
							ENSMUST00000225754.2	Marveld2-204	216.037	-1.667	0.719104	FALSE
ENSMUSG00000036466	Megf11	multiple EGF-like-domains 11 [Source:MGI Symbol;Acc:MGI:1920951]	7.2235	6.04494	0.0159211	TRUE	ENSMUST00000068967.11	Megf11-201	5.23442	5.57417	NA	NA
							ENSMUST00000093829.9	Megf11-202	0.398554	1.86309	NA	NA
							ENSMUST00000118485.8	Megf11-203	0.421515	1.93494	NA	NA
							ENSMUST00000124881.2	Megf11-204	0		NA	NA
							ENSMUST00000164113.8	Megf11-210	0		NA	NA
ENSMUSG00000035158	Mitf	melanogenesis associated transcription factor [Source:MGI Symbol;Acc:MGI:104554]	2476.79	-1.08829	0.0275023	TRUE	ENSMUST00000043628.13	Mitf-201	14.6074	1.6032	0.841785	FALSE
							ENSMUST00000043637.14	Mitf-202	1468.43	-1.372	0.0592256	FALSE
							ENSMUST00000101123.10	Mitf-203	21.8729	5.58807	NA	NA
							ENSMUST00000113339.8	Mitf-204	30.4908	-0.322211	0.947095	FALSE
							ENSMUST00000203884.3	Mitf-207	919.556	-0.909938	0.285515	FALSE
							ENSMUST00000203938.2	Mitf-208	3.72401	1.03562	NA	NA
							MSTRG.19406.1	MSTRG.19406.1	118.405	1.09285	0.870264	FALSE
							MSTRG.19406.2	MSTRG.19406.2	475.386	0.132807	0.993014	FALSE
							MSTRG.19406.3	MSTRG.19406.3	255.374	1.68056	0.56677	FALSE
							MSTRG.19406.4	MSTRG.19406.4	192.091	-0.357296	0.582556	FALSE
							MSTRG.19406.8	MSTRG.19406.8	136.463	-1.26358	NA	NA
ENSMUSG00000020682	Mmp28	matrix metallopeptidase 28 (epilysin) [Source:MGI Symbol;Acc:MGI:2153062]	3533.29	0.908823	0.0278442	TRUE	ENSMUST00000021020.13	Mmp28-201	51.1361	0.0397466	0.987797	FALSE
							ENSMUST00000103209.10	Mmp28-202	3229.39	0.909054	0.0963407	FALSE
							ENSMUST00000108137.9	Mmp28-203	204.596	0.715046	0.0910567	FALSE
							ENSMUST00000119346.2	Mmp28-204	17.0911	1.13179	0.46065	FALSE
							MSTRG.3811.4	MSTRG.3811.4	0.789547	2.84832	NA	NA
							MSTRG.3811.6	MSTRG.3811.6	576.881	0.249811	0.750381	FALSE
ENSMUSG00000056569	Mpz	myelin protein zero [Source:MGI Symbol;Acc:MGI:103177]	38.6576	-1.45973	0.0198651	TRUE	ENSMUST00000070758.10	Mpz-201	0.684905	-3.19388	NA	NA
							ENSMUST00000111334.2	Mpz-202	2.19205	4.31937	NA	NA
							ENSMUST00000238908.2	Mpz-205	27.1864	-1.48188	0.477967	FALSE
							ENSMUST00000238940.2	Mpz-206	0		NA	NA
ENSMUSG00000039395	Mreg	melanoregulin [Source:MGI Symbol;Acc:MGI:2151839]	174.39	0.907462	0.0318647	TRUE	ENSMUST00000048860.9	Mreg-201	172.82	0.881334	0.0786397	FALSE
ENSMUSG00000029066	Mrpl20	mitochondrial ribosomal protein L20 [Source:MGI Symbol;Acc:MGI:2137221]	1002.63	-1.3132	0.0485122	TRUE	ENSMUST00000030942.13	Mrpl20-201	868.202	-1.38752	0.123838	FALSE
							ENSMUST00000130188.2	Mrpl20-202	10.02	0.998417	0.435468	FALSE
							ENSMUST00000185148.8	Mrpl20-206	25.7468	-0.193492	0.982915	FALSE
							MSTRG.16629.1	MSTRG.16629.1	2479.98	-0.134335	0.947347	FALSE
							MSTRG.16629.2	MSTRG.16629.2	1711.3	0.0695922	0.992567	FALSE
ENSMUSG00000024677	Ms4a6b	membrane-spanning 4-domains, subfamily A, member 6B [Source:MGI Symbol;Acc:MGI:1917024]	1642.95	-1.23886	0.000165387	TRUE	ENSMUST00000025580.10	Ms4a6b-201	1115.36	-0.926805	0.0922674	FALSE
							ENSMUST00000163078.8	Ms4a6b-205	0.296029	1.43719	NA	NA
							MSTRG.11429.1	MSTRG.11429.1	1446.87	-0.344493	0.787688	FALSE
							MSTRG.11429.2	MSTRG.11429.2	239.656	-2.0445	0.85605	FALSE
ENSMUSG00000028687	Mutyh	mutY DNA glycosylase [Source:MGI Symbol;Acc:MGI:1917853]	551.507	0.782325	0.00151395	TRUE	ENSMUST00000102699.8	Mutyh-201	182.61	0.165533	0.94448	FALSE
							ENSMUST00000130359.8	Mutyh-203	2.07244	-0.43366	NA	FALSE
ENSMUSG00000037169	Mycn	v-myc avian myelocytomatosis viral related oncogene, neuroblastoma derived [Source:MGI Symbol;Acc:MGI:97357]	51.1935	1.40469	0.0199596	TRUE	ENSMUST00000043396.15	Mycn-201	21.5498	1.26839	0.85002	FALSE
							ENSMUST00000130990.2	Mycn-202	29.0019	1.44599	0.810283	FALSE
ENSMUSG00000001285	Myg1	melanocyte proliferating gene 1 [Source:MGI Symbol;Acc:MGI:1929864]	541.278	1.07562	0.0149357	TRUE	ENSMUST00000001331.13	Myg1-201	5.13396	5.54794	NA	NA
ENSMUSG00000001289	Pfdn5	prefoldin 5 [Source:MGI Symbol;Acc:MGI:1928753]	541.278	1.07562	0.0149357	TRUE	ENSMUST00000062492.11	Pfdn5-202	42.7811	-0.244967	0.902634	FALSE
							ENSMUST00000113682.9	Myg1-202	287.61	1.57093	0.0731153	FALSE
							ENSMUST00000165671.8	Pfdn5-203	53.9014	0.628817	0.685826	FALSE
							ENSMUST00000165717.4	Pfdn5-204	204.847	1.69491	0.168255	FALSE
							ENSMUST00000166658.8	Pfdn5-205	2663.29	-0.688203	0.126761	FALSE
							ENSMUST00000169637.8	Pfdn5-207	17.4496	-0.934353	0.576947	FALSE
							ENSMUST00000170627.8	Pfdn5-208	0.236793	-1.67711	NA	NA
							ENSMUST00000171244.2	Myg1-209	14.6856	0.753897	0.6866	FALSE
							MSTRG.8517.1	MSTRG.8517.1	3537.61	-0.804996	0.603195	FALSE
ENSMUSG00000020900	Myh10	myosin, heavy polypeptide 10, non-muscle [Source:MGI Symbol;Acc:MGI:1930780]	5727.6	1.04422	0.0200022	TRUE	ENSMUST00000018887.15	Myh10-201	0.408144	1.89339	NA	NA
							ENSMUST00000092984.6	Myh10-202	109.645	2.2536	0.812034	FALSE
							ENSMUST00000102611.10	Myh10-203	5569.39	1.01162	0.0871145	FALSE
							ENSMUST00000108673.8	Myh10-204	0		NA	NA
							MSTRG.3472.2	MSTRG.3472.2	536.624	-0.981318	0.943993	FALSE
ENSMUSG00000001053	N4bp3	NEDD4 binding protein 3 [Source:MGI Symbol;Acc:MGI:2442218]	721.708	0.768617	0.0153847	TRUE	ENSMUST00000001080.16	N4bp3-201	698.505	0.743339	0.0643692	FALSE
							ENSMUST00000142721.2	N4bp3-202	8.24946	1.63555	0.517802	FALSE
							ENSMUST00000156835.8	N4bp3-203	11.1512	0.406921	0.869849	FALSE
ENSMUSG00000040536	Necab1	N-terminal EF-hand calcium binding protein 1 [Source:MGI Symbol;Acc:MGI:1916602]	43.4834	1.80031	0.0435376	TRUE	ENSMUST00000041606.14	Necab1-201	42.3897	1.83161	0.076103	FALSE
							ENSMUST00000108273.2	Necab1-202	0		NA	NA
ENSMUSG00000022454	Nell2	NEL-like 2 [Source:MGI Symbol;Acc:MGI:1858510]	6.96958	5.9931	0.0112931	TRUE	ENSMUST00000075275.3	Nell2-201	0		NA	NA
							ENSMUST00000166170.9	Nell2-202	5.89773	5.74654	NA	NA
							ENSMUST00000229933.2	Nell2-203	0		NA	NA
ENSMUSG00000034413	Neurl1b	neuralized E3 ubiquitin protein ligase 1B [Source:MGI Symbol;Acc:MGI:3643092]	247.996	-2.07507	0.0418468	TRUE	ENSMUST00000053020.8	Neurl1b-201	224.637	-2.15117	0.133995	FALSE
							ENSMUST00000182897.8	Neurl1b-202	16.5243	-5.06732	0.435927	FALSE
							ENSMUST00000183077.8	Neurl1b-203	7.52052	1.67213	0.861698	FALSE
							MSTRG.9643.3	MSTRG.9643.3	638.168	1.16993	0.519608	FALSE
ENSMUSG00000026442	Nfasc	neurofascin [Source:MGI Symbol;Acc:MGI:104753]	391.312	-2.73297	0.00498936	TRUE	ENSMUST00000043189.14	Nfasc-201	20.9513	-0.725178	0.888337	FALSE
							ENSMUST00000094569.11	Nfasc-202	350.009	-2.97252	0.128771	FALSE
							ENSMUST00000163770.8	Nfasc-203	0.607519	-2.17591	NA	NA
							ENSMUST00000186389.7	Nfasc-205	0		NA	NA
							ENSMUST00000187861.7	Nfasc-207	0.649127	0.356943	NA	FALSE
							ENSMUST00000188307.2	Nfasc-208	13.9318	-2.58091	NA	NA
							MSTRG.987.2	MSTRG.987.2	286.436	0.108068	NA	FALSE
ENSMUSG00000056749	Nfil3	nuclear factor, interleukin 3, regulated [Source:MGI Symbol;Acc:MGI:109495]	484.037	-0.703522	0.0333901	TRUE	ENSMUST00000071065.8	Nfil3-201	482.23	-0.72422	0.0632555	FALSE
ENSMUSG00000027859	Ngf	nerve growth factor [Source:MGI Symbol;Acc:MGI:97321]	78.7122	1.26365	0.047274	TRUE	ENSMUST00000035952.5	Ngf-201	71.8881	1.22897	0.35507	FALSE
							ENSMUST00000106925.9	Ngf-202	4.62776	1.31831	NA	NA
							ENSMUST00000198168.5	Ngf-203	1.21867	0.914342	NA	NA
							ENSMUST00000198644.2	Ngf-204	0.298916	1.44916	NA	NA
ENSMUSG00000069670	Nkain2	Na+/K+ transporting ATPase interacting 2 [Source:MGI Symbol;Acc:MGI:1923447]	264.392	1.3028	0.0350219	TRUE	ENSMUST00000092602.2	Nkain2-201	0.743884	0.774644	NA	NA
							ENSMUST00000092603.5	Nkain2-202	0		NA	NA
							ENSMUST00000191234.7	Nkain2-203	253.608	1.29639	0.0935723	FALSE
							ENSMUST00000218645.2	Nkain2-204	1.3636	3.63071	NA	NA
							ENSMUST00000219125.2	Nkain2-205	2.0723	-0.0670822	NA	FALSE
ENSMUSG00000031661	Nkd1	naked cuticle 1 [Source:MGI Symbol;Acc:MGI:2135954]	1384.38	1.26071	0.0430611	TRUE	ENSMUST00000034086.13	Nkd1-201	1359.11	1.23225	0.13146	FALSE
							ENSMUST00000169179.3	Nkd1-202	2.42942	2.87545	NA	NA
							ENSMUST00000211113.2	Nkd1-203	9.23891	1.12268	0.703259	FALSE
							MSTRG.22578.1	MSTRG.22578.1	379.886	0.357502	0.623871	FALSE
ENSMUSG00000042751	Nmnat2	nicotinamide nucleotide adenylyltransferase 2 [Source:MGI Symbol;Acc:MGI:2444155]	219.67	1.05317	0.00756887	TRUE	ENSMUST00000043313.15	Nmnat2-201	161.856	1.87886	0.619331	FALSE
							ENSMUST00000186621.2	Nmnat2-204	0		NA	NA
ENSMUSG00000020826	Nos2	nitric oxide synthase 2, inducible [Source:MGI Symbol;Acc:MGI:97361]	301.433	1.20513	0.0255304	TRUE	ENSMUST00000018610.7	Nos2-201	24.2551	-1.54497	NA	NA
							ENSMUST00000214397.3	Nos2-203	273.686	1.48236	0.09961	FALSE
ENSMUSG00000015468	Notch4	notch 4 [Source:MGI Symbol;Acc:MGI:107471]	2574.19	0.952569	0.0250464	TRUE	ENSMUST00000015612.14	Notch4-201	2264.97	0.760173	0.0917323	FALSE
ENSMUSG00000024431	Nr3c1	nuclear receptor subfamily 3, group C, member 1 [Source:MGI Symbol;Acc:MGI:95824]	8462.61	1.0833	0.00819459	TRUE	ENSMUST00000025300.13	Nr3c1-201	28.4373	-0.191979	0.982958	FALSE
							ENSMUST00000097592.9	Nr3c1-202	36.1267	0.37359	0.918107	FALSE
							ENSMUST00000115567.8	Nr3c1-203	4004.55	-0.054064	0.978762	FALSE
							ENSMUST00000115571.8	Nr3c1-204	4316.17	2.67266	0.328661	FALSE
							ENSMUST00000124115.2	Nr3c1-205	0.988645	-0.227373	NA	FALSE
							ENSMUST00000131885.2	Nr3c1-206	0.871094	0.186003	NA	FALSE
							ENSMUST00000150483.2	Nr3c1-207	0.889006	-0.54729	NA	FALSE
							ENSMUST00000152853.2	Nr3c1-208	3.01018	-1.317	NA	NA
							ENSMUST00000237944.2	Nr3c1-209	0.984597	-0.235103	NA	FALSE
							MSTRG.10764.1	MSTRG.10764.1	3171.25	-1.27079	0.276396	FALSE
							MSTRG.10764.3	MSTRG.10764.3	734.893	0.986381	0.902345	FALSE
							MSTRG.10764.5	MSTRG.10764.5	2448.27	-0.319127	0.914512	FALSE
							MSTRG.10764.6	MSTRG.10764.6	2519.23	-0.0876301	0.987064	FALSE
ENSMUSG00000118541	Nrg1	neuregulin 1 [Source:MGI Symbol;Acc:MGI:96083]	36.3181	2.18377	0.00051909	TRUE	ENSMUST00000239000.2	Nrg1-234	0.809226	2.88217	NA	NA
ENSMUSG00000052854	Nrk	Nik related kinase [Source:MGI Symbol;Acc:MGI:1351326]	24.2911	4.3239	0.0197166	TRUE	ENSMUST00000064937.14	Nrk-201	3.77357	5.1022	NA	NA
							ENSMUST00000113052.8	Nrk-202	18.562	3.90368	0.100688	FALSE
ENSMUSG00000047394	Odf3b	outer dense fiber of sperm tails 3B [Source:MGI Symbol;Acc:MGI:1917363]	53.8956	1.8365	0.034813	TRUE	ENSMUST00000049968.9	Odf3b-201	17.7036	1.70171	0.540335	FALSE
							ENSMUST00000227834.2	Odf3b-204	2.55985	4.54192	NA	NA
							ENSMUST00000228111.2	Odf3b-207	0.402404	1.87726	NA	NA
							ENSMUST00000238996.2	Odf3b-208	7.8606	3.22054	0.449214	FALSE
ENSMUSG00000021390	Ogn	osteoglycin [Source:MGI Symbol;Acc:MGI:109278]	23535.2	-0.659849	0.0452503	TRUE	ENSMUST00000021822.7	Ogn-201	23421.4	-0.682757	0.0738941	FALSE
							MSTRG.5980.1	MSTRG.5980.1	3414.66	-0.268874	0.96981	FALSE
							MSTRG.5980.2	MSTRG.5980.2	1826	1.03362	0.856785	FALSE
ENSMUSG00000046618	Olfml2a	olfactomedin-like 2A [Source:MGI Symbol;Acc:MGI:2444741]	607.866	1.01906	0.0254454	TRUE	ENSMUST00000057279.6	Olfml2a-201	602.353	0.994548	0.0739869	FALSE
ENSMUSG00000018906	P4ha2	procollagen-proline, 2-oxoglutarate 4-dioxygenase (proline 4-hydroxylase), alpha II polypeptide [Source:MGI Symbol;Acc:MGI:894286]	2568.23	0.718497	0.0389469	TRUE	ENSMUST00000019050.12	P4ha2-201	1074.66	1.04606	0.121625	FALSE
							ENSMUST00000093107.12	P4ha2-202	827.329	-0.0379852	0.973632	FALSE
							ENSMUST00000126840.8	P4ha2-205	0		NA	NA
							ENSMUST00000129499.8	P4ha2-206	1.07892	0.677887	NA	NA
							ENSMUST00000135653.8	P4ha2-208	7.98673	1.49337	0.35339	FALSE
							ENSMUST00000138477.3	P4ha2-209	0.5183	1.16274	NA	NA
							ENSMUST00000151218.8	P4ha2-213	0.782823	-0.151271	NA	FALSE
							ENSMUST00000174616.8	P4ha2-215	8.04965	6.19486	0.350033	FALSE
ENSMUSG00000090053	Pakap	paralemmin A kinase anchor protein [Source:MGI Symbol;Acc:MGI:5141924]	4913.14	1.62164	0.00283023	TRUE	ENSMUST00000102904.10	Pakap-214	24.6535	0.165659	0.918229	FALSE
							ENSMUST00000102905.8	Pakap-215	0		NA	NA
ENSMUSG00000089945	Pakap	paralemmin A kinase anchor protein [Source:MGI Symbol;Acc:MGI:5141924]	4913.14	1.62164	0.00283023	TRUE	ENSMUST00000150412.4	Pakap-213	0		NA	NA
							MSTRG.15577.14	MSTRG.15577.14	7461.5	-0.227896	0.941904	FALSE
							MSTRG.15577.15	MSTRG.15577.15	3652.79	0.394714	0.808782	FALSE
							MSTRG.15577.16	MSTRG.15577.16	234.455	24.4106	NA	NA
							MSTRG.15577.2	MSTRG.15577.2	107.416	0.592523	NA	NA
							MSTRG.15577.20	MSTRG.15577.20	341.273	3.24108	NA	NA
							MSTRG.15577.21	MSTRG.15577.21	362.29	1.42253	NA	NA
							MSTRG.15577.22	MSTRG.15577.22	462.114	1.6974	0.744584	FALSE
							MSTRG.15577.3	MSTRG.15577.3	1637.84	0.826435	0.824689	FALSE
							MSTRG.15577.4	MSTRG.15577.4	3686.1	0.434829	0.84718	FALSE
							MSTRG.15577.5	MSTRG.15577.5	1669.72	-0.0155437	0.995616	FALSE
ENSMUSG00000074817	Papolb	poly (A) polymerase beta (testis specific) [Source:MGI Symbol;Acc:MGI:1932115]	13.9128	1.49194	0.0468683	TRUE	ENSMUST00000099400.3	Papolb-201	13.8241	1.46907	0.0668085	FALSE
ENSMUSG00000073530	Pappa2	pappalysin 2 [Source:MGI Symbol;Acc:MGI:3051647]	276.982	2.48564	0.0172135	TRUE	ENSMUST00000159861.9	Pappa2-202	276.06	2.4676	0.0634073	FALSE
							ENSMUST00000161589.3	Pappa2-205	0		NA	NA
ENSMUSG00000032392	Parp16	poly (ADP-ribose) polymerase family, member 16 [Source:MGI Symbol;Acc:MGI:2446133]	1836.83	0.643093	0.0261315	TRUE	ENSMUST00000069000.9	Parp16-201	866.414	0.423463	0.702675	FALSE
							ENSMUST00000213396.2	Parp16-202	748.506	0.779135	0.536071	FALSE
							ENSMUST00000216702.2	Parp16-205	27.7244	0.402441	NA	FALSE
ENSMUSG00000025237	Parp6	poly (ADP-ribose) polymerase family, member 6 [Source:MGI Symbol;Acc:MGI:1914537]	796.693	0.915661	0.0282931	TRUE	ENSMUST00000026267.16	Parp6-201	114.046	0.594162	0.649726	FALSE
							ENSMUST00000050483.15	Parp6-202	108.564	0.525363	0.72281	FALSE
							ENSMUST00000214956.2	Parp6-205	0.877797	0.192393	NA	FALSE
							MSTRG.23775.1	MSTRG.23775.1	2014.36	0.390394	0.0383817	FALSE
							MSTRG.23775.11	MSTRG.23775.11	60.6417	1.25192	0.606144	FALSE
							MSTRG.23775.2	MSTRG.23775.2	207.155	0.019802	0.994204	FALSE
							MSTRG.23775.5	MSTRG.23775.5	158.114	0.181694	0.954318	FALSE
							MSTRG.23775.7	MSTRG.23775.7	214.943	1.00708	0.459065	FALSE
ENSMUSG00000018537	Pcgf2	polycomb group ring finger 2 [Source:MGI Symbol;Acc:MGI:99161]	408.522	1.00668	0.0224504	TRUE	ENSMUST00000018681.14	Pcgf2-201	7.92552	-0.260045	0.986854	FALSE
							ENSMUST00000103148.8	Pcgf2-202	10.0503	-0.657196	0.94987	FALSE
							ENSMUST00000103149.9	Pcgf2-203	0		NA	NA
							ENSMUST00000169807.8	Pcgf2-206	325.543	1.02853	0.247325	FALSE
							ENSMUST00000179765.8	Pcgf2-207	23.6265	2.41134	0.694049	FALSE
							MSTRG.4020.1	MSTRG.4020.1	197.568	-0.554008	0.913273	FALSE
							MSTRG.4020.5	MSTRG.4020.5	122.272	0.584862	0.812201	FALSE
ENSMUSG00000041119	Pde9a	phosphodiesterase 9A [Source:MGI Symbol;Acc:MGI:1277179]	298.786	0.650145	0.0385806	TRUE	ENSMUST00000047168.13	Pde9a-201	92.6052	0.490865	0.876233	FALSE
							ENSMUST00000127929.8	Pde9a-203	71.9456	0.41432	0.889481	FALSE
							ENSMUST00000134525.9	Pde9a-206	2.18882	-0.579489	NA	FALSE
							ENSMUST00000136384.9	Pde9a-207	89.8958	1.26685	0.32519	FALSE
							ENSMUST00000154392.2	Pde9a-211	0.748765	0.693697	NA	NA
							ENSMUST00000235639.2	Pde9a-215	0		NA	NA
							ENSMUST00000235719.2	Pde9a-217	1.16193	0.868877	NA	NA
							ENSMUST00000236454.2	Pde9a-220	0		NA	NA
							ENSMUST00000237363.2	Pde9a-224	0		NA	NA
							ENSMUST00000238006.2	Pde9a-227	0		NA	NA
							ENSMUST00000238091.2	Pde9a-228	0		NA	NA
ENSMUSG00000038298	Pdzk1	PDZ domain containing 1 [Source:MGI Symbol;Acc:MGI:1928901]	75.3567	5.81834	0.00586635	TRUE	ENSMUST00000058865.14	Pdzk1-201	44.3483	22.3509	NA	NA
							ENSMUST00000107069.8	Pdzk1-202	0.948409	3.10752	NA	NA
							ENSMUST00000107070.8	Pdzk1-203	26.2126	4.2402	NA	NA
							ENSMUST00000128789.2	Pdzk1-204	1.40176	3.67449	NA	NA
							ENSMUST00000135031.8	Pdzk1-205	0.401459	1.87226	NA	NA
							ENSMUST00000138014.8	Pdzk1-206	2.6262	4.57954	NA	NA
ENSMUSG00000062866	Phactr2	phosphatase and actin regulator 2 [Source:MGI Symbol;Acc:MGI:2446138]	509.883	1.82654	0.00938942	TRUE	ENSMUST00000079698.7	Phactr2-201	0.644245	0.45657	NA	FALSE
							ENSMUST00000105543.9	Phactr2-202	107.827	-0.488231	0.89316	FALSE
							ENSMUST00000105545.12	Phactr2-203	360.872	3.52187	0.115603	FALSE
							ENSMUST00000105546.8	Phactr2-204	33.0873	0.308176	0.90004	FALSE
							MSTRG.1744.1	MSTRG.1744.1	4214.15	0.203813	0.892	FALSE
							MSTRG.1744.2	MSTRG.1744.2	1023.2	-1.00469	0.190058	FALSE
							MSTRG.1744.3	MSTRG.1744.3	221.506	24.5951	NA	NA
							MSTRG.1744.5	MSTRG.1744.5	195.491	24.4164	NA	NA
ENSMUSG00000016933	Plcg1	phospholipase C, gamma 1 [Source:MGI Symbol;Acc:MGI:97615]	4236.2	1.17868	0.000200051	TRUE	ENSMUST00000103115.8	Plcg1-202	2.58359	0.420557	NA	FALSE
							ENSMUST00000109462.8	Plcg1-203	2931.83	0.929947	0.240418	FALSE
							ENSMUST00000143997.2	Plcg1-206	420.064	0.463449	0.571669	FALSE
							ENSMUST00000174885.2	Plcg1-212	1.513	0.297316	NA	FALSE
							MSTRG.13513.1	MSTRG.13513.1	6070.12	-0.0853092	0.961492	FALSE
							MSTRG.13513.7	MSTRG.13513.7	324.303	0.6864	0.761677	FALSE
ENSMUSG00000031775	Pllp	plasma membrane proteolipid [Source:MGI Symbol;Acc:MGI:1915051]	568.923	0.994206	0.037301	TRUE	ENSMUST00000034227.6	Pllp-201	563.336	0.975388	0.119445	FALSE
							ENSMUST00000213043.2	Pllp-203	2.29904	1.20744	NA	NA
ENSMUSG00000035835	Plppr3	phospholipid phosphatase related 3 [Source:MGI Symbol;Acc:MGI:2388640]	1477.19	1.03966	0.0238377	TRUE	ENSMUST00000092325.11	Plppr3-201	715.192	1.06892	0.276594	FALSE
							ENSMUST00000165601.8	Plppr3-204	13.2221	1.61452	0.203547	FALSE
							ENSMUST00000166023.2	Plppr3-205	0.525678	1.17179	NA	NA
							ENSMUST00000167250.8	Plppr3-207	24.0353	0.832504	0.907908	FALSE
							ENSMUST00000167707.2	Plppr3-208	0.839032	1.97619	NA	NA
							ENSMUST00000167897.8	Plppr3-209	3.5321	2.31806	NA	NA
ENSMUSG00000026640	Plxna2	plexin A2 [Source:MGI Symbol;Acc:MGI:107684]	6195.72	0.6702	0.0352015	TRUE	ENSMUST00000027952.12	Plxna2-201	6085.86	0.65191	0.100067	FALSE
ENSMUSG00000028066	Pmf1	polyamine-modulated factor 1 [Source:MGI Symbol;Acc:MGI:1914287]	157.723	-0.586945	0.0379411	TRUE	ENSMUST00000056370.13	Pmf1-201	50.6254	-1.87079	0.0782504	FALSE
ENSMUSG00000050144	Slc25a44	solute carrier family 25, member 44 [Source:MGI Symbol;Acc:MGI:2444391]	157.723	-0.586945	0.0379411	TRUE	ENSMUST00000057935.9	Slc25a44-201	1070.38	0.134247	0.934756	FALSE
							ENSMUST00000168755.7	Slc25a44-202	264.745	0.25978	0.861698	FALSE
							ENSMUST00000193338.6	Pmf1-205	3.5052	-0.53954	NA	FALSE
							ENSMUST00000193433.6	Slc25a44-203	429.181	0.357715	0.726319	FALSE
							ENSMUST00000195657.6	Slc25a44-204	325.041	-0.602897	0.773117	FALSE
							MSTRG.14360.1	MSTRG.14360.1	383.318	0.106924	0.982606	FALSE
							MSTRG.14360.2	MSTRG.14360.2	2799.95	-0.076091	0.90715	FALSE
ENSMUSG00000038425	Poli	polymerase (DNA directed), iota [Source:MGI Symbol;Acc:MGI:1347081]	629.519	0.724375	0.00131244	TRUE	ENSMUST00000043286.15	Poli-201	214.397	0.685721	0.634942	FALSE
							ENSMUST00000121674.9	Poli-202	112.62	0.892516	0.410155	FALSE
							ENSMUST00000159389.8	Poli-203	35.7003	0.74416	0.750708	FALSE
							ENSMUST00000161542.8	Poli-205	175.187	0.785738	0.848029	FALSE
							MSTRG.11006.7	MSTRG.11006.7	67.8069	-2.68009	0.527496	FALSE
ENSMUSG00000003863	Ppfia3	protein tyrosine phosphatase, receptor type, f polypeptide (PTPRF), interacting protein (liprin), alpha 3 [Source:MGI Symbol;Acc:MGI:1924037]	106.239	-2.93089	7.53e-05	TRUE	ENSMUST00000003961.16	Ppfia3-201	10.3741	-21.9304	NA	NA
							ENSMUST00000210248.2	Ppfia3-203	2.59446	4.56009	NA	NA
							ENSMUST00000211067.2	Ppfia3-207	44.9891	-5.61443	0.259974	FALSE
							MSTRG.20617.5	MSTRG.20617.5	315.443	2.29405	0.687188	FALSE
ENSMUSG00000049999	Ppp1r3d	protein phosphatase 1, regulatory subunit 3D [Source:MGI Symbol;Acc:MGI:1917664]	1118.36	0.741986	0.0400925	TRUE	ENSMUST00000058678.5	Ppp1r3d-201	1110.28	0.715841	0.116733	FALSE
ENSMUSG00000079654	Prrt4	proline-rich transmembrane protein 4 [Source:MGI Symbol;Acc:MGI:2141677]	172.545	1.06344	0.0342347	TRUE	ENSMUST00000159200.2	Prrt4-201	171.934	1.04661	0.105551	FALSE
ENSMUSG00000024338	Psmb8	proteasome (prosome, macropain) subunit, beta type 8 (large multifunctional peptidase 7) [Source:MGI Symbol;Acc:MGI:1346527]	4544.83	-0.634013	0.0243408	TRUE	ENSMUST00000025196.9	Psmb8-201	1217.29	-0.998981	0.519608	FALSE
							ENSMUST00000173441.9	Psmb8-203	157.279	0.352381	0.968592	FALSE
							ENSMUST00000236331.2	Psmb8-204	0		NA	NA
ENSMUSG00000053141	Ptprt	protein tyrosine phosphatase, receptor type, T [Source:MGI Symbol;Acc:MGI:1321152]	28.3351	4.86904	0.0342347	TRUE	ENSMUST00000109441.2	Ptprt-201	0		NA	NA
							ENSMUST00000109442.8	Ptprt-202	0		NA	NA
							ENSMUST00000109443.8	Ptprt-203	27.6482	4.83356	0.0998463	FALSE
							ENSMUST00000109445.9	Ptprt-204	0		NA	NA
ENSMUSG00000040511	Pvr	poliovirus receptor [Source:MGI Symbol;Acc:MGI:107741]	3306.27	0.70303	0.0193047	TRUE	ENSMUST00000043517.8	Pvr-201	3062.04	0.718555	0.067554	FALSE
ENSMUSG00000020156	Pwwp3a	PWWP domain containing 3A, DNA repair factor [Source:MGI Symbol;Acc:MGI:1915364]	4784.96	0.716154	0.00740411	TRUE	ENSMUST00000020365.15	Pwwp3a-201	1103.13	0.937859	0.471495	FALSE
							ENSMUST00000130260.2	Pwwp3a-204	43.4086	3.43325	0.356091	FALSE
							MSTRG.2312.2	MSTRG.2312.2	1329.15	-0.311837	0.76216	FALSE
ENSMUSG00000025140	Pycr1	pyrroline-5-carboxylate reductase 1 [Source:MGI Symbol;Acc:MGI:2384795]	326.317	0.591422	0.00595639	TRUE	ENSMUST00000026133.15	Pycr1-201	270.334	0.601975	0.104506	FALSE
							ENSMUST00000139706.2	Pycr1-203	1.06468	3.27389	NA	NA
							ENSMUST00000141254.8	Pycr1-204	4.27529	2.7315	NA	NA
							ENSMUST00000151876.8	Pycr1-205	1.69804	1.58267	NA	NA
							ENSMUST00000170556.8	Pycr1-206	44.8618	0.128183	0.941131	FALSE
ENSMUSG00000022704	Qtrt2	queuine tRNA-ribosyltransferase accessory subunit 2 [Source:MGI Symbol;Acc:MGI:1922194]	363.991	1.37997	0.018789	TRUE	ENSMUST00000023387.14	Qtrt2-201	0		NA	NA
							ENSMUST00000239112.2	Qtrt2-210	2.80455	0.107461	NA	FALSE
							MSTRG.8999.3	MSTRG.8999.3	371.545	-0.339666	0.852859	FALSE
							MSTRG.8999.4	MSTRG.8999.4	298.765	-0.273898	0.928093	FALSE
ENSMUSG00000055069	Rab39	RAB39, member RAS oncogene family [Source:MGI Symbol;Acc:MGI:2442855]	127.807	-0.956855	0.0473458	TRUE	ENSMUST00000068449.4	Rab39-201	127.368	-0.980728	0.088883	FALSE
ENSMUSG00000038569	Rad9b	RAD9 checkpoint clamp component B [Source:MGI Symbol;Acc:MGI:2385231]	319.385	1.05437	0.0326958	TRUE	ENSMUST00000049009.7	Rad9b-201	36.8369	0.934522	0.482548	FALSE
							ENSMUST00000117263.8	Rad9b-202	192.14	1.17832	0.271246	FALSE
							ENSMUST00000144268.2	Rad9b-203	44.2799	1.26435	0.254691	FALSE
							ENSMUST00000149600.8	Rad9b-204	2.30803	-1.50091	NA	NA
							MSTRG.18017.2	MSTRG.18017.2	163.223	0.753477	0.548831	FALSE
ENSMUSG00000038831	Ralgps1	Ral GEF with PH domain and SH3 binding motif 1 [Source:MGI Symbol;Acc:MGI:1922008]	1088.75	0.694541	0.0112886	TRUE	ENSMUST00000042615.13	Ralgps1-201	69.2611	0.979885	0.887103	FALSE
							ENSMUST00000091039.5	Ralgps1-202	19.7359	1.55327	0.84068	FALSE
							ENSMUST00000113165.8	Ralgps1-204	4.90594	-0.731549	NA	NA
							ENSMUST00000131298.7	Ralgps1-205	973.322	0.652995	0.0896015	FALSE
ENSMUSG00000034353	Ramp1	receptor (calcitonin) activity modifying protein 1 [Source:MGI Symbol;Acc:MGI:1858418]	494.171	-0.902644	0.0473458	TRUE	ENSMUST00000097648.6	Ramp1-201	489.51	-0.922568	0.099669	FALSE
							ENSMUST00000165855.8	Ramp1-202	2.945	-1.48033	NA	NA
							ENSMUST00000188475.7	Ramp1-203	0		NA	NA
ENSMUSG00000044921	Rassf9	Ras association (RalGDS/AF-6) domain family (N-terminal) member 9 [Source:MGI Symbol;Acc:MGI:2384307]	420.157	0.71907	0.0252768	TRUE	ENSMUST00000055355.6	Rassf9-201	3.86342	5.13519	NA	NA
							ENSMUST00000219445.2	Rassf9-202	409.696	0.680221	0.0936362	FALSE
ENSMUSG00000035504	Reep6	receptor accessory protein 6 [Source:MGI Symbol;Acc:MGI:1917585]	2749.42	1.41712	0.0240064	TRUE	ENSMUST00000040081.7	Reep6-201	19.1088	2.17404	0.456819	FALSE
							ENSMUST00000105354.8	Reep6-202	369.543	-0.00420508	0.999832	FALSE
							ENSMUST00000105355.8	Reep6-203	2028.17	1.76434	0.11297	FALSE
							ENSMUST00000186864.7	Reep6-207	300.508	1.18261	0.855631	FALSE
ENSMUSG00000092164	Rergl	RERG/RAS-like [Source:MGI Symbol;Acc:MGI:3642998]	30.761	2.69531	0.0375017	TRUE	ENSMUST00000170650.3	Rergl-201	30.6532	2.67508	0.0992012	FALSE
ENSMUSG00000057173	Rfx8	regulatory factor X 8 [Source:MGI Symbol;Acc:MGI:3588206]	45.1993	1.75766	0.0417005	TRUE	ENSMUST00000151913.3	Rfx8-202	44.9798	1.73157	0.105281	FALSE
ENSMUSG00000051079	Rgs13	regulator of G-protein signaling 13 [Source:MGI Symbol;Acc:MGI:2180585]	44.8182	-1.68286	0.0198996	TRUE	ENSMUST00000052375.8	Rgs13-201	13.9599	-1.99968	0.626677	FALSE
							ENSMUST00000111941.2	Rgs13-202	30.7249	-1.58494	0.0532895	FALSE
ENSMUSG00000026678	Rgs5	regulator of G-protein signaling 5 [Source:MGI Symbol;Acc:MGI:1098434]	18145.2	0.834783	0.0399806	TRUE	ENSMUST00000027997.9	Rgs5-201	17988.8	0.811743	0.126303	FALSE
							ENSMUST00000152809.3	Rgs5-202	40.4901	0.174188	0.900874	FALSE
ENSMUSG00000041528	Rnf123	ring finger protein 123 [Source:MGI Symbol;Acc:MGI:2148796]	3179.87	0.648197	0.00363281	TRUE	ENSMUST00000047746.13	Rnf123-201	15.1745	20.8628	NA	NA
							ENSMUST00000159372.3	Rnf123-204	0.340692	0.205378	NA	FALSE
							ENSMUST00000160249.8	Rnf123-207	97.3351	-0.587513	0.896921	FALSE
							ENSMUST00000160649.8	Rnf123-208	752.528	0.303191	0.770417	FALSE
							ENSMUST00000161828.8	Rnf123-211	121.61	0.328668	0.520701	FALSE
							ENSMUST00000162355.8	Rnf123-214	777.577	1.50326	0.236353	FALSE
							ENSMUST00000162516.3	Rnf123-215	0.440331	0.774569	NA	NA
							ENSMUST00000174504.8	Rnf123-217	0.644245	0.45657	NA	FALSE
							ENSMUST00000178267.8	Rnf123-218	1258.69	0.446308	0.520902	FALSE
							MSTRG.24320.2	MSTRG.24320.2	70.3475	-24.5374	NA	NA
							MSTRG.24320.8	MSTRG.24320.8	440.504	-0.564642	0.715687	FALSE
ENSMUSG00000039221	Rpl22l1	ribosomal protein L22 like 1 [Source:MGI Symbol;Acc:MGI:1915278]	7063.92	-0.740838	0.0197166	TRUE	ENSMUST00000043867.11	Rpl22l1-201	2028.38	-0.719374	0.246005	FALSE
							ENSMUST00000194649.2	Rpl22l1-206	4277.74	-0.72164	0.0876248	FALSE
							MSTRG.13921.3	MSTRG.13921.3	445.319	-0.458887	0.390979	FALSE
							MSTRG.13921.4	MSTRG.13921.4	89.5016	-0.782951	0.668647	FALSE
ENSMUSG00000073702	Rpl31	ribosomal protein L31 [Source:MGI Symbol;Acc:MGI:2149632]	25474.5	-0.582434	0.0254387	TRUE	ENSMUST00000086535.12	Rpl31-201	20303.4	-0.552558	0.41672	FALSE
							ENSMUST00000178079.8	Rpl31-202	1581.76	-0.687827	0.650262	FALSE
							ENSMUST00000179954.8	Rpl31-203	804.203	-1.09553	0.387347	FALSE
							ENSMUST00000194746.6	Rpl31-205	1231.67	-0.84317	0.834957	FALSE
							ENSMUST00000195123.6	Rpl31-206	1440.99	-0.810013	0.750254	FALSE
ENSMUSG00000062006	Rpl34	ribosomal protein L34 [Source:MGI Symbol;Acc:MGI:1915686]	7707.78	-0.675141	0.00698072	TRUE	ENSMUST00000062601.14	Rpl34-201	1625.23	-0.902051	0.544236	FALSE
							ENSMUST00000079085.11	Rpl34-202	2783.3	-1.56662	0.121317	FALSE
							ENSMUST00000133802.6	Rpl34-203	76.0033	1.14587	0.399011	FALSE
							ENSMUST00000196202.5	Rpl34-205	2868.59	0.07128	0.983617	FALSE
							ENSMUST00000200517.2	Rpl34-208	228.629	0.131103	0.944712	FALSE
ENSMUSG00000034959	Rubcnl	RUN and cysteine rich domain containing beclin 1 interacting protein like [Source:MGI Symbol;Acc:MGI:2685590]	444.369	-0.897932	0.0449179	TRUE	ENSMUST00000036072.8	Rubcnl-201	376.402	-0.958513	0.0851928	FALSE
ENSMUSG00000032417	Rwdd2a	RWD domain containing 2A [Source:MGI Symbol;Acc:MGI:1916769]	139.56	-0.687589	0.0216963	TRUE	ENSMUST00000034988.10	Rwdd2a-201	30.868	-1.24757	0.847922	FALSE
							ENSMUST00000179212.3	Rwdd2a-202	0.296029	1.43719	NA	NA
							ENSMUST00000185566.7	Rwdd2a-203	108.004	-0.571409	0.566834	FALSE
ENSMUSG00000040928	S100pbp	S100P binding protein [Source:MGI Symbol;Acc:MGI:1921898]	1333.91	0.873226	0.0152097	TRUE	ENSMUST00000049081.12	S100pbp-201	55	-0.397394	0.919956	FALSE
							ENSMUST00000072431.13	S100pbp-202	87.1654	2.08662	0.785503	FALSE
							ENSMUST00000106059.8	S100pbp-203	287.403	0.747785	0.624778	FALSE
							ENSMUST00000106061.9	S100pbp-204	552.571	1.14264	0.151828	FALSE
							ENSMUST00000117350.2	S100pbp-205	24.6615	-0.15381	0.941295	FALSE
							ENSMUST00000117497.8	S100pbp-206	1.50088	0.773879	NA	NA
							ENSMUST00000117965.8	S100pbp-207	1.19522	-0.318448	NA	FALSE
							MSTRG.16137.1	MSTRG.16137.1	814.76	-0.688002	0.386403	FALSE
							MSTRG.16137.2	MSTRG.16137.2	565.342	-0.0969115	0.950793	FALSE
							MSTRG.16137.3	MSTRG.16137.3	511.222	-0.197775	0.921552	FALSE
							MSTRG.16137.7	MSTRG.16137.7	64.276	1.81218	0.301588	FALSE
ENSMUSG00000057465	Saa2	serum amyloid A 2 [Source:MGI Symbol;Acc:MGI:98222]	8.87402	-2.68708	0.00698072	TRUE	ENSMUST00000075982.4	Saa2-201	2.58611	-5.10686	NA	NA
							ENSMUST00000210272.2	Saa2-202	0		NA	NA
							ENSMUST00000210769.2	Saa2-203	3.70051	-3.36347	NA	NA
ENSMUSG00000022769	Sdf2l1	stromal cell-derived factor 2-like 1 [Source:MGI Symbol;Acc:MGI:2149842]	1506.27	-0.728172	0.0481074	TRUE	ENSMUST00000023453.10	Sdf2l1-201	1500.98	-0.752589	0.0952233	FALSE
ENSMUSG00000022456	Septin3	septin 3 [Source:MGI Symbol;Acc:MGI:1345148]	334.985	0.737147	0.0361788	TRUE	ENSMUST00000023095.14	Septin3-201	212.829	1.08907	0.855563	FALSE
							ENSMUST00000116423.3	Septin3-202	0		NA	NA
							ENSMUST00000230365.2	Septin3-204	7.67947	6.12737	0.358159	FALSE
							ENSMUST00000230418.2	Septin3-205	0		NA	NA
							ENSMUST00000230507.2	Septin3-206	28.5807	-1.52892	0.805649	FALSE
							ENSMUST00000238416.3	Septin3-208	1.58068	3.8454	NA	NA
							ENSMUST00000239048.2	Septin3-209	67.2705	0.404415	NA	FALSE
ENSMUSG00000020486	Septin4	septin 4 [Source:MGI Symbol;Acc:MGI:1270156]	1212.01	0.930469	0.00777312	TRUE	ENSMUST00000018544.12	Septin4-201	38.7953	2.14624	0.321967	FALSE
							ENSMUST00000060360.7	Septin4-202	0		NA	NA
							ENSMUST00000063156.11	Septin4-203	92.1847	-0.681618	0.764157	FALSE
							ENSMUST00000107960.8	Septin4-204	13.8092	3.54431	0.536154	FALSE
							ENSMUST00000107961.8	Septin4-205	3.3935	3.40312	NA	NA
							ENSMUST00000107962.8	Septin4-206	279.675	1.41798	0.633901	FALSE
							ENSMUST00000122067.8	Septin4-207	205.98	0.414034	0.753161	FALSE
							ENSMUST00000133202.3	Septin4-212	2.71959	2.41425	NA	NA
							ENSMUST00000239011.2	Septin4-220	1.18905	3.43786	NA	NA
							MSTRG.3899.4	MSTRG.3899.4	824.473	0.679733	0.175151	FALSE
ENSMUSG00000052180	Serpinb6c	serine (or cysteine) peptidase inhibitor, clade B, member 6c [Source:MGI Symbol;Acc:MGI:2145481]	56.4418	-1.4979	0.0159979	TRUE	ENSMUST00000110273.9	Serpinb6c-201	51.308	-2.02336	0.320169	FALSE
							ENSMUST00000172184.2	Serpinb6c-202	4.86589	5.46862	NA	NA
							ENSMUST00000222216.2	Serpinb6c-203	0.216205	0.926708	NA	NA
ENSMUSG00000027322	Siglec1	sialic acid binding Ig-like lectin 1, sialoadhesin [Source:MGI Symbol;Acc:MGI:99668]	909.225	-1.07655	0.0430531	TRUE	ENSMUST00000028794.10	Siglec1-201	319.445	-1.72773	NA	NA
							ENSMUST00000110226.2	Siglec1-202	10.7314	-1.0501	0.279418	FALSE
							ENSMUST00000110227.8	Siglec1-203	574.96	-0.791694	0.352885	FALSE
							MSTRG.13184.1	MSTRG.13184.1	3927.2	-1.11706	0.249031	FALSE
							MSTRG.13184.2	MSTRG.13184.2	558.275	25.8857	NA	NA
							MSTRG.13184.3	MSTRG.13184.3	201.17	24.4621	NA	NA
							MSTRG.13184.4	MSTRG.13184.4	130.094	-25.3752	NA	NA
ENSMUSG00000029416	Slc15a4	solute carrier family 15, member 4 [Source:MGI Symbol;Acc:MGI:2140796]	952.619	-0.725268	0.00676902	TRUE	ENSMUST00000031367.15	Slc15a4-201	587.947	-0.572884	0.165577	FALSE
							ENSMUST00000152727.2	Slc15a4-204	0.728895	2.7264	NA	NA
							ENSMUST00000155321.2	Slc15a4-206	0.439385	0.77205	NA	NA
							ENSMUST00000198486.5	Slc15a4-208	0.863392	0.17028	NA	FALSE
							MSTRG.18025.1	MSTRG.18025.1	1676.56	-0.0911211	0.878354	FALSE
ENSMUSG00000038496	Slc19a3	solute carrier family 19, member 3 [Source:MGI Symbol;Acc:MGI:1931307]	84.1748	1.31929	0.0262528	TRUE	ENSMUST00000045560.15	Slc19a3-201	80.3281	1.2233	0.0785121	FALSE
							ENSMUST00000164473.2	Slc19a3-203	3.18445	4.8579	NA	NA
ENSMUSG00000020142	Slc1a4	solute carrier family 1 (glutamate/neutral amino acid transporter), member 4 [Source:MGI Symbol;Acc:MGI:2135601]	683.815	0.66467	0.0259883	TRUE	ENSMUST00000004634.7	Slc1a4-201	601.716	0.389246	0.364625	FALSE
							ENSMUST00000109594.8	Slc1a4-202	77.8167	4.96147	0.0540596	FALSE
ENSMUSG00000001225	Slc26a3	solute carrier family 26, member 3 [Source:MGI Symbol;Acc:MGI:107181]	44.6149	2.41778	0.0387332	TRUE	ENSMUST00000001254.6	Slc26a3-201	0		NA	NA
							ENSMUST00000167432.8	Slc26a3-205	1.5236	2.14319	NA	NA
							MSTRG.4704.1	MSTRG.4704.1	166.651	2.26641	0.375366	FALSE
ENSMUSG00000010064	Slc38a3	solute carrier family 38, member 3 [Source:MGI Symbol;Acc:MGI:1923507]	166.395	2.19132	0.0475774	TRUE	ENSMUST00000010208.14	Slc38a3-201	29.4492	3.72952	0.188412	FALSE
							ENSMUST00000167868.8	Slc38a3-202	52.2452	0.513408	0.750708	FALSE
							ENSMUST00000177567.8	Slc38a3-203	0		NA	NA
							ENSMUST00000192323.6	Slc38a3-206	0		NA	NA
							ENSMUST00000192990.6	Slc38a3-207	0		NA	NA
							ENSMUST00000193932.6	Slc38a3-209	77.3683	4.01227	0.274872	FALSE
							ENSMUST00000195843.2	Slc38a3-214	0.105379	0.349636	NA	FALSE
ENSMUSG00000027075	Slc43a1	solute carrier family 43, member 1 [Source:MGI Symbol;Acc:MGI:1931352]	1054.42	0.620377	0.045581	TRUE	ENSMUST00000028469.14	Slc43a1-201	300.556	0.13649	0.95406	FALSE
							ENSMUST00000111624.8	Slc43a1-202	96.2016	1.12245	0.512877	FALSE
							ENSMUST00000111625.2	Slc43a1-203	85.8469	1.3013	0.441758	FALSE
							ENSMUST00000121114.8	Slc43a1-204	362.568	0.911333	0.167288	FALSE
							ENSMUST00000146816.8	Slc43a1-206	0.988645	-0.227373	NA	FALSE
							MSTRG.12693.2	MSTRG.12693.2	300.404	0.0400259	0.990188	FALSE
							MSTRG.12693.8	MSTRG.12693.8	86.266	-0.969015	0.837084	FALSE
ENSMUSG00000038178	Slc43a2	solute carrier family 43, member 2 [Source:MGI Symbol;Acc:MGI:2442746]	3717.65	-0.853329	0.0319886	TRUE	ENSMUST00000042561.14	Slc43a2-201	1320.43	-1.0258	0.832176	FALSE
							ENSMUST00000108433.8	Slc43a2-202	1192.03	-0.875776	0.739839	FALSE
							ENSMUST00000127226.3	Slc43a2-203	0.870843	0.206092	NA	FALSE
							ENSMUST00000143035.8	Slc43a2-205	2.60281	1.83367	NA	NA
							ENSMUST00000149727.8	Slc43a2-207	1.52923	-0.132251	NA	FALSE
							ENSMUST00000169547.9	Slc43a2-211	989.94	-0.842973	0.642505	FALSE
							MSTRG.3646.4	MSTRG.3646.4	149.373	-2.12218	NA	NA
							MSTRG.3646.8	MSTRG.3646.8	865.912	0.119241	0.982674	FALSE
ENSMUSG00000028360	Slc44a5	solute carrier family 44, member 5 [Source:MGI Symbol;Acc:MGI:3035141]	35.3298	1.81214	0.0101465	TRUE	ENSMUST00000089948.6	Slc44a5-201	17.5662	2.45413	0.194337	FALSE
							ENSMUST00000239250.2	Slc44a5-204	0		NA	NA
ENSMUSG00000027894	Slc6a17	solute carrier family 6 (neurotransmitter transporter), member 17 [Source:MGI Symbol;Acc:MGI:2442535]	69.0125	3.85058	0.0152133	TRUE	ENSMUST00000029499.15	Slc6a17-201	0		NA	NA
							ENSMUST00000166892.2	Slc6a17-203	0.105379	0.349636	NA	FALSE
							ENSMUST00000169449.8	Slc6a17-208	53.6396	3.44681	0.115602	FALSE
ENSMUSG00000036814	Slc6a20a	solute carrier family 6 (neurotransmitter transporter), member 20A [Source:MGI Symbol;Acc:MGI:2143217]	28.147	4.98274	0.0165352	TRUE	ENSMUST00000040960.13	Slc6a20a-201	3.17975	4.85499	NA	NA
							ENSMUST00000170591.2	Slc6a20a-202	0		NA	NA
							ENSMUST00000171647.9	Slc6a20a-203	25.0378	4.81576	0.0738552	FALSE
ENSMUSG00000037994	Slc9b2	solute carrier family 9, subfamily B (NHA2, cation proton antiporter 2), member 2 [Source:MGI Symbol;Acc:MGI:2140077]	198.554	2.30796	7.26e-06	TRUE	ENSMUST00000051849.10	Slc9b2-201	129.457	2.58624	0.199183	FALSE
							ENSMUST00000149655.6	Slc9b2-205	1.38718	1.18198	NA	NA
							MSTRG.14996.1	MSTRG.14996.1	370.057	3.14799	0.192637	FALSE
ENSMUSG00000054850	Smim10l2a	small integral membrane protein 10 like 2A [Source:MGI Symbol;Acc:MGI:2443645]	184.304	-1.1028	0.0389047	TRUE	ENSMUST00000068106.5	Smim10l2a-201	184.032	-1.12425	0.0901662	FALSE
ENSMUSG00000038780	Smurf1	SMAD specific E3 ubiquitin protein ligase 1 [Source:MGI Symbol;Acc:MGI:1923038]	5924.07	0.636436	0.0375591	TRUE	ENSMUST00000085684.11	Smurf1-201	4962.17	0.615574	0.151031	FALSE
							ENSMUST00000100461.7	Smurf1-202	161.529	-0.881996	0.603478	FALSE
							ENSMUST00000110677.8	Smurf1-203	87.1501	4.6121	NA	NA
							ENSMUST00000198621.2	Smurf1-205	4.98454	0.979346	NA	NA
ENSMUSG00000033419	Snap91	synaptosomal-associated protein 91 [Source:MGI Symbol;Acc:MGI:109132]	12.8113	-2.79544	0.0468683	TRUE	ENSMUST00000036347.13	Snap91-201	0		NA	NA
							ENSMUST00000074468.13	Snap91-202	5.40365	-3.90441	NA	NA
							ENSMUST00000074501.12	Snap91-203	0		NA	NA
							ENSMUST00000098495.10	Snap91-204	0		NA	NA
							ENSMUST00000191290.3	Snap91-210	0		NA	NA
							ENSMUST00000239074.2	Snap91-211	0		NA	NA
ENSMUSG00000025006	Sorbs1	sorbin and SH3 domain containing 1 [Source:MGI Symbol;Acc:MGI:700014]	5117.67	0.76492	0.0449641	TRUE	ENSMUST00000099466.10	Sorbs1-201	42.0207	-0.467461	0.770907	FALSE
							ENSMUST00000099467.10	Sorbs1-202	1.4106	-4.23276	NA	NA
							ENSMUST00000165212.8	Sorbs1-203	106.863	0.430115	0.760582	FALSE
							ENSMUST00000165469.2	Sorbs1-204	53.267	0.0196154	0.989515	FALSE
							ENSMUST00000224233.2	Sorbs1-207	10.9401	0.50056	0.807021	FALSE
							ENSMUST00000224247.2	Sorbs1-208	46.4837	-0.382763	0.943254	FALSE
							ENSMUST00000224583.2	Sorbs1-209	5.83277	0.203157	NA	FALSE
							ENSMUST00000224667.2	Sorbs1-211	568.34	1.31037	0.0870858	FALSE
							ENSMUST00000225148.2	Sorbs1-212	5.76565	5.71433	NA	NA
							ENSMUST00000225153.2	Sorbs1-213	0		NA	NA
							ENSMUST00000225710.2	Sorbs1-219	465.298	0.859486	0.448098	FALSE
							ENSMUST00000225766.3	Sorbs1-220	2.99684	-0.000592657	NA	FALSE
							ENSMUST00000225786.2	Sorbs1-221	177.406	1.03922	0.287857	FALSE
							ENSMUST00000226047.2	Sorbs1-225	138.819	0.992034	0.380261	FALSE
							ENSMUST00000238831.2	Sorbs1-226	658.983	0.455269	0.647186	FALSE
							ENSMUST00000239304.2	Sorbs1-227	718.652	0.92636	0.0703306	FALSE
							MSTRG.11694.1	MSTRG.11694.1	9907.12	0.284598	0.851296	FALSE
							MSTRG.11694.2	MSTRG.11694.2	2418.31	0.295285	0.884615	FALSE
							MSTRG.11694.3	MSTRG.11694.3	2803.72	1.14223	0.664079	FALSE
							MSTRG.11694.4	MSTRG.11694.4	3817.32	1.3595	0.300234	FALSE
							MSTRG.11694.5	MSTRG.11694.5	1317.01	-0.163238	0.975066	FALSE
							MSTRG.11694.6	MSTRG.11694.6	4053.77	-0.197488	0.923259	FALSE
							MSTRG.11694.7	MSTRG.11694.7	2615.24	-0.158391	0.967776	FALSE
							MSTRG.11694.8	MSTRG.11694.8	1046.66	-0.0791607	0.984095	FALSE
							MSTRG.11694.9	MSTRG.11694.9	82649.3	0.470383	0.474338	FALSE
ENSMUSG00000029093	Sorcs2	sortilin-related VPS10 domain containing receptor 2 [Source:MGI Symbol;Acc:MGI:1932289]	183.602	1.89986	0.0499604	TRUE	ENSMUST00000037370.14	Sorcs2-201	183.78	1.89473	0.138302	FALSE
							ENSMUST00000070720.8	Sorcs2-202	0		NA	NA
							ENSMUST00000135324.8	Sorcs2-203	0		NA	NA
ENSMUSG00000070643	Sox13	SRY (sex determining region Y)-box 13 [Source:MGI Symbol;Acc:MGI:98361]	439.968	1.23155	0.0296571	TRUE	ENSMUST00000094551.5	Sox13-201	7.40654	-1.94303	0.312388	FALSE
							ENSMUST00000144386.8	Sox13-203	14.9538	-22.4132	NA	NA
							ENSMUST00000153799.8	Sox13-205	410.305	1.52238	0.0540596	FALSE
							MSTRG.998.1	MSTRG.998.1	233.825	0.145565	0.976331	FALSE
							MSTRG.998.2	MSTRG.998.2	619.782	0.783893	0.319206	FALSE
							MSTRG.998.5	MSTRG.998.5	4.45237	-5.88922	NA	NA
ENSMUSG00000026226	Spata3	spermatogenesis associated 3 [Source:MGI Symbol;Acc:MGI:1917310]	33.2638	2.7881	0.0125807	TRUE	ENSMUST00000052854.13	Spata3-201	5.66077	2.46711	NA	NA
							ENSMUST00000113344.8	Spata3-202	1.21248	3.46539	NA	NA
							ENSMUST00000125083.2	Spata3-203	0.108103	0.349636	NA	FALSE
							ENSMUST00000130504.8	Spata3-205	3.38861	4.94682	NA	NA
							ENSMUST00000131151.3	Spata3-206	0.29608	1.43741	NA	NA
							ENSMUST00000135440.2	Spata3-207	2.7819	4.65864	NA	NA
							ENSMUST00000149469.3	Spata3-208	14.9841	2.24132	0.344967	FALSE
							ENSMUST00000152501.8	Spata3-209	2.25335	1.23032	NA	NA
							ENSMUST00000153247.3	Spata3-210	0.908296	3.04835	NA	NA
							ENSMUST00000159876.8	Spata3-211	1.46193	3.73305	NA	NA
ENSMUSG00000020315	Sptbn1	spectrin beta, non-erythrocytic 1 [Source:MGI Symbol;Acc:MGI:98388]	219798	0.805677	0.0397023	TRUE	ENSMUST00000006629.14	Sptbn1-201	191911	0.59324	0.287857	FALSE
							ENSMUST00000011877.13	Sptbn1-202	19698.9	6.27049	NA	NA
							ENSMUST00000102838.10	Sptbn1-203	857.746	-1.01704	0.430356	FALSE
							ENSMUST00000124231.2	Sptbn1-204	299.162	2.28382	0.250691	FALSE
							MSTRG.3052.1	MSTRG.3052.1	10760.3	0.476887	0.384629	FALSE
							MSTRG.3052.2	MSTRG.3052.2	6330.35	1.78	0.105034	FALSE
ENSMUSG00000020077	Srgn	serglycin [Source:MGI Symbol;Acc:MGI:97756]	7308.87	-1.12923	0.0416485	TRUE	ENSMUST00000020271.13	Srgn-201	7186.99	-1.16691	0.0887816	FALSE
							ENSMUST00000159020.2	Srgn-202	0.635781	0.445784	NA	FALSE
							ENSMUST00000160643.8	Srgn-203	0.212827	-0.371699	NA	FALSE
							ENSMUST00000160987.8	Srgn-204	32.3268	1.17707	NA	NA
							ENSMUST00000162161.2	Srgn-205	60.0568	-1.34382	0.845661	FALSE
							MSTRG.2117.1	MSTRG.2117.1	100.066	0.651271	0.888081	FALSE
							MSTRG.2117.3	MSTRG.2117.3	620.533	-0.682947	0.911954	FALSE
							MSTRG.2117.5	MSTRG.2117.5	21.4223	21.0997	NA	NA
							MSTRG.2117.6	MSTRG.2117.6	8.34608	-21.6062	NA	NA
ENSMUSG00000052544	St6galnac3	ST6 (alpha-N-acetyl-neuraminyl-2,3-beta-galactosyl-1,3)-N-acetylgalactosaminide alpha-2,6-sialyltransferase 3 [Source:MGI Symbol;Acc:MGI:1341828]	290.093	0.80643	0.0449845	TRUE	ENSMUST00000064460.7	St6galnac3-201	0.19737	0.926708	NA	NA
							ENSMUST00000199707.2	St6galnac3-203	0.855631	0.177668	NA	FALSE
							ENSMUST00000200397.5	St6galnac3-204	284.48	0.796519	0.0915967	FALSE
ENSMUSG00000007207	Stx1a	syntaxin 1A (brain) [Source:MGI Symbol;Acc:MGI:109355]	237.479	0.90186	0.00322914	TRUE	ENSMUST00000005509.11	Stx1a-201	22.0537	0.918792	0.927686	FALSE
							ENSMUST00000201008.4	Stx1a-206	0.197353	0.926708	NA	NA
ENSMUSG00000019178	Styxl1	serine/threonine/tyrosine interacting-like 1 [Source:MGI Symbol;Acc:MGI:1923821]	112.514	0.890053	0.0236619	TRUE	ENSMUST00000053906.11	Styxl1-201	11.6829	1.76259	0.186392	FALSE
							ENSMUST00000111162.8	Styxl1-203	21.1705	0.568097	0.82872	FALSE
							ENSMUST00000111163.9	Styxl1-204	22.7541	1.09416	0.547663	FALSE
							ENSMUST00000111164.9	Styxl1-205	6.02303	0.656905	NA	NA
							ENSMUST00000177559.8	Styxl1-207	5.90768	0.139762	NA	FALSE
							ENSMUST00000178515.8	Styxl1-208	37.4775	0.779449	0.288148	FALSE
							ENSMUST00000178796.2	Styxl1-209	5.02864	0.547599	NA	FALSE
ENSMUSG00000036817	Sun1	Sad1 and UNC84 domain containing 1 [Source:MGI Symbol;Acc:MGI:1924303]	2983.52	0.775067	0.0138049	TRUE	ENSMUST00000058716.14	Sun1-201	1508.44	0.18973	0.940812	FALSE
							ENSMUST00000078690.13	Sun1-202	542.127	3.39879	0.297733	FALSE
							ENSMUST00000100517.10	Sun1-203	16.6962	-0.262285	0.924715	FALSE
							ENSMUST00000110882.8	Sun1-204	6.04636	2.32602	NA	NA
							ENSMUST00000110883.9	Sun1-205	229.187	4.85284	0.372311	FALSE
							ENSMUST00000110884.9	Sun1-206	538.487	0.106716	0.968983	FALSE
							ENSMUST00000127045.8	Sun1-209	0.316596	0.205373	NA	FALSE
							ENSMUST00000128817.8	Sun1-211	8.96829	2.39523	0.127616	FALSE
							ENSMUST00000129079.2	Sun1-212	0.108103	0.349636	NA	FALSE
							ENSMUST00000135720.3	Sun1-213	1.8857	1.26857	NA	NA
							ENSMUST00000135926.2	Sun1-214	0.652527	0.437662	NA	FALSE
							ENSMUST00000143562.8	Sun1-217	0.551413	-0.0333312	NA	FALSE
							ENSMUST00000146715.8	Sun1-218	1.09298	0.0003599	NA	FALSE
							ENSMUST00000148772.8	Sun1-219	0.550233	0.0293789	NA	FALSE
							MSTRG.18262.1	MSTRG.18262.1	1901.51	0.160636	0.949335	FALSE
ENSMUSG00000038576	Susd4	sushi domain containing 4 [Source:MGI Symbol;Acc:MGI:2138351]	134.447	2.65349	0.030746	TRUE	ENSMUST00000085724.5	Susd4-201	15.929	7.17992	0.11747	FALSE
							ENSMUST00000153348.8	Susd4-202	118.395	2.43903	0.131495	FALSE
							ENSMUST00000155229.7	Susd4-203	0.119243	-0.94877	NA	NA
							ENSMUST00000193660.6	Susd4-204	0.316136	1.51845	NA	NA
							ENSMUST00000194981.2	Susd4-205	0		NA	NA
ENSMUSG00000020059	Sycp3	synaptonemal complex protein 3 [Source:MGI Symbol;Acc:MGI:109542]	1748.54	-1.42895	0.0239827	TRUE	ENSMUST00000020252.10	Sycp3-201	480.977	-1.07952	0.174663	FALSE
							ENSMUST00000125612.2	Sycp3-203	1034	-1.57096	0.105105	FALSE
ENSMUSG00000021457	Syk	spleen tyrosine kinase [Source:MGI Symbol;Acc:MGI:99515]	7506.9	-0.850408	0.0276619	TRUE	ENSMUST00000055087.7	Syk-201	1043.11	0.410221	0.837388	FALSE
							ENSMUST00000118756.8	Syk-202	18.2879	-0.863296	0.524418	FALSE
							ENSMUST00000120135.8	Syk-203	6208.91	-1.12719	0.0830049	FALSE
							MSTRG.6008.1	MSTRG.6008.1	1243.64	0.28398	0.955364	FALSE
ENSMUSG00000041479	Syt15	synaptotagmin XV [Source:MGI Symbol;Acc:MGI:2442166]	368.186	0.730955	0.0430531	TRUE	ENSMUST00000035351.7	Syt15-201	337.898	0.667075	0.107519	FALSE
							ENSMUST00000119693.8	Syt15-202	25.5231	1.21494	0.0965319	FALSE
ENSMUSG00000025058	Tasl	TLR adaptor interacting with endolysosomal SLC15A4 [Source:MGI Symbol;Acc:MGI:1918648]	279.061	-0.894864	0.034755	TRUE	ENSMUST00000113976.2	Tasl-201	277.889	-0.91863	0.0642327	FALSE
ENSMUSG00000006386	Tek	TEK receptor tyrosine kinase [Source:MGI Symbol;Acc:MGI:98664]	4542.54	0.618876	0.0492734	TRUE	ENSMUST00000071168.6	Tek-201	1599.83	0.834873	0.15829	FALSE
							ENSMUST00000073939.13	Tek-202	38.2101	1.30874	0.451054	FALSE
							ENSMUST00000102798.8	Tek-203	2865.9	0.455688	0.601346	FALSE
ENSMUSG00000021611	Tert	telomerase reverse transcriptase [Source:MGI Symbol;Acc:MGI:1202709]	151.789	0.888588	0.0440242	TRUE	ENSMUST00000022104.9	Tert-201	107.09	0.38099	0.841139	FALSE
ENSMUSG00000033191	Tie1	tyrosine kinase with immunoglobulin-like and EGF-like domains 1 [Source:MGI Symbol;Acc:MGI:99906]	2614.22	0.801611	0.0423843	TRUE	ENSMUST00000047421.6	Tie1-201	2140.12	0.793752	0.180464	FALSE
							ENSMUST00000184261.8	Tie1-203	334.382	0.862224	0.579606	FALSE
ENSMUSG00000048007	Timm8a1	translocase of inner mitochondrial membrane 8A1 [Source:MGI Symbol;Acc:MGI:1353433]	1249.91	-0.593343	0.0354124	TRUE	ENSMUST00000054213.5	Timm8a1-201	1245.68	-0.618043	0.0639389	FALSE
ENSMUSG00000028132	Tlcd4	TLC domain containing 4 [Source:MGI Symbol;Acc:MGI:1923195]	361.869	-1.67208	0.0453974	TRUE	ENSMUST00000029777.14	Tlcd4-201	53.5175	-3.64383	0.61537	FALSE
							ENSMUST00000128909.8	Tlcd4-203	307.884	-1.47707	0.22582	FALSE
							ENSMUST00000135818.8	Tlcd4-204	0.418499	1.92211	NA	NA
							ENSMUST00000137234.2	Tlcd4-205	0		NA	NA
							ENSMUST00000155309.8	Tlcd4-207	0		NA	NA
ENSMUSG00000034771	Tle2	transducin-like enhancer of split 2 [Source:MGI Symbol;Acc:MGI:104635]	507.458	0.829543	0.00374926	TRUE	ENSMUST00000124854.8	Tle2-201	0.548968	0.043311	NA	FALSE
							ENSMUST00000131411.2	Tle2-203	0.743884	0.774644	NA	NA
							ENSMUST00000131794.8	Tle2-204	0		NA	NA
							ENSMUST00000135211.8	Tle2-205	38.0143	1.92302	0.855101	FALSE
							ENSMUST00000136341.8	Tle2-207	0.0996386	0.349636	NA	FALSE
							ENSMUST00000143285.8	Tle2-211	0.664007	0.457722	NA	FALSE
							ENSMUST00000146358.8	Tle2-213	22.1156	0.824944	0.803756	FALSE
							ENSMUST00000146916.8	Tle2-214	49.1487	1.18172	0.930312	FALSE
ENSMUSG00000042246	Tmc7	transmembrane channel-like gene family 7 [Source:MGI Symbol;Acc:MGI:2443317]	344.013	0.910139	0.0110813	TRUE	ENSMUST00000044195.6	Tmc7-201	336.441	0.862696	0.0610978	FALSE
ENSMUSG00000074634	Tmem267	transmembrane protein 267 [Source:MGI Symbol;Acc:MGI:3648543]	296.713	0.585634	0.0369006	TRUE	ENSMUST00000099147.5	Tmem267-201	107.577	0.784352	0.0676823	FALSE
							ENSMUST00000176171.9	Tmem267-202	0.680548	-0.658979	NA	NA
							ENSMUST00000178948.2	Tmem267-204	171.588	0.530884	0.253375	FALSE
							ENSMUST00000223912.2	Tmem267-205	10.3699	-0.439361	0.974685	FALSE
ENSMUSG00000078716	Tmem8b	transmembrane protein 8B [Source:MGI Symbol;Acc:MGI:2441680]	1241.04	0.849772	0.0222067	TRUE	ENSMUST00000107864.8	Tmem8b-201	362.968	1.10944	0.633964	FALSE
							ENSMUST00000107865.9	Tmem8b-202	85.5646	0.756896	0.938307	FALSE
							ENSMUST00000107866.9	Tmem8b-203	703.423	0.758769	0.235938	FALSE
							ENSMUST00000143339.8	Tmem8b-206	0		NA	NA
							ENSMUST00000167153.8	Tmem8b-209	38.7601	-1.20686	NA	NA
ENSMUSG00000013707	Tnfaip8l2	tumor necrosis factor, alpha-induced protein 8-like 2 [Source:MGI Symbol;Acc:MGI:1917019]	1320.56	-1.0598	0.0448433	TRUE	ENSMUST00000013851.4	Tnfaip8l2-201	1315.29	-1.08666	0.0957366	FALSE
							MSTRG.14510.1	MSTRG.14510.1	207.396	-0.976407	0.546906	FALSE
ENSMUSG00000041954	Tnfrsf18	tumor necrosis factor receptor superfamily, member 18 [Source:MGI Symbol;Acc:MGI:894675]	35.5612	-1.22474	0.0312381	TRUE	ENSMUST00000040274.13	Tnfrsf18-201	0.636053	-3.0764	NA	NA
							ENSMUST00000103173.10	Tnfrsf18-202	17.4305	-1.65628	0.0669758	FALSE
							ENSMUST00000122001.3	Tnfrsf18-203	9.17508	-1.04577	0.589079	FALSE
ENSMUSG00000055322	Tns1	tensin 1 [Source:MGI Symbol;Acc:MGI:104552]	25444.9	1.15648	0.0374092	TRUE	ENSMUST00000169786.8	Tns1-201	2442.28	1.0911	0.939876	FALSE
							ENSMUST00000185331.7	Tns1-203	435.047	1.49011	0.621745	FALSE
							ENSMUST00000185702.7	Tns1-205	336.611	1.04315	NA	NA
							ENSMUST00000187281.7	Tns1-207	8.26771	1.65966	0.577851	FALSE
							ENSMUST00000187584.7	Tns1-208	5408.9	1.42487	0.412329	FALSE
							ENSMUST00000187691.7	Tns1-209	43.6556	-0.063279	0.979717	FALSE
							ENSMUST00000188208.2	Tns1-210	1.53211	-0.143176	NA	FALSE
							ENSMUST00000189228.2	Tns1-213	2.89444	0.704422	NA	NA
							ENSMUST00000190389.7	Tns1-215	1.18698	0.254718	NA	FALSE
							ENSMUST00000191104.7	Tns1-217	13579.8	1.11256	0.365337	FALSE
							ENSMUST00000191204.7	Tns1-218	1.67771	-1.13187	NA	NA
							ENSMUST00000191367.2	Tns1-220	20.5567	-0.121352	0.948412	FALSE
							ENSMUST00000212888.2	Tns1-222	2323.65	1.104	0.564061	FALSE
							ENSMUST00000239451.2	Tns1-223	284.69	-1.07686	0.519149	FALSE
							MSTRG.521.1	MSTRG.521.1	17800.4	0.845502	0.787887	FALSE
							MSTRG.521.10	MSTRG.521.10	7643.93	-0.107975	0.968051	FALSE
							MSTRG.521.11	MSTRG.521.11	13411.7	2.67154	0.348575	FALSE
							MSTRG.521.12	MSTRG.521.12	4995.3	1.46569	0.378729	FALSE
							MSTRG.521.13	MSTRG.521.13	1230.6	5.97157	NA	NA
							MSTRG.521.17	MSTRG.521.17	183.983	1.52272	0.905887	FALSE
							MSTRG.521.2	MSTRG.521.2	18711	0.756011	0.812789	FALSE
							MSTRG.521.20	MSTRG.521.20	395.805	-0.619863	0.874127	FALSE
							MSTRG.521.21	MSTRG.521.21	247.964	2.26341	0.0846538	FALSE
							MSTRG.521.3	MSTRG.521.3	14037.6	-0.0595736	0.988881	FALSE
							MSTRG.521.4	MSTRG.521.4	23278.7	1.28381	0.529202	FALSE
							MSTRG.521.5	MSTRG.521.5	8632.58	-0.535762	0.821154	FALSE
							MSTRG.521.6	MSTRG.521.6	6399.68	0.151289	0.959268	FALSE
							MSTRG.521.7	MSTRG.521.7	2660.97	-1.20255	0.827915	FALSE
							MSTRG.521.9	MSTRG.521.9	8202.8	0.810627	0.537964	FALSE
ENSMUSG00000045761	Togaram2	TOG array regulator of axonemal microtubules 2 [Source:MGI Symbol;Acc:MGI:2443498]	31.2044	4.69882	0.0482714	TRUE	ENSMUST00000097284.10	Togaram2-201	20.5185	4.04976	0.190757	FALSE
							ENSMUST00000144479.2	Togaram2-204	4.98147	5.5032	NA	NA
							ENSMUST00000153445.9	Togaram2-205	0		NA	NA
ENSMUSG00000029833	Trim24	tripartite motif-containing 24 [Source:MGI Symbol;Acc:MGI:109275]	3234.31	0.752087	0.0400925	TRUE	ENSMUST00000031859.14	Trim24-201	1349.02	0.560107	0.447375	FALSE
							ENSMUST00000120238.2	Trim24-202	44.6096	1.30134	0.609969	FALSE
							ENSMUST00000120428.8	Trim24-203	1799.65	0.841997	0.115015	FALSE
							MSTRG.18692.1	MSTRG.18692.1	3174.36	0.595372	0.209881	FALSE
ENSMUSG00000038375	Trp53inp2	transformation related protein 53 inducible nuclear protein 2 [Source:MGI Symbol;Acc:MGI:1915978]	24395.6	-0.684931	0.0254454	TRUE	ENSMUST00000043237.14	Trp53inp2-201	11535.1	-0.534463	0.624778	FALSE
							ENSMUST00000134218.2	Trp53inp2-202	0.988645	-0.227373	NA	FALSE
							ENSMUST00000151466.8	Trp53inp2-203	2.21194	-0.839298	NA	NA
							ENSMUST00000174685.8	Trp53inp2-205	12586.9	-0.876533	0.11413	FALSE
							MSTRG.13453.1	MSTRG.13453.1	14416.1	0.54441	0.685797	FALSE
							MSTRG.13453.2	MSTRG.13453.2	3412.73	-29.8545	NA	NA
							MSTRG.13453.3	MSTRG.13453.3	1486.92	-9.66047	NA	NA
							MSTRG.13453.4	MSTRG.13453.4	1191.79	4.26424	0.56677	FALSE
							MSTRG.13453.5	MSTRG.13453.5	73.9698	-24.4787	NA	NA
							MSTRG.13453.6	MSTRG.13453.6	1104.87	-1.09173	0.430692	FALSE
							MSTRG.13453.8	MSTRG.13453.8	11505.4	-0.611419	0.764923	FALSE
ENSMUSG00000049580	Tsku	tsukushi, small leucine rich proteoglycan [Source:MGI Symbol;Acc:MGI:2443855]	937.426	0.869878	0.00146964	TRUE	ENSMUST00000094161.11	Tsku-201	118.892	1.74266	0.713671	FALSE
							ENSMUST00000164726.8	Tsku-202	70.9009	1.64554	0.701356	FALSE
							ENSMUST00000165257.8	Tsku-203	6.0609	0.933727	NA	NA
							ENSMUST00000165901.8	Tsku-204	53.9721	-0.184268	0.975633	FALSE
							ENSMUST00000167405.3	Tsku-205	47.6388	-1.27056	0.666553	FALSE
							ENSMUST00000179780.3	Tsku-206	14.4502	-0.407037	0.961539	FALSE
							ENSMUST00000206414.2	Tsku-207	619.519	0.940237	0.0621971	FALSE
							MSTRG.21064.5	MSTRG.21064.5	154.029	-1.97634	0.630331	FALSE
							MSTRG.21064.6	MSTRG.21064.6	164.556	0.330203	0.952751	FALSE
ENSMUSG00000058254	Tspan7	tetraspanin 7 [Source:MGI Symbol;Acc:MGI:1298407]	3003.53	0.904901	0.00606085	TRUE	ENSMUST00000076354.13	Tspan7-201	2420.84	0.814491	0.0933201	FALSE
							ENSMUST00000115526.2	Tspan7-202	49.1402	0.637645	0.918461	FALSE
ENSMUSG00000045467	Ttll13	tubulin tyrosine ligase-like family, member 13 [Source:MGI Symbol;Acc:MGI:1920845]	119.959	0.952495	0.0446478	TRUE	ENSMUST00000058266.9	Ttll13-201	77.184	0.744448	0.347243	FALSE
							ENSMUST00000205270.2	Ttll13-204	1.2482	-4.05311	NA	NA
ENSMUSG00000032308	Ulk3	unc-51-like kinase 3 [Source:MGI Symbol;Acc:MGI:1918992]	448.012	0.799922	0.0123293	TRUE	ENSMUST00000053230.7	Ulk3-201	358.46	0.887887	0.117552	FALSE
							MSTRG.23744.1	MSTRG.23744.1	421.854	-0.625131	0.745073	FALSE
							MSTRG.23744.3	MSTRG.23744.3	101.999	1.07491	0.8044	FALSE
							MSTRG.23744.4	MSTRG.23744.4	116.62	1.40561	0.856209	FALSE
ENSMUSG00000062151	Unc13c	unc-13 homolog C [Source:MGI Symbol;Acc:MGI:2149021]	7.13642	4.54227	0.00861987	TRUE	ENSMUST00000075245.7	Unc13c-201	0		NA	NA
							ENSMUST00000184666.8	Unc13c-202	7.07946	4.52597	NA	NA
ENSMUSG00000056133	Unc93a2	unc-93 homolog A2 [Source:MGI Symbol;Acc:MGI:3712668]	156.171	1.68515	0.0473714	TRUE	ENSMUST00000070059.5	Unc93a2-201	153.09	1.66224	0.13086	FALSE
ENSMUSG00000043241	Upf2	UPF2 regulator of nonsense transcripts homolog (yeast) [Source:MGI Symbol;Acc:MGI:2449307]	4249.13	0.600208	0.0155912	TRUE	ENSMUST00000060092.13	Upf2-201	4158.42	0.58634	0.0646864	FALSE
							ENSMUST00000128200.2	Upf2-202	39.33	-0.218816	0.942478	FALSE
							MSTRG.11938.2	MSTRG.11938.2	318.001	1.82542	0.485512	FALSE
							MSTRG.11938.3	MSTRG.11938.3	1827.12	0.297748	0.816164	FALSE
ENSMUSG00000030838	Ush1c	USH1 protein network component harmonin [Source:MGI Symbol;Acc:MGI:1919338]	31.9964	20.1589	1.76e-07	TRUE	ENSMUST00000009667.12	Ush1c-201	1.68606	3.93859	NA	NA
							ENSMUST00000078680.13	Ush1c-202	16.1016	7.19541	0.241133	FALSE
							ENSMUST00000154292.9	Ush1c-206	1.77648	4.01667	NA	NA
							ENSMUST00000176371.2	Ush1c-207	11.8782	6.75665	0.284803	FALSE
							ENSMUST00000177212.8	Ush1c-208	0		NA	NA
							ENSMUST00000238793.2	Ush1c-209	0		NA	NA
ENSMUSG00000037355	Uvssa	UV stimulated scaffold protein A [Source:MGI Symbol;Acc:MGI:1918351]	3459.94	0.624673	0.0020286	TRUE	ENSMUST00000087864.12	Uvssa-201	2145.49	0.272227	0.803924	FALSE
							ENSMUST00000202816.2	Uvssa-204	287.368	24.4496	NA	NA
ENSMUSG00000050732	Vamp8	vesicle-associated membrane protein 8 [Source:MGI Symbol;Acc:MGI:1336882]	5096.95	-1.15049	0.00668789	TRUE	ENSMUST00000059983.10	Vamp8-201	4277.33	-1.5682	0.101462	FALSE
							ENSMUST00000142613.2	Vamp8-202	800.622	0.717501	0.530025	FALSE
							MSTRG.19123.1	MSTRG.19123.1	414.139	1.02562	0.476955	FALSE
							MSTRG.19123.2	MSTRG.19123.2	698.56	4.79518	0.249877	FALSE
ENSMUSG00000046844	Vat1l	vesicle amine transport protein 1 like [Source:MGI Symbol;Acc:MGI:2142534]	669.61	-1.72776	0.0354268	TRUE	ENSMUST00000049509.7	Vat1l-201	630.267	-1.88159	0.103243	FALSE
							ENSMUST00000150963.2	Vat1l-204	0.11755	-0.94877	NA	NA
ENSMUSG00000020010	Vnn3	vanin 3 [Source:MGI Symbol;Acc:MGI:1347055]	403.092	-1.12427	0.0414052	TRUE	ENSMUST00000020190.8	Vnn3-201	402.18	-1.1496	0.0953304	FALSE
ENSMUSG00000044177	Wfikkn2	WAP, follistatin/kazal, immunoglobulin, kunitz and netrin domain containing 2 [Source:MGI Symbol;Acc:MGI:2669209]	330.912	-1.14223	0.0385883	TRUE	ENSMUST00000061469.4	Wfikkn2-201	329.684	-1.16476	0.0866325	FALSE
ENSMUSG00000031583	Wrn	Werner syndrome RecQ like helicase [Source:MGI Symbol;Acc:MGI:109635]	1161.07	1.1463	0.00682592	TRUE	ENSMUST00000033990.7	Wrn-201	671.352	1.20609	0.154664	FALSE
							ENSMUST00000033991.13	Wrn-202	465.777	1.03001	0.69203	FALSE
							ENSMUST00000211498.2	Wrn-204	6.63541	5.91677	NA	NA
							MSTRG.22066.2	MSTRG.22066.2	603.701	-0.183691	0.987772	FALSE
							MSTRG.22066.3	MSTRG.22066.3	742.892	-0.21014	0.985953	FALSE
ENSMUSG00000020811	Wscd1	WSC domain containing 1 [Source:MGI Symbol;Acc:MGI:2448493]	161.948	0.791464	0.0385806	TRUE	ENSMUST00000021168.14	Wscd1-201	0		NA	NA
							ENSMUST00000108510.2	Wscd1-202	13.6382	1.07059	NA	NA
							ENSMUST00000108511.8	Wscd1-203	144.119	0.730933	0.59975	FALSE
							ENSMUST00000150531.2	Wscd1-206	0		NA	NA
ENSMUSG00000079845	Xlr4a	X-linked lymphocyte-regulated 4A [Source:MGI Symbol;Acc:MGI:3574098]	97.2084	-1.81678	0.035667	TRUE	ENSMUST00000078775.13	Xlr4a-201	78.0885	-1.87095	NA	NA
							ENSMUST00000114534.2	Xlr4a-202	2.56937	-0.631044	NA	NA
							ENSMUST00000139191.8	Xlr4a-203	9.43181	-3.371	0.0614442	FALSE
							MSTRG.24908.1	MSTRG.24908.1	104.041	-0.662924	0.4233	FALSE
ENSMUSG00000020868	Xylt2	xylosyltransferase II [Source:MGI Symbol;Acc:MGI:2444797]	2048.16	-0.838267	0.0325287	TRUE	ENSMUST00000116349.9	Xylt2-201	1936.21	-0.947389	0.132726	FALSE
							ENSMUST00000150377.2	Xylt2-203	0.684934	-1.51574	NA	NA
							MSTRG.3952.1	MSTRG.3952.1	844.65	1.15528	0.453259	FALSE
ENSMUSG00000037965	Zc3h7a	zinc finger CCCH type containing 7 A [Source:MGI Symbol;Acc:MGI:2445044]	2536.99	0.698683	0.0077563	TRUE	ENSMUST00000037633.16	Zc3h7a-201	1875.04	0.782543	0.190167	FALSE
							ENSMUST00000125537.9	Zc3h7a-202	1.32845	-0.54127	NA	FALSE
							ENSMUST00000128083.9	Zc3h7a-203	3.63243	0.165903	NA	FALSE
							ENSMUST00000130355.9	Zc3h7a-204	0.576848	-2.09301	NA	NA
							ENSMUST00000138185.9	Zc3h7a-205	7.56195	-1.39959	0.382496	FALSE
							ENSMUST00000142389.3	Zc3h7a-211	2.48095	0.36209	NA	FALSE
							MSTRG.8634.2	MSTRG.8634.2	4197.02	0.0302131	0.980999	FALSE
							MSTRG.8634.3	MSTRG.8634.3	1893.35	0.574924	0.462607	FALSE
							MSTRG.8634.4	MSTRG.8634.4	446.892	0.227596	0.980711	FALSE
							MSTRG.8634.5	MSTRG.8634.5	14.3072	-2.58313	0.724798	FALSE
							MSTRG.8634.6	MSTRG.8634.6	22.3116	-3.60642	0.324695	FALSE
ENSMUSG00000020364	Zfp354a	zinc finger protein 354A [Source:MGI Symbol;Acc:MGI:103172]	500.128	0.702818	0.00496394	TRUE	ENSMUST00000020628.6	Zfp354a-201	97.8121	-0.98191	0.869416	FALSE
							ENSMUST00000102766.10	Zfp354a-202	255.416	1.09881	0.624778	FALSE
							ENSMUST00000109119.8	Zfp354a-203	63.6707	1.67829	0.581696	FALSE
							ENSMUST00000109122.8	Zfp354a-204	78.8424	0.956998	0.893766	FALSE
ENSMUSG00000048012	Zfp473	zinc finger protein 473 [Source:MGI Symbol;Acc:MGI:2442697]	78.1603	1.18412	0.0164008	TRUE	ENSMUST00000060270.13	Zfp473-201	9.70332	1.70895	NA	NA
							ENSMUST00000118162.8	Zfp473-202	0		NA	NA
							ENSMUST00000120074.8	Zfp473-203	14.4443	7.0382	NA	NA
							ENSMUST00000120798.8	Zfp473-204	2.69015	1.37649	NA	NA
							ENSMUST00000126366.3	Zfp473-205	0		NA	NA
							ENSMUST00000140599.9	Zfp473-206	0.508842	-2.75299	NA	NA
							ENSMUST00000149011.9	Zfp473-207	50.1848	0.590504	0.587144	FALSE
ENSMUSG00000074472	Zfp872	zinc finger protein 872 [Source:MGI Symbol;Acc:MGI:3588272]	64.5351	1.6171	0.0406722	TRUE	ENSMUST00000091508.5	Zfp872-201	1.45702	2.87596	NA	NA
							ENSMUST00000178901.8	Zfp872-202	61.814	1.58043	0.113198	FALSE
							ENSMUST00000217301.2	Zfp872-203	1.07044	1.47067	NA	NA
MSTRG	MSTRG.10045		82.4555	1.68534	0.0371909	TRUE	MSTRG.10045.1	Novel	81.9349	1.66265	0.102411	FALSE
MSTRG	MSTRG.10992		4680.41	-0.851096	0.0275023	TRUE	MSTRG.10992.1	Novel	4661.23	-0.870968	0.058177	FALSE
MSTRG	MSTRG.11969		117.568	1.50124	0.00606085	TRUE	MSTRG.11969.1	Novel	45.2874	1.94581	0.176602	FALSE
							MSTRG.11969.2	Novel	71.5975	1.2247	0.261978	FALSE
MSTRG	MSTRG.12617		6373.98	-1.38481	0.0235467	TRUE	MSTRG.12617.1	Novel	1555.22	-1.40015	0.282515	FALSE
							MSTRG.12617.10	Novel	586.889	-2.43866	0.793401	FALSE
							MSTRG.12617.11	Novel	8.32391	20.0182	NA	NA
							MSTRG.12617.12	Novel	404.058	-0.735221	0.962168	FALSE
							MSTRG.12617.13	Novel	226.065	-2.36502	0.822969	FALSE
							MSTRG.12617.14	Novel	3.78359	5.10492	NA	NA
							MSTRG.12617.15	Novel	17.2285	0.898938	NA	NA
							MSTRG.12617.2	Novel	67.7601	-0.620138	0.968953	FALSE
							MSTRG.12617.3	Novel	449.004	-1.58055	0.718813	FALSE
							MSTRG.12617.4	Novel	324.949	-1.76007	0.814426	FALSE
							MSTRG.12617.5	Novel	68.4426	-1.05479	0.942922	FALSE
							MSTRG.12617.6	Novel	137.851	-0.114883	0.994104	FALSE
							MSTRG.12617.7	Novel	1027.02	-1.78862	0.871344	FALSE
							MSTRG.12617.8	Novel	1043.13	-1.58518	0.811195	FALSE
							MSTRG.12617.9	Novel	434.856	0.16615	0.948996	FALSE
MSTRG	MSTRG.12681		85.53	-1.11828	0.0456082	TRUE	MSTRG.12681.1	Novel	85.2498	-1.14412	0.0841493	FALSE
MSTRG	MSTRG.13482		37.818	2.04989	0.0499652	TRUE	MSTRG.13482.1	Novel	37.6684	2.03404	0.115427	FALSE
MSTRG	MSTRG.13823		115.813	1.32244	0.0238377	TRUE	MSTRG.13823.1	Novel	115.126	1.30277	0.0703678	FALSE
MSTRG	MSTRG.13851		117.456	1.37371	0.0369582	TRUE	MSTRG.13851.1	Novel	117.069	1.35778	0.105856	FALSE
MSTRG	MSTRG.14223		203.309	0.620396	0.0305108	TRUE	MSTRG.14223.1	Novel	202.254	0.598712	0.0975043	FALSE
MSTRG	MSTRG.15234		411.939	-0.884328	0.0355719	TRUE	MSTRG.15234.1	Novel	410.152	-0.906055	0.069604	FALSE
MSTRG	MSTRG.1546		280.32	1.04959	0.0325065	TRUE	MSTRG.1546.1	Novel	279.318	1.033	0.106143	FALSE
MSTRG	MSTRG.15468		23.1483	1.1061	0.0430531	TRUE	MSTRG.15468.1	Novel	23.0344	1.08652	0.0702502	FALSE
MSTRG	MSTRG.15643		328.677	1.38031	0.0284966	TRUE	MSTRG.15643.1	Novel	326.197	1.35876	0.089541	FALSE
MSTRG	MSTRG.16907		167.382	-0.896249	0.0468683	TRUE	MSTRG.16907.1	Novel	166.625	-0.918309	0.0841313	FALSE
MSTRG	MSTRG.1796		96.2219	-0.786752	0.0416485	TRUE	MSTRG.1796.1	Novel	95.8509	-0.813598	0.0571605	FALSE
MSTRG	MSTRG.18286		369.208	-0.858936	0.0430531	TRUE	MSTRG.18286.1	Novel	367.714	-0.878352	0.0869398	FALSE
MSTRG	MSTRG.18312		226.066	1.49282	0.0196319	TRUE	MSTRG.18312.1	Novel	224.512	1.47077	0.0645919	FALSE
MSTRG	MSTRG.18380		1131.2	0.709573	0.0344083	TRUE	MSTRG.18380.1	Novel	1121.77	0.683755	0.0882517	FALSE
MSTRG	MSTRG.18603		167.44	1.82438	0.0158045	TRUE	MSTRG.18603.1	Novel	166.948	1.80907	0.0552843	FALSE
MSTRG	MSTRG.18776		2098.98	-0.748306	0.0302865	TRUE	MSTRG.18776.1	Novel	2090.66	-0.769538	0.0593117	FALSE
MSTRG	MSTRG.18866		196.459	-0.9958	0.0305861	TRUE	MSTRG.18866.1	Novel	195.646	-1.019	0.0579982	FALSE
MSTRG	MSTRG.19308		517.92	1.42963	0.0497078	TRUE	MSTRG.19308.1	Novel	513.623	1.40763	0.141719	FALSE
MSTRG	MSTRG.19462		638.064	1.38171	0.0204718	TRUE	MSTRG.19462.1	Novel	313.793	1.39733	0.0916044	FALSE
							MSTRG.19462.2	Novel	321.971	1.33852	0.0856142	FALSE
MSTRG	MSTRG.19483		15.8078	3.67523	0.0235474	TRUE	MSTRG.19483.1	Novel	15.8318	3.67023	0.0531576	FALSE
MSTRG	MSTRG.19895		6417.95	-0.75308	0.0275173	TRUE	MSTRG.19895.1	Novel	6392.4	-0.773631	0.054794	FALSE
MSTRG	MSTRG.20456		199.741	1.79966	0.0133817	TRUE	MSTRG.20456.1	Novel	22.4301	0.959364	0.52165	FALSE
							MSTRG.20456.2	Novel	176.165	1.9051	0.0567368	FALSE
MSTRG	MSTRG.20535		241.424	0.967751	0.011751	TRUE	MSTRG.20535.1	Novel	146.085	1.81481	0.641511	FALSE
							MSTRG.20535.2	Novel	93.7685	-0.103878	0.977826	FALSE
MSTRG	MSTRG.21271		273.372	1.38343	0.0336536	TRUE	MSTRG.21271.1	Novel	251.424	1.44354	0.0593878	FALSE
							MSTRG.21271.2	Novel	20.5092	0.544788	0.952713	FALSE
MSTRG	MSTRG.21937		29287	-0.695432	0.0381158	TRUE	MSTRG.21937.1	Novel	29174.5	-0.715524	0.0775193	FALSE
MSTRG	MSTRG.22069		50.3791	-0.976503	0.0449845	TRUE	MSTRG.22069.1	Novel	50.1826	-1.0006	0.0628165	FALSE
MSTRG	MSTRG.22569		115.801	0.858467	0.0351873	TRUE	MSTRG.22569.1	Novel	4.81616	-1.63288	NA	NA
							MSTRG.22569.2	Novel	110.235	0.955946	0.221613	FALSE
MSTRG	MSTRG.23617		1244.25	-0.796218	0.0277569	TRUE	MSTRG.23617.1	Novel	1238.03	-0.820095	0.0511685	FALSE
							MSTRG.23617.2	Novel	0.690735	2.65583	NA	NA
MSTRG	MSTRG.2390		91.5209	0.860076	0.0449845	TRUE	MSTRG.2390.1	Novel	91.1166	0.844055	0.114831	FALSE
MSTRG	MSTRG.24085		164.658	0.785616	0.049708	TRUE	MSTRG.24085.1	Novel	163.477	0.761325	0.124281	FALSE
MSTRG	MSTRG.24419		22.8106	1.69022	0.0270912	TRUE	MSTRG.24419.1	Novel	22.6926	1.67501	0.0505461	FALSE
MSTRG	MSTRG.24658		157.474	0.939009	0.0361885	TRUE	MSTRG.24658.1	Novel	156.332	0.917306	0.0959275	FALSE
MSTRG	MSTRG.24855		687.553	-0.938321	0.0270912	TRUE	MSTRG.24855.1	Novel	684.54	-0.963134	0.0516299	FALSE
MSTRG	MSTRG.25467		344.362	-0.667182	0.0368976	TRUE	MSTRG.25467.1	Novel	342.796	-0.688456	0.0562697	FALSE
MSTRG	MSTRG.25470		332.707	-0.676639	0.0487503	TRUE	MSTRG.25470.1	Novel	331.131	-0.698737	0.0775193	FALSE
MSTRG	MSTRG.2581		1106.63	-0.789739	0.0447553	TRUE	MSTRG.2581.1	Novel	1102.5	-0.809554	0.093512	FALSE
MSTRG	MSTRG.3055		458.439	1.42849	0.0233682	TRUE	MSTRG.3055.1	Novel	454.798	1.40817	0.0751653	FALSE
MSTRG	MSTRG.3116		168.014	0.628805	0.0417821	TRUE	MSTRG.3116.1	Novel	166.96	0.607976	0.101911	FALSE
MSTRG	MSTRG.3513		181.91	1.26182	0.0222218	TRUE	MSTRG.3513.1	Novel	180.805	1.23988	0.0716219	FALSE
MSTRG	MSTRG.3749		404.958	1.25109	0.0304604	TRUE	MSTRG.3749.1	Novel	403.227	1.23316	0.101072	FALSE
MSTRG	MSTRG.3992		56.1526	1.51451	0.0300092	TRUE	MSTRG.3992.1	Novel	55.605	1.49045	0.0703678	FALSE
MSTRG	MSTRG.4636		226.149	-1.03145	0.024906	TRUE	MSTRG.4636.1	Novel	225.327	-1.05246	0.0511685	FALSE
MSTRG	MSTRG.4666		839.93	-0.756548	0.0451242	TRUE	MSTRG.4666.1	Novel	835.84	-0.777574	0.0814958	FALSE
MSTRG	MSTRG.4720		172.425	1.67406	0.0473746	TRUE	MSTRG.4720.1	Novel	171.632	1.66048	0.130077	FALSE
MSTRG	MSTRG.5422		289.911	-0.836233	0.0477445	TRUE	MSTRG.5422.1	Novel	288.652	-0.856726	0.0917323	FALSE
MSTRG	MSTRG.6255		1584.47	-0.725379	0.0414052	TRUE	MSTRG.6255.1	Novel	1576.27	-0.747529	0.0697427	FALSE
							MSTRG.6255.2	Novel	0.346092	-1.1113	NA	NA
MSTRG	MSTRG.7613		9425.65	-0.699993	0.0269823	TRUE	MSTRG.7613.1	Novel	9387.84	-0.720652	0.0509293	FALSE
MSTRG	MSTRG.7859		1204.34	1.8947	0.011439	TRUE	MSTRG.7859.1	Novel	161.406	1.94846	0.210336	FALSE
							MSTRG.7859.2	Novel	1038.88	1.8697	0.051808	FALSE
MSTRG	MSTRG.8308		2279.34	-0.671266	0.0448433	TRUE	MSTRG.8308.1	Novel	2270.17	-0.692474	0.0846662	FALSE
MSTRG	MSTRG.9445		335.912	-1.03124	0.0208615	TRUE	MSTRG.9445.1	Novel	335.022	-1.05008	0.0503184	FALSE
MSTRG	MSTRG.9947		3283.63	-0.71839	0.0482714	TRUE	MSTRG.9947.1	Novel	14.7821	-1.86131	0.115435	FALSE
							MSTRG.9947.10	Novel	79.9799	-4.41599	0.47022	FALSE
							MSTRG.9947.11	Novel	681.106	-0.895376	0.0626791	FALSE
							MSTRG.9947.2	Novel	880.06	0.0153511	0.995261	FALSE
							MSTRG.9947.3	Novel	395.536	-1.7305	0.887128	FALSE
							MSTRG.9947.4	Novel	595.849	-0.800745	0.860287	FALSE
							MSTRG.9947.5	Novel	53.3012	-24.159	NA	NA
							MSTRG.9947.6	Novel	0.648616	2.55554	NA	NA
							MSTRG.9947.7	Novel	22.4126	-1.23252	NA	NA
							MSTRG.9947.8	Novel	392.71	-0.8133	0.71461	FALSE
							MSTRG.9947.9	Novel	151.713	0.426148	0.978482	FALSE
1MSTRG is the annotation used for transcripts that do not match any known references.
2Threshold is "TRUE" if: |log2FC| > 0.58, adjusted p-value < 0.05.

## Sheet: Table S2
Table S2. A set of 876 genes exhibited changes solely at the transcript level.
			gene expression						transcript expression
1gene_id	gene_name	gene description	baseMean	Log2FC	padj	2threshold	1transcript_id	transcript_name	baseMean	Log2FC	padj	2threshold
ENSMUSG00000005610	Eif4g2	eukaryotic translation initiation factor 4, gamma 2 [Source:MGI Symbol;Acc:MGI:109207]	109.213	0.702483	0.121653	FALSE	ENSMUST00000160966.2	Eif4g2-205	62.355	0.925598	0.0419002	TRUE
ENSMUSG00000020286	1700093K21Rik	RIKEN cDNA 1700093K21 gene [Source:MGI Symbol;Acc:MGI:1914608]	14.2256	2.26594	0.0955508	FALSE	ENSMUST00000020527.13	1700093K21Rik-201	1.19958	0.130286	NA	FALSE
							ENSMUST00000140122.3	1700093K21Rik-202	1.36922	-2.17308	NA	NA
							ENSMUST00000156629.3	1700093K21Rik-203	3.82311	5.11963	NA	NA
							ENSMUST00000169264.8	1700093K21Rik-204	7.65759	3.59567	0.0432552	TRUE
							ENSMUST00000239488.2	1700093K21Rik-205	0		NA	NA
ENSMUSG00000078607	1810010H24Rik	RIKEN cDNA 1810010H24 gene [Source:MGI Symbol;Acc:MGI:1916316]	58.6847	0.521164	0.76455	FALSE	ENSMUST00000239464.2	1810010H24Rik-203	22.0866	3.82535	0.000206912	TRUE
ENSMUSG00000074829	2010315B03Rik	RIKEN cDNA 2010315B03 gene [Source:MGI Symbol;Acc:MGI:1919321]	400.362	0.055327	0.956894	FALSE	MSTRG.24573.6	MSTRG.24573.6	144.792	-25.5217	1.01e-12	TRUE
ENSMUSG00000033111	3830406C13Rik	RIKEN cDNA 3830406C13 gene [Source:MGI Symbol;Acc:MGI:1917937]	3222.18	0.0493398	0.866114	FALSE	ENSMUST00000225294.2	3830406C13Rik-213	54.2734	1.39407	0.0247273	TRUE
ENSMUSG00000086727	4931428L18Rik	RIKEN cDNA 4931428L18 gene [Source:MGI Symbol;Acc:MGI:1918238]	127.058	0.669915	0.343401	FALSE	ENSMUST00000152491.4	4931428L18Rik-203	11.2526	-7.22589	1.09e-06	TRUE
							MSTRG.145.7	MSTRG.145.7	73.1999	9.38006	0.0405549	TRUE
ENSMUSG00000037270	4932438A13Rik	RIKEN cDNA 4932438A13 gene [Source:MGI Symbol;Acc:MGI:2444631]	571.821	0.809997	0.178639	FALSE	MSTRG.13984.7	MSTRG.13984.7	211.034	-26.0285	3.44e-13	TRUE
ENSMUSG00000052477	C130026I21Rik	RIKEN cDNA C130026I21 gene [Source:MGI Symbol;Acc:MGI:3612702]	132.187	-1.03971	0.195904	FALSE	ENSMUST00000093506.12	C130026I21Rik-202	602.507	-2.13694	0.0212105	TRUE
ENSMUSG00000097487	Ptges3l	prostaglandin E synthase 3 like [Source:MGI Symbol;Acc:MGI:1916146]	1947.57	0.0257759	0.942128	FALSE	ENSMUST00000103102.10	Ptges3l-202	55.0013	-1.34171	0.000224921	TRUE
ENSMUSG00000075528	Aarsd1	alanyl-tRNA synthetase domain containing 1 [Source:MGI Symbol;Acc:MGI:1916934]	1947.57	0.0257759	0.942128	FALSE	MSTRG.4120.8	MSTRG.4120.8	498.151	0.633044	0.000472402	TRUE
ENSMUSG00000025375	Aatk	apoptosis-associated tyrosine kinase [Source:MGI Symbol;Acc:MGI:1197518]	2287.34	0.483177	0.507285	FALSE	ENSMUST00000103019.2	Aatk-202	530.103	6.40674	0.000376876	TRUE
							MSTRG.4459.1	MSTRG.4459.1	199.885	-25.9525	3.97e-13	TRUE
ENSMUSG00000015243	Abca1	ATP-binding cassette, sub-family A (ABC1), member 1 [Source:MGI Symbol;Acc:MGI:99607]	34114.2	0.789225	0.172111	FALSE	MSTRG.15548.1	MSTRG.15548.1	5890.09	-2.96346	0.0344429	TRUE
ENSMUSG00000041828	Abca8a	ATP-binding cassette, sub-family A (ABC1), member 8a [Source:MGI Symbol;Acc:MGI:2386846]	10103.1	-0.0501993	0.914948	FALSE	MSTRG.4297.8	MSTRG.4297.8	146.045	4.79235	0.00242597	TRUE
ENSMUSG00000041797	Abca9	ATP-binding cassette, sub-family A (ABC1), member 9 [Source:MGI Symbol;Acc:MGI:2386796]	668.726	0.0771265	0.966091	FALSE	MSTRG.4299.2	MSTRG.4299.2	136.122	23.914	4.69e-11	TRUE
							MSTRG.4299.4	MSTRG.4299.4	665.448	25.0236	4.79e-12	TRUE
							MSTRG.4299.7	MSTRG.4299.7	442.605	25.5615	3.54e-13	TRUE
ENSMUSG00000032131	Abcg4	ATP binding cassette subfamily G member 4 [Source:MGI Symbol;Acc:MGI:1890594]	212.35	0.266185	0.578996	FALSE	ENSMUST00000034648.16	Abcg4-201	11.9017	6.75927	0.0142169	TRUE
							ENSMUST00000160384.2	Abcg4-206	0		NA	NA
							ENSMUST00000161354.9	Abcg4-208	150.565	0.124514	0.945863	FALSE
							ENSMUST00000161408.2	Abcg4-209	0		NA	NA
ENSMUSG00000058835	Abi1	abl interactor 1 [Source:MGI Symbol;Acc:MGI:104913]	9394.65	-0.289564	0.231546	FALSE	ENSMUST00000149719.8	Abi1-211	2180.28	-0.761177	0.0423303	TRUE
ENSMUSG00000026596	Abl2	v-abl Abelson murine leukemia viral oncogene 2 (arg, Abelson-related gene) [Source:MGI Symbol;Acc:MGI:87860]	311.628	-0.000340845	0.999798	FALSE	ENSMUST00000027888.13	Abl2-201	29.9355	2.46115	0.0493578	TRUE
ENSMUSG00000017631	Abr	active BCR-related gene [Source:MGI Symbol;Acc:MGI:107771]	3050.01	-0.607006	0.418209	FALSE	ENSMUST00000072740.13	Abr-202	78.065	23.0889	2.64e-10	TRUE
ENSMUSG00000032047	Acat1	acetyl-Coenzyme A acetyltransferase 1 [Source:MGI Symbol;Acc:MGI:87870]	17345.3	0.153833	0.598492	FALSE	MSTRG.23669.2	MSTRG.23669.2	488.684	1.47803	0.030933	TRUE
ENSMUSG00000033701	Acbd6	acyl-Coenzyme A binding domain containing 6 [Source:MGI Symbol;Acc:MGI:1919732]	1974.88	-0.212479	0.825522	FALSE	ENSMUST00000080138.13	Acbd6-202	211.508	-0.681282	0.0334394	TRUE
ENSMUSG00000035948	Acss3	acyl-CoA synthetase short-chain family member 3 [Source:MGI Symbol;Acc:MGI:2685720]	6205.43	0.388289	0.465134	FALSE	MSTRG.2597.5	MSTRG.2597.5	359.958	1.37983	0.0396298	TRUE
ENSMUSG00000020152	Actr2	ARP2 actin-related protein 2 [Source:MGI Symbol;Acc:MGI:1913963]	26618.7	-0.349007	0.267153	FALSE	MSTRG.2963.1	MSTRG.2963.1	76.3872	23.1111	2.53e-10	TRUE
ENSMUSG00000026836	Acvr1	activin A receptor, type 1 [Source:MGI Symbol;Acc:MGI:87911]	2226.09	0.21103	0.0919877	FALSE	ENSMUST00000090935.9	Acvr1-202	241.703	5.86542	0.00976691	TRUE
ENSMUSG00000040537	Adam22	a disintegrin and metallopeptidase domain 22 [Source:MGI Symbol;Acc:MGI:1340046]	539.171	-0.405122	0.661626	FALSE	ENSMUST00000050166.14	Adam22-202	124.904	-10.122	0.000101503	TRUE
ENSMUSG00000049538	Adamts16	a disintegrin-like and metallopeptidase (reprolysin type) with thrombospondin type 1 motif, 16 [Source:MGI Symbol;Acc:MGI:2429637]	260.746	0.85981	0.45593	FALSE	MSTRG.6269.2	MSTRG.6269.2	94.7637	9.75255	0.0362701	TRUE
ENSMUSG00000022894	Adamts5	a disintegrin-like and metallopeptidase (reprolysin type) with thrombospondin type 1 motif, 5 (aggrecanase-2) [Source:MGI Symbol;Acc:MGI:1346321]	30632	0.747879	0.0784703	FALSE	MSTRG.9165.1	MSTRG.9165.1	1764.56	6.80779	0.000140577	TRUE
ENSMUSG00000070469	Adamtsl3	ADAMTS-like 3 [Source:MGI Symbol;Acc:MGI:3028499]	1172.8	0.528318	0.206031	FALSE	ENSMUST00000173828.3	Adamtsl3-204	24.5056	6.33614	0.00659071	TRUE
ENSMUSG00000031949	Adat1	adenosine deaminase, tRNA-specific 1 [Source:MGI Symbol;Acc:MGI:1353631]	160.575	-0.749064	0.686932	FALSE	ENSMUST00000034427.12	Adat1-201	51.2533	-9.41524	0.00357643	TRUE
ENSMUSG00000002416	Ndufb2	NADH:ubiquinone oxidoreductase subunit B2 [Source:MGI Symbol;Acc:MGI:1915448]	1263.27	-0.178037	0.679027	FALSE	ENSMUST00000135671.8	Ndufb2-205	2051.12	-0.615638	0.00916336	TRUE
ENSMUSG00000046947	Adck2	aarF domain containing kinase 2 [Source:MGI Symbol;Acc:MGI:1889336]	1263.27	-0.178037	0.679027	FALSE	MSTRG.18722.1	MSTRG.18722.1	222.208	9.53796	0.0230121	TRUE
ENSMUSG00000022376	Adcy8	adenylate cyclase 8 [Source:MGI Symbol;Acc:MGI:1341110]	177.796	2.05823	0.169503	FALSE	ENSMUST00000228014.2	Adcy8-202	49.6504	22.5112	8.43e-10	TRUE
ENSMUSG00000029778	Adcyap1r1	adenylate cyclase activating polypeptide 1 receptor 1 [Source:MGI Symbol;Acc:MGI:108449]	2549.44	1.10585	0.089431	FALSE	ENSMUST00000070736.12	Adcyap1r1-201	1666.95	2.08328	0.0373686	TRUE
ENSMUSG00000050994	Adgb	androglobin [Source:MGI Symbol;Acc:MGI:3605549]	356.736	1.25832	0.0548955	FALSE	ENSMUST00000208717.2	Adgb-206	173.115	7.18242	0.0134687	TRUE
ENSMUSG00000028184	Adgrl2	adhesion G protein-coupled receptor L2 [Source:MGI Symbol;Acc:MGI:2139714]	327.736	-0.0140927	0.992782	FALSE	MSTRG.15105.4	MSTRG.15105.4	495.306	6.14285	5.37e-36	TRUE
ENSMUSG00000074206	Adh6b	alcohol dehydrogenase 6B (class V) [Source:MGI Symbol;Acc:MGI:2446626]	31.1039	0.85393	0.547222	FALSE	MSTRG.15035.4	MSTRG.15035.4	156.801	-2.76195	0.000310691	TRUE
ENSMUSG00000030168	Adipor2	adiponectin receptor 2 [Source:MGI Symbol;Acc:MGI:93830]	26702.9	-0.355016	0.70601	FALSE	MSTRG.19569.1	MSTRG.19569.1	329.329	25.1498	3.69e-12	TRUE
ENSMUSG00000020473	Aebp1	AE binding protein 1 [Source:MGI Symbol;Acc:MGI:1197012]	28336.1	-0.491741	0.485636	FALSE	MSTRG.2900.4	MSTRG.2900.4	707.173	26.203	4.04e-13	TRUE
							MSTRG.2900.5	MSTRG.2900.5	2279.74	-12.7267	4.65e-07	TRUE
							MSTRG.2900.6	MSTRG.2900.6	2235.51	-29.1668	2.33e-16	TRUE
ENSMUSG00000050103	Agmo	alkylglycerol monooxygenase [Source:MGI Symbol;Acc:MGI:2442495]	4076.67	-0.252039	0.62606	FALSE	MSTRG.4765.1	MSTRG.4765.1	1398.64	3.86621	3.6e-05	TRUE
ENSMUSG00000031980	Agt	angiotensinogen (serpin peptidase inhibitor, clade A, member 8) [Source:MGI Symbol;Acc:MGI:87963]	4870.17	0.236685	0.703649	FALSE	MSTRG.22919.1	MSTRG.22919.1	815.637	-1.59588	0.025307	TRUE
ENSMUSG00000049115	Agtr1a	angiotensin II receptor, type 1a [Source:MGI Symbol;Acc:MGI:87964]	1214.62	0.641917	0.0867685	FALSE	ENSMUST00000222503.2	Agtr1a-205	21.2495	3.74464	0.00802596	TRUE
ENSMUSG00000069833	Ahnak	AHNAK nucleoprotein (desmoyokin) [Source:MGI Symbol;Acc:MGI:1316648]	106602	0.722201	0.188428	FALSE	MSTRG.11388.133	MSTRG.11388.133	1110.42	4.4946	0.00234273	TRUE
ENSMUSG00000118667	Ahnak2	AHNAK nucleoprotein 2 [Source:MGI Symbol;Acc:MGI:2144831]	0		NA	NA	MSTRG.5434.4	MSTRG.5434.4	2540.39	-29.4469	1.14e-16	TRUE
ENSMUSG00000042901	Aida	axin interactor, dorsalization associated [Source:MGI Symbol;Acc:MGI:1919737]	7443.51	0.311115	0.057696	FALSE	MSTRG.1536.1	MSTRG.1536.1	224.342	-10.9674	0.00126114	TRUE
ENSMUSG00000020085	Aifm2	apoptosis-inducing factor, mitochondrion-associated 2 [Source:MGI Symbol;Acc:MGI:1918611]	19937.9	0.35929	0.282726	FALSE	ENSMUST00000067857.11	Aifm2-201	169.51	1.18143	0.0251553	TRUE
ENSMUSG00000024847	Aip	aryl-hydrocarbon receptor-interacting protein [Source:MGI Symbol;Acc:MGI:109622]	1635.94	-0.00308457	0.996931	FALSE	MSTRG.11156.2	MSTRG.11156.2	297.26	11.4019	0.000415523	TRUE
ENSMUSG00000039158	Akna	AT-hook transcription factor [Source:MGI Symbol;Acc:MGI:2140340]	1152.51	-0.585123	0.212396	FALSE	MSTRG.15619.1	MSTRG.15619.1	302.408	5.54221	4.44e-09	TRUE
ENSMUSG00000022636	Alcam	activated leukocyte cell adhesion molecule [Source:MGI Symbol;Acc:MGI:1313266]	8429.11	-0.924715	0.183184	FALSE	ENSMUST00000164728.8	Alcam-203	25.393	-2.39468	0.0486018	TRUE
ENSMUSG00000029455	Aldh2	aldehyde dehydrogenase 2, mitochondrial [Source:MGI Symbol;Acc:MGI:99600]	44105.8	0.337627	0.438525	FALSE	ENSMUST00000200541.5	Aldh2-207	63.6047	4.51565	0.00830168	TRUE
ENSMUSG00000000320	Alox12	arachidonate 12-lipoxygenase [Source:MGI Symbol;Acc:MGI:87998]	159.812	0.924952	0.196911	FALSE	ENSMUST00000108574.3	Alox12-202	39.2616	1.1946	0.00780067	TRUE
ENSMUSG00000018924	Alox15	arachidonate 15-lipoxygenase [Source:MGI Symbol;Acc:MGI:87997]	1645.93	-0.277517	0.872039	FALSE	MSTRG.3546.1	MSTRG.3546.1	281.675	-5.74912	0.000489958	TRUE
ENSMUSG00000036602	Alx1	ALX homeobox 1 [Source:MGI Symbol;Acc:MGI:104621]	96.689	0.654111	0.30795	FALSE	ENSMUST00000040859.6	Alx1-201	60.3113	0.400996	0.956366	FALSE
							ENSMUST00000167156.9	Alx1-203	25.251	0.680473	0.94048	FALSE
							ENSMUST00000217946.2	Alx1-204	0.653062	-0.568978	NA	FALSE
							ENSMUST00000218282.2	Alx1-205	8.42134	4.17226	0.0414255	TRUE
							ENSMUST00000219194.2	Alx1-208	0.235101	-1.67	NA	NA
ENSMUSG00000023047	Amhr2	anti-Mullerian hormone type 2 receptor [Source:MGI Symbol;Acc:MGI:105062]	156.69	0.759102	0.323501	FALSE	ENSMUST00000162893.2	Amhr2-203	7.23068	6.04052	0.0363684	TRUE
ENSMUSG00000074264	Amy1	amylase 1, salivary [Source:MGI Symbol;Acc:MGI:88019]	16983.7	0.862903	0.125084	FALSE	ENSMUST00000174147.2	Amy1-205	98.5492	2.7931	0.0241495	TRUE
ENSMUSG00000030649	Anapc15	anaphase promoting complex C subunit 15 [Source:MGI Symbol;Acc:MGI:1922680]	1005.48	-0.349569	0.331952	FALSE	ENSMUST00000144207.9	Anapc15-210	424.974	-0.863212	0.0401764	TRUE
ENSMUSG00000032826	Ank2	ankyrin 2, brain [Source:MGI Symbol;Acc:MGI:88025]	276.697	0.556375	0.0802142	FALSE	ENSMUST00000182078.9	Ank2-208	83.2765	1.9041	0.0034924	TRUE
							MSTRG.14920.5	MSTRG.14920.5	113.459	23.6636	8.19e-11	TRUE
ENSMUSG00000074771	Ankef1	ankyrin repeat and EF-hand domain containing 1 [Source:MGI Symbol;Acc:MGI:2441685]	1030.69	-0.166434	0.919482	FALSE	MSTRG.13232.11	MSTRG.13232.11	1739.28	8.13089	9.95e-05	TRUE
ENSMUSG00000039988	Ankrd13c	ankyrin repeat domain 13c [Source:MGI Symbol;Acc:MGI:2139746]	5982.35	0.0927109	0.640673	FALSE	MSTRG.15162.2	MSTRG.15162.2	52.264	22.5779	7.37e-10	TRUE
ENSMUSG00000054708	Ankrd24	ankyrin repeat domain 24 [Source:MGI Symbol;Acc:MGI:1890394]	538.42	-0.0903932	0.905354	FALSE	ENSMUST00000132458.2	Ankrd24-208	97.2662	-1.08248	0.00202842	TRUE
							MSTRG.2389.6	MSTRG.2389.6	84.5996	9.58885	0.0343292	TRUE
ENSMUSG00000031931	Ankrd49	ankyrin repeat domain 49 [Source:MGI Symbol;Acc:MGI:1930842]	1563.72	-0.00271572	0.990045	FALSE	ENSMUST00000214456.2	Ankrd49-202	371.557	2.90104	0.00100176	TRUE
							ENSMUST00000216037.2	Ankrd49-205	62.5724	1.35483	0.00893067	TRUE
							ENSMUST00000216372.2	Ankrd49-206	1039.23	-0.89183	0.000135358	TRUE
ENSMUSG00000066191	Anks6	ankyrin repeat and sterile alpha motif domain containing 6 [Source:MGI Symbol;Acc:MGI:1922941]	468.08	0.179285	0.634197	FALSE	ENSMUST00000084616.3	Anks6-201	28.3422	-8.5605	0.00725784	TRUE
ENSMUSG00000036777	Anln	anillin, actin binding protein [Source:MGI Symbol;Acc:MGI:1920174]	1821.97	0.720559	0.525303	FALSE	MSTRG.23334.1	MSTRG.23334.1	385.965	0.883378	0.019615	TRUE
ENSMUSG00000031075	Ano1	anoctamin 1, calcium activated chloride channel [Source:MGI Symbol;Acc:MGI:2142149]	1751.86	0.145296	0.888761	FALSE	MSTRG.21798.5	MSTRG.21798.5	417.457	-26.9623	5.04e-14	TRUE
ENSMUSG00000064210	Ano6	anoctamin 6 [Source:MGI Symbol;Acc:MGI:2145890]	8806.77	0.186773	0.730975	FALSE	MSTRG.8366.2	MSTRG.8366.2	44.7155	21.0446	1.54e-08	TRUE
ENSMUSG00000021950	Anxa8	annexin A8 [Source:MGI Symbol;Acc:MGI:1201374]	2203.84	-0.543079	0.0840248	FALSE	ENSMUST00000022519.15	Anxa8-201	2039.83	-0.639661	0.0217008	TRUE
ENSMUSG00000063558	Aox1	aldehyde oxidase 1 [Source:MGI Symbol;Acc:MGI:88035]	10121.3	0.558772	0.344584	FALSE	MSTRG.372.3	MSTRG.372.3	271.006	-11.8178	0.000233093	TRUE
ENSMUSG00000031731	Ap1g1	adaptor protein complex AP-1, gamma 1 subunit [Source:MGI Symbol;Acc:MGI:101919]	9462.52	-0.00945714	0.961007	FALSE	ENSMUST00000179104.2	Ap1g1-206	59.5125	-5.56497	1.05e-06	TRUE
ENSMUSG00000060279	Ap2a1	adaptor-related protein complex 2, alpha 1 subunit [Source:MGI Symbol;Acc:MGI:101921]	4700.94	-0.0578356	0.826454	FALSE	ENSMUST00000085399.13	Ap2a1-201	173.531	24.2552	2.28e-11	TRUE
ENSMUSG00000049562	Ap5b1	adaptor-related protein complex 5, beta 1 subunit [Source:MGI Symbol;Acc:MGI:2685808]	507.162	-0.0559141	0.863629	FALSE	ENSMUST00000235542.2	Ap5b1-202	31.2369	5.08906	0.0123961	TRUE
ENSMUSG00000006050	Sra1	steroid receptor RNA activator 1 [Source:MGI Symbol;Acc:MGI:1344414]	237.325	0.194369	0.586089	FALSE	ENSMUST00000173875.9	Sra1-204	247.66	-1.5671	0.00166066	TRUE
ENSMUSG00000031996	Aplp2	amyloid beta (A4) precursor-like protein 2 [Source:MGI Symbol;Acc:MGI:88047]	97521.6	-0.0962011	0.846739	FALSE	MSTRG.23381.1	MSTRG.23381.1	32115	1.39329	0.00628044	TRUE
ENSMUSG00000109350	Apoc2l	apolipoprotein C2 like [Source:MGI Symbol;Acc:MGI:5753381]	60.1671	-0.397035	0.690393	FALSE	ENSMUST00000127648.4	Gm44805-201	23.7405	-7.7218	0.00346285	TRUE
ENSMUSG00000033576	Apol6	apolipoprotein L 6 [Source:MGI Symbol;Acc:MGI:1919189]	5583.22	0.916697	0.0628289	FALSE	MSTRG.8111.11	MSTRG.8111.11	1630.07	-5.81177	0.0406712	TRUE
ENSMUSG00000079508	Apoo	apolipoprotein O [Source:MGI Symbol;Acc:MGI:1915566]	1386.1	-0.0998107	0.672613	FALSE	ENSMUST00000113897.9	Apoo-203	39.2954	2.2748	0.0406393	TRUE
ENSMUSG00000030881	Arfip2	ADP-ribosylation factor interacting protein 2 [Source:MGI Symbol;Acc:MGI:1924182]	2184.08	0.121695	0.667237	FALSE	ENSMUST00000084782.10	Arfip2-202	46.8089	-2.95487	0.00193525	TRUE
ENSMUSG00000041444	Arhgap32	Rho GTPase activating protein 32 [Source:MGI Symbol;Acc:MGI:2450166]	837.872	-0.633191	NA	NA	ENSMUST00000168954.9	Arhgap32-201	308.13	-4.34956	0.0264914	TRUE
ENSMUSG00000035133	Arhgap5	Rho GTPase activating protein 5 [Source:MGI Symbol;Acc:MGI:1332637]	323.657	0.704785	0.395777	FALSE	ENSMUST00000219443.2	Arhgap5-204	72.0335	23.0307	2.95e-10	TRUE
ENSMUSG00000030220	Arhgdib	Rho, GDP dissociation inhibitor (GDI) beta [Source:MGI Symbol;Acc:MGI:101940]	5580.06	-0.532994	0.201763	FALSE	MSTRG.19829.1	MSTRG.19829.1	435.654	-1.87574	9.85e-05	TRUE
ENSMUSG00000052921	Arhgef15	Rho guanine nucleotide exchange factor (GEF) 15 [Source:MGI Symbol;Acc:MGI:3045246]	691.039	0.339188	0.351476	FALSE	MSTRG.3475.4	MSTRG.3475.4	448.205	1.10263	0.0307775	TRUE
ENSMUSG00000029032	Arhgef16	Rho guanine nucleotide exchange factor (GEF) 16 [Source:MGI Symbol;Acc:MGI:2446219]	81.2583	0.299909	0.807011	FALSE	ENSMUST00000030898.12	Arhgef16-201	35.0847	4.15059	0.0342437	TRUE
							ENSMUST00000152947.2	Arhgef16-205	0		NA	NA
							ENSMUST00000154895.2	Arhgef16-206	0.11755	-0.94877	NA	NA
							ENSMUST00000169623.8	Arhgef16-207	0		NA	NA
ENSMUSG00000054901	Arhgef33	Rho guanine nucleotide exchange factor (GEF) 33 [Source:MGI Symbol;Acc:MGI:2685787]	47.373	-0.466808	0.321246	FALSE	ENSMUST00000223878.2	Arhgef33-202	9.21074	-6.93979	2.61e-05	TRUE
ENSMUSG00000037509	Arhgef4	Rho guanine nucleotide exchange factor (GEF) 4 [Source:MGI Symbol;Acc:MGI:2442507]	519.435	-0.62114	0.0985882	FALSE	ENSMUST00000159747.9	Arhgef4-204	269.687	-1.43533	0.0303513	TRUE
ENSMUSG00000025870	Arl10	ADP-ribosylation factor-like 10 [Source:MGI Symbol;Acc:MGI:1930788]	254.794	0.0236203	0.984834	FALSE	MSTRG.6019.5	MSTRG.6019.5	37.2945	22.111	1.84e-09	TRUE
ENSMUSG00000047446	Arl4a	ADP-ribosylation factor-like 4A [Source:MGI Symbol;Acc:MGI:99437]	13708.1	-0.797996	0.416817	FALSE	MSTRG.4770.4	MSTRG.4770.4	4577.82	28.8126	1.33e-15	TRUE
ENSMUSG00000060216	Arrb2	arrestin, beta 2 [Source:MGI Symbol;Acc:MGI:99474]	4385.07	-0.490734	0.239058	FALSE	ENSMUST00000124943.8	Arrb2-207	19.9885	-1.37176	0.0299483	TRUE
ENSMUSG00000034842	Art3	ADP-ribosyltransferase 3 [Source:MGI Symbol;Acc:MGI:1202729]	6235.92	0.0811413	0.93376	FALSE	ENSMUST00000124509.2	Art3-209	64.1873	1.38283	0.00861264	TRUE
ENSMUSG00000020412	Ascc2	activating signal cointegrator 1 complex subunit 2 [Source:MGI Symbol;Acc:MGI:1922702]	2717.18	0.242911	0.680561	FALSE	MSTRG.2869.5	MSTRG.2869.5	49.3416	22.502	8.55e-10	TRUE
ENSMUSG00000028053	Ash1l	ASH1 like histone lysine methyltransferase [Source:MGI Symbol;Acc:MGI:2183158]	373.272	-0.0967857	0.912457	FALSE	MSTRG.14382.4	MSTRG.14382.4	560.311	6.72022	0.00976691	TRUE
ENSMUSG00000025142	Aspscr1	alveolar soft part sarcoma chromosome region, candidate 1 (human) [Source:MGI Symbol;Acc:MGI:1916188]	2075.2	0.217273	0.587612	FALSE	ENSMUST00000149389.8	Aspscr1-211	99.0548	0.979434	0.000581175	TRUE
ENSMUSG00000004263	Atn1	atrophin 1 [Source:MGI Symbol;Acc:MGI:104725]	4248.47	0.547612	0.120208	FALSE	MSTRG.19655.7	MSTRG.19655.7	649.938	2.35217	0.0392595	TRUE
ENSMUSG00000062949	Atp11c	ATPase, class VI, type 11C [Source:MGI Symbol;Acc:MGI:1859661]	4027.95	0.0799176	0.721249	FALSE	ENSMUST00000154051.8	Atp11c-205	109.819	-25.1449	2.24e-12	TRUE
ENSMUSG00000007097	Atp1a2	ATPase, Na+/K+ transporting, alpha 2 polypeptide [Source:MGI Symbol;Acc:MGI:88106]	12699.9	0.371642	0.864491	FALSE	MSTRG.1426.2	MSTRG.1426.2	6558.12	-16.3256	5.47e-05	TRUE
ENSMUSG00000032412	Atp1b3	ATPase, Na+/K+ transporting, beta 3 polypeptide [Source:MGI Symbol;Acc:MGI:107788]	13517	-0.183941	0.180308	FALSE	MSTRG.24130.1	MSTRG.24130.1	313.476	25.0817	4.3e-12	TRUE
ENSMUSG00000058240	Cryzl1	crystallin, zeta (quinone reductase)-like 1 [Source:MGI Symbol;Acc:MGI:1913859]	11984.4	-0.215334	0.312075	FALSE	ENSMUST00000144472.8	Cryzl1-210	22.0378	6.91888	0.00369655	TRUE
ENSMUSG00000024121	Atp6v0c	ATPase, H+ transporting, lysosomal V0 subunit C [Source:MGI Symbol;Acc:MGI:88116]	6256.27	-0.48008	0.00268616	FALSE	MSTRG.9547.6	MSTRG.9547.6	60.3249	22.7787	4.91e-10	TRUE
ENSMUSG00000015575	Atp6v0e	ATPase, H+ transporting, lysosomal V0 subunit E [Source:MGI Symbol;Acc:MGI:1328318]	6086.06	-0.327527	0.092945	FALSE	ENSMUST00000236299.2	Atp6v0e-203	56.4274	-3.05276	0.014076	TRUE
ENSMUSG00000054428	Atpif1	ATPase inhibitory factor 1 [Source:MGI Symbol;Acc:MGI:1196457]	1820.23	0.00582239	0.995519	FALSE	ENSMUST00000152993.8	Atpif1-203	1033.75	-0.805202	0.0311468	TRUE
ENSMUSG00000049734	Trex1	three prime repair exonuclease 1 [Source:MGI Symbol;Acc:MGI:1328317]	1506.89	0.152572	0.778715	FALSE	ENSMUST00000112053.2	Trex1-202	157.758	-3.14112	0.00632954	TRUE
ENSMUSG00000069895	Atxn1l	ataxin 1-like [Source:MGI Symbol;Acc:MGI:3694797]	2977.32	-0.370553	0.425703	FALSE	MSTRG.22819.1	MSTRG.22819.1	1813.12	1.72688	0.00708679	TRUE
ENSMUSG00000042605	Atxn2	ataxin 2 [Source:MGI Symbol;Acc:MGI:1277223]	1306.8	0.242967	0.443598	FALSE	MSTRG.17900.10	MSTRG.17900.10	254.638	4.08525	0.0225198	TRUE
ENSMUSG00000021738	Atxn7	ataxin 7 [Source:MGI Symbol;Acc:MGI:2179277]	1593.12	-0.660356	0.224568	FALSE	MSTRG.6704.1	MSTRG.6704.1	1024.01	3.07702	0.00230668	TRUE
ENSMUSG00000020897	Aurkb	aurora kinase B [Source:MGI Symbol;Acc:MGI:107168]	312.472	-0.0410563	0.953881	FALSE	ENSMUST00000108666.8	Aurkb-202	23.4917	3.84377	0.0187322	TRUE
ENSMUSG00000000142	Axin2	axin 2 [Source:MGI Symbol;Acc:MGI:1270862]	967.986	0.402525	0.541223	FALSE	ENSMUST00000106711.2	Axin2-202	13.4553	6.93675	0.0133721	TRUE
ENSMUSG00000002602	Axl	AXL receptor tyrosine kinase [Source:MGI Symbol;Acc:MGI:1347244]	26551.2	-0.329492	0.275143	FALSE	ENSMUST00000085948.11	Axl-202	1180.8	3.09173	0.0495049	TRUE
ENSMUSG00000006731	B4galnt1	beta-1,4-N-acetyl-galactosaminyl transferase 1 [Source:MGI Symbol;Acc:MGI:1342057]	603.175	-0.730942	0.362137	FALSE	MSTRG.2737.2	MSTRG.2737.2	63.8743	-24.395	1.01e-11	TRUE
ENSMUSG00000051444	Bbs12	Bardet-Biedl syndrome 12 (human) [Source:MGI Symbol;Acc:MGI:2686651]	322.656	0.453207	0.453589	FALSE	MSTRG.13993.5	MSTRG.13993.5	457.012	2.52808	0.0248164	TRUE
							MSTRG.13993.8	MSTRG.13993.8	786.598	26.3613	3.08e-13	TRUE
ENSMUSG00000026851	BC005624	cDNA sequence BC005624 [Source:MGI Symbol;Acc:MGI:2385132]	2301	0.636544	0.30705	FALSE	MSTRG.12268.2	MSTRG.12268.2	716.836	-27.593	1.23e-14	TRUE
ENSMUSG00000029659	Medag	mesenteric estrogen dependent adipogenesis [Source:MGI Symbol;Acc:MGI:1917967]	11.567	-0.495128	0.588331	FALSE	ENSMUST00000201083.2	Medag-202	350.994	-2.02622	0.0468284	TRUE
ENSMUSG00000031955	Bcar1	breast cancer anti-estrogen resistance 1 [Source:MGI Symbol;Acc:MGI:108091]	2283.33	0.281504	0.241199	FALSE	ENSMUST00000166232.4	Bcar1-201	1016.72	0.591808	0.0295163	TRUE
ENSMUSG00000030826	Bcat2	branched chain aminotransferase 2, mitochondrial [Source:MGI Symbol;Acc:MGI:1276534]	9268.34	0.700014	0.223739	FALSE	ENSMUST00000120864.10	Bcat2-202	3293.55	1.14975	0.0261614	TRUE
							ENSMUST00000211173.2	Bcat2-208	72.954	3.37277	0.0294402	TRUE
							MSTRG.20641.2	MSTRG.20641.2	666.394	26.13	4.53e-13	TRUE
ENSMUSG00000030528	Blm	Bloom syndrome, RecQ like helicase [Source:MGI Symbol;Acc:MGI:1328362]	444.666	0.215839	0.250429	FALSE	ENSMUST00000170315.3	Blm-202	118.6	-3.4264	0.0495049	TRUE
ENSMUSG00000001999	Blvra	biliverdin reductase A [Source:MGI Symbol;Acc:MGI:88170]	3331.84	-0.016049	0.978429	FALSE	ENSMUST00000142737.3	Blvra-204	137.917	-5.47925	0.000411553	TRUE
ENSMUSG00000022098	Bmp1	bone morphogenetic protein 1 [Source:MGI Symbol;Acc:MGI:88176]	4883.11	-0.482402	0.163342	FALSE	MSTRG.7482.3	MSTRG.7482.3	305.352	11.4406	8.1e-05	TRUE
ENSMUSG00000040481	Bptf	bromodomain PHD finger transcription factor [Source:MGI Symbol;Acc:MGI:2444008]	368.972	-0.573784	0.513756	FALSE	MSTRG.4254.9	MSTRG.4254.9	152.869	23.9627	4.27e-11	TRUE
ENSMUSG00000041147	Brca2	breast cancer 2, early onset [Source:MGI Symbol;Acc:MGI:109337]	784.374	0.409022	0.104517	FALSE	ENSMUST00000202313.2	Brca2-210	241.499	9.67838	0.000195284	TRUE
ENSMUSG00000057649	Brd9	bromodomain containing 9 [Source:MGI Symbol;Acc:MGI:2145317]	2399.82	0.123747	0.678096	FALSE	MSTRG.6284.8	MSTRG.6284.8	136.584	10.2799	0.0247039	TRUE
ENSMUSG00000011158	Brf1	BRF1, RNA polymerase III transcription initiation factor 90 kDa subunit [Source:MGI Symbol;Acc:MGI:1919558]	242.141	-0.380199	0.496759	FALSE	MSTRG.5440.6	MSTRG.5440.6	232.215	24.6603	9.68e-12	TRUE
ENSMUSG00000063952	Brpf3	bromodomain and PHD finger containing, 3 [Source:MGI Symbol;Acc:MGI:2146836]	4819.77	0.555048	0.115778	FALSE	ENSMUST00000233088.2	Brpf3-213	37.6799	-3.08861	0.03038	TRUE
ENSMUSG00000002803	Btbd6	BTB (POZ) domain containing 6 [Source:MGI Symbol;Acc:MGI:3026623]	801.633	0.246103	0.331281	FALSE	ENSMUST00000223508.2	Btbd6-209	15.5449	7.14476	0.0068716	TRUE
ENSMUSG00000041702	Btbd7	BTB (POZ) domain containing 7 [Source:MGI Symbol;Acc:MGI:1917858]	2938.83	1.71495	0.156655	FALSE	MSTRG.5298.1	MSTRG.5298.1	2953.43	-1.2995	0.0211272	TRUE
ENSMUSG00000023571	C1qtnf12	C1q and tumor necrosis factor related 12 [Source:MGI Symbol;Acc:MGI:1914639]	3035.52	0.0791801	0.852763	FALSE	MSTRG.16641.2	MSTRG.16641.2	76.9605	9.45231	0.000981664	TRUE
ENSMUSG00000098470	C1rb	complement component 1, r subcomponent B [Source:MGI Symbol;Acc:MGI:3779804]	17561.9	-0.654868	0.0963015	FALSE	ENSMUST00000184647.2	C1rb-201	3181.97	-0.881905	3.33e-05	TRUE
ENSMUSG00000055172	C1ra	complement component 1, r subcomponent A [Source:MGI Symbol;Acc:MGI:1355313]	17561.9	-0.654868	0.0963015	FALSE	MSTRG.19643.2	MSTRG.19643.2	251.797	24.23	2.39e-11	TRUE
ENSMUSG00000090231	Cfb	complement factor B [Source:MGI Symbol;Acc:MGI:105975]	722.504	-0.124495	0.901685	FALSE	ENSMUST00000176332.2	Cfb-208	28.9811	-1.62085	7.28e-05	TRUE
ENSMUSG00000024371	C2	complement component 2 (within H-2S) [Source:MGI Symbol;Acc:MGI:88226]	722.504	-0.124495	0.901685	FALSE	MSTRG.9926.1	MSTRG.9926.1	7789.85	-0.703525	0.0259352	TRUE
ENSMUSG00000046962	Zbtb21	zinc finger and BTB domain containing 21 [Source:MGI Symbol;Acc:MGI:1927240]	4395.36	-0.0290447	0.97045	FALSE	ENSMUST00000232187.2	Zbtb21-208	12.8129	1.40633	0.0410871	TRUE
ENSMUSG00000045975	C2cd2	C2 calcium-dependent domain containing 2 [Source:MGI Symbol;Acc:MGI:1891883]	4395.36	-0.0290447	0.97045	FALSE	MSTRG.9280.2	MSTRG.9280.2	373.385	-8.39417	0.00807248	TRUE
							MSTRG.9280.3	MSTRG.9280.3	256.808	23.5536	1.01e-10	TRUE
ENSMUSG00000047248	C2cd3	C2 calcium-dependent domain containing 3 [Source:MGI Symbol;Acc:MGI:2142166]	2189.33	0.378131	0.0230321	FALSE	ENSMUST00000098259.11	C2cd3-202	40.8673	22.2414	1.43e-09	TRUE
ENSMUSG00000022181	C6	complement component 6 [Source:MGI Symbol;Acc:MGI:88233]	8144.18	-0.749606	0.192277	FALSE	ENSMUST00000161997.8	C6-202	29.0273	3.82658	0.04826	TRUE
ENSMUSG00000050390	C77080	expressed sequence C77080 [Source:MGI Symbol;Acc:MGI:2140651]	2934.04	-0.808247	0.12482	FALSE	ENSMUST00000106051.8	C77080-203	7.71095	-6.68416	0.00024065	TRUE
ENSMUSG00000036707	Cab39	calcium binding protein 39 [Source:MGI Symbol;Acc:MGI:107438]	7573.71	0.280897	0.653621	FALSE	MSTRG.647.5	MSTRG.647.5	327.212	7.40459	0.0255939	TRUE
ENSMUSG00000020866	Cacna1g	calcium channel, voltage-dependent, T type, alpha 1G subunit [Source:MGI Symbol;Acc:MGI:1201678]	506.65	-0.364017	0.573762	FALSE	ENSMUST00000021234.15	Cacna1g-201	33.9797	-0.482769	0.960132	FALSE
							ENSMUST00000100561.10	Cacna1g-202	3.26547	4.89356	NA	NA
							ENSMUST00000103166.9	Cacna1g-203	57.4551	-1.29764	NA	NA
							ENSMUST00000107785.2	Cacna1g-204	25.2245	21.5696	5.31e-09	TRUE
							ENSMUST00000107786.8	Cacna1g-205	40.4527	-2.32846	NA	NA
							ENSMUST00000107788.8	Cacna1g-206	0		NA	NA
							ENSMUST00000107789.8	Cacna1g-207	153.841	-1.8242	0.591245	FALSE
							ENSMUST00000107790.8	Cacna1g-208	161.798	1.10576	0.938934	FALSE
							ENSMUST00000107791.8	Cacna1g-209	0		NA	NA
							ENSMUST00000107792.8	Cacna1g-210	0		NA	NA
							ENSMUST00000107793.8	Cacna1g-211	0		NA	NA
ENSMUSG00000057897	Camk2b	calcium/calmodulin-dependent protein kinase II, beta [Source:MGI Symbol;Acc:MGI:88257]	91.7149	0.0920458	0.972419	FALSE	MSTRG.2906.3	MSTRG.2906.3	21.9918	7.64499	0.00985972	TRUE
							MSTRG.2906.7	MSTRG.2906.7	59.5279	-9.63094	6.56e-06	TRUE
ENSMUSG00000025575	Cant1	calcium activated nucleotidase 1 [Source:MGI Symbol;Acc:MGI:1923275]	3880.63	-0.287995	0.521878	FALSE	ENSMUST00000092378.10	Cant1-202	198.873	2.09488	0.00228565	TRUE
ENSMUSG00000090236	Car15	carbonic anhydrase 15 [Source:MGI Symbol;Acc:MGI:1931324]	54.3719	0.381268	0.638321	FALSE	MSTRG.8727.6	MSTRG.8727.6	374.348	-4.08284	0.00731715	TRUE
ENSMUSG00000007655	Cav1	caveolin 1, caveolae protein [Source:MGI Symbol;Acc:MGI:102709]	228042	0.2747	0.296946	FALSE	ENSMUST00000115453.2	Cav1-202	72810	0.676478	5.15e-05	TRUE
ENSMUSG00000004044	Cavin1	caveolae associated 1 [Source:MGI Symbol;Acc:MGI:1277968]	92408.3	0.0477451	0.98546	FALSE	MSTRG.4100.2	MSTRG.4100.2	54137	30	5.79e-17	TRUE
ENSMUSG00000038533	Cbfa2t2	CBFA2/RUNX1 translocation partner 2 [Source:MGI Symbol;Acc:MGI:1333833]	2204.46	0.158407	0.1617	FALSE	ENSMUST00000109725.8	Cbfa2t2-204	809.087	0.794371	0.000474869	TRUE
ENSMUSG00000034303	Ccdc15	coiled-coil domain containing 15 [Source:MGI Symbol;Acc:MGI:2444488]	138.114	0.43936	0.215014	FALSE	ENSMUST00000213633.2	Ccdc15-202	30.8774	5.67144	0.0382461	TRUE
ENSMUSG00000027474	Ccm2l	cerebral cavernous malformation 2-like [Source:MGI Symbol;Acc:MGI:2385159]	96.2993	-0.0509424	0.962586	FALSE	MSTRG.13370.3	MSTRG.13370.3	235.474	1.80094	0.0076084	TRUE
ENSMUSG00000071470	Ccnb1ip1	cyclin B1 interacting protein 1 [Source:MGI Symbol;Acc:MGI:2685134]	34.344	-0.557475	0.494648	FALSE	MSTRG.7105.3	MSTRG.7105.3	65.3371	-0.984761	0.0426509	TRUE
ENSMUSG00000042417	Ccno	cyclin O [Source:MGI Symbol;Acc:MGI:2145534]	22.0715	0.658183	0.453911	FALSE	ENSMUST00000038404.6	Ccno-201	8.69588	6.30615	0.0265936	TRUE
ENSMUSG00000079227	Ccr5	chemokine (C-C motif) receptor 5 [Source:MGI Symbol;Acc:MGI:107182]	2091.94	-1.26651	0.207433	FALSE	MSTRG.24571.4	MSTRG.24571.4	7.29929	-6.60464	0.00948721	TRUE
ENSMUSG00000008845	Cd163	CD163 antigen [Source:MGI Symbol;Acc:MGI:2135946]	8928.14	-0.0151903	0.970521	FALSE	MSTRG.19637.1	MSTRG.19637.1	186.168	2.33053	1.93e-05	TRUE
ENSMUSG00000031495	Cd209d	CD209d antigen [Source:MGI Symbol;Acc:MGI:2157947]	576.41	0.902271	0.216569	FALSE	MSTRG.21834.2	MSTRG.21834.2	93.0436	3.15398	0.00193002	TRUE
ENSMUSG00000017309	Cd300lg	CD300 molecule like family member G [Source:MGI Symbol;Acc:MGI:1289168]	3696.05	0.695182	0.317658	FALSE	MSTRG.4144.2	MSTRG.4144.2	252	11.1635	0.0157306	TRUE
ENSMUSG00000005087	Cd44	CD44 antigen [Source:MGI Symbol;Acc:MGI:88338]	10902.5	-0.997268	0.122461	FALSE	ENSMUST00000111190.9	Cd44-204	62.4327	22.6143	6.82e-10	TRUE
							ENSMUST00000111194.8	Cd44-207	823.443	-27.9	6.23e-15	TRUE
ENSMUSG00000032679	Cd59a	CD59a antigen [Source:MGI Symbol;Acc:MGI:109177]	9829.48	1.05472	0.0791702	FALSE	MSTRG.12863.3	MSTRG.12863.3	101.542	1.68545	0.0490206	TRUE
ENSMUSG00000024610	Cd74	CD74 antigen (invariant polypeptide of major histocompatibility complex, class II antigen-associated) [Source:MGI Symbol;Acc:MGI:96534]	56292.8	-0.649431	0.0903823	FALSE	ENSMUST00000167610.2	Cd74-203	696.538	-27.6677	1.06e-14	TRUE
ENSMUSG00000023505	Cdca3	cell division cycle associated 3 [Source:MGI Symbol;Acc:MGI:1315198]	432.396	-0.311409	0.495769	FALSE	ENSMUST00000024270.14	Cdca3-201	217.074	-0.722759	0.032201	TRUE
ENSMUSG00000033966	Cdkl4	cyclin-dependent kinase-like 4 [Source:MGI Symbol;Acc:MGI:3587025]	316.466	0.826553	0.432713	FALSE	ENSMUST00000234602.2	Cdkl4-203	72.0687	23.0312	2.95e-10	TRUE
							MSTRG.10373.5	MSTRG.10373.5	89.2092	9.22221	0.0405549	TRUE
ENSMUSG00000037664	Cdkn1c	cyclin-dependent kinase inhibitor 1C (P57) [Source:MGI Symbol;Acc:MGI:104564]	607.855	0.5545	0.452142	FALSE	MSTRG.21778.3	MSTRG.21778.3	229.486	1.2055	0.0058317	TRUE
ENSMUSG00000005506	Celf1	CUGBP, Elav-like family member 1 [Source:MGI Symbol;Acc:MGI:1342295]	5421.9	0.00590472	0.988552	FALSE	MSTRG.12765.8	MSTRG.12765.8	1676.79	1.09041	0.0076084	TRUE
ENSMUSG00000024268	Celf4	CUGBP, Elav-like family member 4 [Source:MGI Symbol;Acc:MGI:1932407]	374.615	-0.783432	0.187375	FALSE	ENSMUST00000025117.14	Celf4-201	43.5253	-0.800694	0.945863	FALSE
							ENSMUST00000115816.3	Celf4-202	244.153	-0.428051	0.843854	FALSE
							ENSMUST00000223704.2	Celf4-203	17.545	-5.07931	0.0103972	TRUE
							ENSMUST00000224553.2	Celf4-206	18.5507	-2.89436	0.107258	FALSE
							ENSMUST00000225477.2	Celf4-207	28.4077	-1.97746	0.68525	FALSE
ENSMUSG00000073705	Cenps	centromere protein S [Source:MGI Symbol;Acc:MGI:1917178]	135.482	0.868266	0.146841	FALSE	ENSMUST00000177408.2	Cenps-207	39.6846	1.61066	0.000217643	TRUE
ENSMUSG00000020728	Cep112	centrosomal protein 112 [Source:MGI Symbol;Acc:MGI:1923673]	560.259	0.338053	0.0450375	FALSE	ENSMUST00000130515.9	Cep112-206	43.2053	22.316	1.22e-09	TRUE
ENSMUSG00000043987	Cep164	centrosomal protein 164 [Source:MGI Symbol;Acc:MGI:2384878]	795.594	0.253234	0.539543	FALSE	MSTRG.23588.4	MSTRG.23588.4	942.374	0.89428	0.00738111	TRUE
ENSMUSG00000038241	Cep250	centrosomal protein 250 [Source:MGI Symbol;Acc:MGI:108084]	1580.52	0.00491828	0.992832	FALSE	MSTRG.13433.2	MSTRG.13433.2	474.639	6.00397	0.0476273	TRUE
ENSMUSG00000046111	Cep295	centrosomal protein 295 [Source:MGI Symbol;Acc:MGI:2442521]	1497.46	0.339932	0.334654	FALSE	MSTRG.23695.5	MSTRG.23695.5	783.355	1.12347	0.0133151	TRUE
ENSMUSG00000008206	Cers4	ceramide synthase 4 [Source:MGI Symbol;Acc:MGI:1914510]	7491.4	-0.0614467	0.87176	FALSE	MSTRG.21853.1	MSTRG.21853.1	409.436	5.34622	0.0215646	TRUE
ENSMUSG00000048794	Cfap100	cilia and flagella associated protein 100 [Source:MGI Symbol;Acc:MGI:2141635]	76.3279	1.26262	0.15379	FALSE	MSTRG.19332.3	MSTRG.19332.3	253.92	2.42604	0.00408604	TRUE
ENSMUSG00000020904	Cfap52	cilia and flagella associated protein 52 [Source:MGI Symbol;Acc:MGI:1919110]	40.7977	7.13608	0.153851	FALSE	ENSMUST00000021287.12	Cfap52-201	36.4325	22.0761	1.98e-09	TRUE
ENSMUSG00000078671	Chd2	chromodomain helicase DNA binding protein 2 [Source:MGI Symbol;Acc:MGI:2448567]	797.783	0.0724691	0.824201	FALSE	ENSMUST00000169922.9	Chd2-203	543.075	-1.86875	0.00766466	TRUE
ENSMUSG00000063870	Chd4	chromodomain helicase DNA binding protein 4 [Source:MGI Symbol;Acc:MGI:1344380]	13173.6	0.504545	0.476524	FALSE	MSTRG.19679.5	MSTRG.19679.5	240.575	24.7097	9.06e-12	TRUE
ENSMUSG00000056608	Chd9	chromodomain helicase DNA binding protein 9 [Source:MGI Symbol;Acc:MGI:1924001]	2350.26	0.338857	0.740851	FALSE	MSTRG.22586.14	MSTRG.22586.14	335.35	25.1643	3.62e-12	TRUE
							MSTRG.22586.15	MSTRG.22586.15	263.731	24.836	6.97e-12	TRUE
ENSMUSG00000030865	Chp2	calcineurin-like EF hand protein 2 [Source:MGI Symbol;Acc:MGI:1917511]	1005.92	-0.310222	0.615458	FALSE	MSTRG.21411.2	MSTRG.21411.2	132.015	10.2308	0.0260379	TRUE
ENSMUSG00000032381	Ciao2a	cytosolic iron-sulfur assembly component 2A [Source:MGI Symbol;Acc:MGI:1915500]	2860.26	-0.581069	0.207222	FALSE	MSTRG.23866.1	MSTRG.23866.1	289.002	24.9644	5.25e-12	TRUE
ENSMUSG00000031879	Ciao2b	cytosolic iron-sulfur assembly component 2B [Source:MGI Symbol;Acc:MGI:1915773]	1075.34	-0.270121	0.442063	FALSE	MSTRG.22712.2	MSTRG.22712.2	35.171	22.0306	2.18e-09	TRUE
ENSMUSG00000002280	Ciao3	cytosolic iron-sulfur assembly component 3 [Source:MGI Symbol;Acc:MGI:1914813]	1855.01	-0.11972	0.523276	FALSE	ENSMUST00000134108.8	Ciao3-204	39.0652	3.96416	0.0356297	TRUE
ENSMUSG00000030538	Cib1	calcium and integrin binding 1 (calmyrin) [Source:MGI Symbol;Acc:MGI:1344418]	2317.83	-0.156176	0.438308	FALSE	ENSMUST00000205996.2	Cib1-206	39.6282	1.3771	0.0165674	TRUE
ENSMUSG00000009828	Cilk1	ciliogenesis associated kinase 1 [Source:MGI Symbol;Acc:MGI:1934157]	1929.15	-0.51698	0.590032	FALSE	MSTRG.23999.2	MSTRG.23999.2	488.831	25.6929	3.36e-13	TRUE
ENSMUSG00000028165	Cisd2	CDGSH iron sulfur domain 2 [Source:MGI Symbol;Acc:MGI:1914256]	2022.85	0.0784939	0.909923	FALSE	MSTRG.14997.3	MSTRG.14997.3	242.877	-11.6597	0.000547642	TRUE
ENSMUSG00000024854	Pold4	polymerase (DNA-directed), delta 4 [Source:MGI Symbol;Acc:MGI:1916995]	484.984	0.0548341	0.9402	FALSE	ENSMUST00000235306.2	Pold4-202	160.03	-1.23877	0.016325	TRUE
ENSMUSG00000038973	Cldnd2	claudin domain containing 2 [Source:MGI Symbol;Acc:MGI:1921526]	0		NA	NA	MSTRG.20533.4	MSTRG.20533.4	146.87	10.3846	0.0234166	TRUE
ENSMUSG00000030159	Clec1b	C-type lectin domain family 1, member b [Source:MGI Symbol;Acc:MGI:1913287]	42.0619	-1.28157	0.0976956	FALSE	ENSMUST00000032262.14	Clec1b-201	30.5484	-1.72101	0.0299483	TRUE
ENSMUSG00000029915	Clec5a	C-type lectin domain family 5, member a [Source:MGI Symbol;Acc:MGI:1345151]	390.468	-0.485849	0.125368	FALSE	ENSMUST00000129948.9	Clec5a-203	16.2096	-1.9924	0.0333399	TRUE
ENSMUSG00000047126	Cltc	clathrin, heavy polypeptide (Hc) [Source:MGI Symbol;Acc:MGI:2388633]	30377.5	-0.193164	0.846736	FALSE	MSTRG.3877.2	MSTRG.3877.2	365.313	25.2941	2.75e-12	TRUE
ENSMUSG00000020741	Cluh	clustered mitochondria (cluA/CLU1) homolog [Source:MGI Symbol;Acc:MGI:1921398]	7210.57	0.772826	0.177189	FALSE	ENSMUST00000117818.2	Cluh-202	33.1482	21.9488	2.54e-09	TRUE
ENSMUSG00000034390	Cmip	c-Maf inducing protein [Source:MGI Symbol;Acc:MGI:1921690]	2221.6	-0.209238	0.853232	FALSE	ENSMUST00000095172.6	Cmip-201	144.736	-4.16806	0.0100189	TRUE
ENSMUSG00000042190	Cmklr1	chemokine-like receptor 1 [Source:MGI Symbol;Acc:MGI:109603]	701.054	0.228113	0.808717	FALSE	MSTRG.17736.3	MSTRG.17736.3	4592.03	-1.58613	0.00198758	TRUE
ENSMUSG00000004665	Cnn2	calponin 2 [Source:MGI Symbol;Acc:MGI:105093]	3105.29	-0.486951	0.241708	FALSE	MSTRG.2299.1	MSTRG.2299.1	85.0357	4.4654	0.0476235	TRUE
ENSMUSG00000025381	Cnpy2	canopy FGF signaling regulator 2 [Source:MGI Symbol;Acc:MGI:1928477]	2997.79	-0.578919	0.0206605	FALSE	ENSMUST00000219037.2	Cnpy2-202	2693.07	-0.681404	0.0156841	TRUE
ENSMUSG00000079415	Cntf	ciliary neurotrophic factor [Source:MGI Symbol;Acc:MGI:88439]	1.09468	0.0567774	NA	FALSE	MSTRG.11449.2	MSTRG.11449.2	101.859	23.0137	3.03e-10	TRUE
ENSMUSG00000001755	Coasy	Coenzyme A synthase [Source:MGI Symbol;Acc:MGI:1918993]	2501.22	-0.613893	0.340734	FALSE	MSTRG.4103.3	MSTRG.4103.3	112.596	23.6472	8.44e-11	TRUE
ENSMUSG00000031979	Cog2	component of oligomeric golgi complex 2 [Source:MGI Symbol;Acc:MGI:1923582]	4537.83	0.111487	0.692027	FALSE	MSTRG.22918.2	MSTRG.22918.2	106.868	23.5797	9.57e-11	TRUE
ENSMUSG00000031502	Col4a1	collagen, type IV, alpha 1 [Source:MGI Symbol;Acc:MGI:88454]	115753	-0.362483	0.447867	FALSE	MSTRG.21874.3	MSTRG.21874.3	167.629	23.943	4.42e-11	TRUE
ENSMUSG00000031274	Col4a5	collagen, type IV, alpha 5 [Source:MGI Symbol;Acc:MGI:88456]	3241.86	-0.257543	0.705928	FALSE	ENSMUST00000130732.2	Col4a5-204	50.3237	2.65486	0.0272295	TRUE
ENSMUSG00000091345	Col6a5	collagen, type VI, alpha 5 [Source:MGI Symbol;Acc:MGI:3648134]	53162.5	-0.937038	NA	NA	MSTRG.24248.4	MSTRG.24248.4	596.865	-27.4593	1.49e-14	TRUE
ENSMUSG00000057606	Colq	collagen-like tail subunit (single strand of homotrimer) of asymmetric acetylcholinesterase [Source:MGI Symbol;Acc:MGI:1338761]	31.2471	-0.355401	0.69306	FALSE	MSTRG.6888.9	MSTRG.6888.9	35.9047	8.35232	0.00147087	TRUE
ENSMUSG00000026489	Coq8a	coenzyme Q8A [Source:MGI Symbol;Acc:MGI:1914676]	3250.34	0.0664692	0.883921	FALSE	ENSMUST00000170472.8	Coq8a-217	60.5341	9.10601	0.00804398	TRUE
ENSMUSG00000025488	Cox8b	cytochrome c oxidase subunit 8B [Source:MGI Symbol;Acc:MGI:105958]	576.108	-0.298514	0.776546	FALSE	MSTRG.21723.1	MSTRG.21723.1	78.0273	-4.0001	0.0357687	TRUE
ENSMUSG00000003617	Cp	ceruloplasmin [Source:MGI Symbol;Acc:MGI:88476]	12861.9	-0.418364	0.424599	FALSE	ENSMUST00000108325.9	Cp-203	5511.99	-1.2939	0.0493021	TRUE
ENSMUSG00000039652	Cpeb3	cytoplasmic polyadenylation element binding protein 3 [Source:MGI Symbol;Acc:MGI:2443075]	561.869	-0.276056	0.858041	FALSE	MSTRG.11640.1	MSTRG.11640.1	802.527	1.9693	0.0108591	TRUE
ENSMUSG00000034361	Cpne2	copine II [Source:MGI Symbol;Acc:MGI:2387578]	2751.94	0.571446	0.218166	FALSE	MSTRG.22641.3	MSTRG.22641.3	708.284	12.6545	3.81e-06	TRUE
ENSMUSG00000028607	Cpt2	carnitine palmitoyltransferase 2 [Source:MGI Symbol;Acc:MGI:109176]	6673.55	0.105877	0.643374	FALSE	ENSMUST00000106720.9	Cpt2-203	20.5512	-1.61031	0.0249663	TRUE
ENSMUSG00000026090	Cracdl	capping protein inhibiting regulator of actin like [Source:MGI Symbol;Acc:MGI:1919347]	516.392	-0.624671	0.263657	FALSE	ENSMUST00000160023.6	Cracdl-201	89.7042	-1.23934	0.0432552	TRUE
ENSMUSG00000007888	Crlf1	cytokine receptor-like factor 1 [Source:MGI Symbol;Acc:MGI:1340030]	233.528	-1.09985	0.0572494	FALSE	MSTRG.22314.2	MSTRG.22314.2	31.5093	-2.78155	0.0101051	TRUE
ENSMUSG00000068742	Cry2	cryptochrome 2 (photolyase-like) [Source:MGI Symbol;Acc:MGI:1270859]	5013.09	0.604873	0.088747	FALSE	MSTRG.12799.1	MSTRG.12799.1	362.001	1.57242	0.0284555	TRUE
ENSMUSG00000023044	Csad	cysteine sulfinic acid decarboxylase [Source:MGI Symbol;Acc:MGI:2180098]	879.877	-0.242902	0.599284	FALSE	ENSMUST00000230687.2	Csad-218	10.3127	3.18444	0.0217925	TRUE
							MSTRG.8512.2	MSTRG.8512.2	78.9627	-6.56657	0.00135359	TRUE
ENSMUSG00000068823	Csde1	cold shock domain containing E1, RNA binding [Source:MGI Symbol;Acc:MGI:92356]	71888.7	0.483848	0.105661	FALSE	ENSMUST00000197488.5	Csde1-206	2263.99	-6.52341	0.000101503	TRUE
ENSMUSG00000024576	Csnk1a1	casein kinase 1, alpha 1 [Source:MGI Symbol;Acc:MGI:1934950]	18014.4	-0.00746048	0.985523	FALSE	MSTRG.10926.3	MSTRG.10926.3	203.149	24.4623	1.45e-11	TRUE
							MSTRG.10926.5	MSTRG.10926.5	495.056	-1.52406	0.0101843	TRUE
ENSMUSG00000020898	Ctc1	CTS telomere maintenance complex component 1 [Source:MGI Symbol;Acc:MGI:1916214]	1495.4	0.142959	0.497917	FALSE	ENSMUST00000161455.8	Ctc1-211	20.1351	7.51757	0.0318475	TRUE
ENSMUSG00000005698	Ctcf	CCCTC-binding factor [Source:MGI Symbol;Acc:MGI:109447]	2338.4	0.204194	0.587625	FALSE	MSTRG.22740.9	MSTRG.22740.9	184.891	3.35081	0.0194916	TRUE
ENSMUSG00000078429	Ctdsp2	CTD (carboxy-terminal domain, RNA polymerase II, polypeptide A) small phosphatase 2 [Source:MGI Symbol;Acc:MGI:1098748]	12793.2	0.0267053	0.95488	FALSE	MSTRG.2728.6	MSTRG.2728.6	258.484	-11.7495	0.000420276	TRUE
ENSMUSG00000034101	Ctnnd1	catenin (cadherin associated protein), delta 1 [Source:MGI Symbol;Acc:MGI:105100]	3153.82	-0.3583	0.441156	FALSE	MSTRG.12685.5	MSTRG.12685.5	1692.58	13.9113	2.34e-07	TRUE
ENSMUSG00000017760	Ctsa	cathepsin A [Source:MGI Symbol;Acc:MGI:97748]	11131.1	-0.403529	0.271609	FALSE	ENSMUST00000103092.9	Ctsa-201	6414.94	-0.86802	4.03e-05	TRUE
ENSMUSG00000110040	Gm49369	predicted gene, 49369 [Source:MGI Symbol;Acc:MGI:6121585]	147580	-0.631064	0.127297	FALSE	ENSMUST00000133843.8	Gm49369-201	103.584	-0.832561	0.0480451	TRUE
ENSMUSG00000007891	Ctsd	cathepsin D [Source:MGI Symbol;Acc:MGI:88562]	147580	-0.631064	0.127297	FALSE	ENSMUST00000151120.9	Ctsd-202	102206	-0.733862	0.0219956	TRUE
ENSMUSG00000018378	Cuedc1	CUE domain containing 1 [Source:MGI Symbol;Acc:MGI:2144281]	3061.89	0.400919	0.127209	FALSE	MSTRG.3909.6	MSTRG.3909.6	57.3223	8.30305	0.0326511	TRUE
ENSMUSG00000040327	Cul9	cullin 9 [Source:MGI Symbol;Acc:MGI:1925559]	3505.26	0.382157	0.054765	FALSE	ENSMUST00000066026.8	Cul9-201	55.0874	22.6568	6.26e-10	TRUE
ENSMUSG00000015340	Cybb	cytochrome b-245, beta polypeptide [Source:MGI Symbol;Acc:MGI:88574]	2687.11	-1.07166	0.386417	FALSE	MSTRG.24671.2	MSTRG.24671.2	466.948	24.6268	1.03e-11	TRUE
ENSMUSG00000053929	Cyhr1	cysteine and histidine rich 1 [Source:MGI Symbol;Acc:MGI:1859320]	2519.39	-0.00351492	0.993686	FALSE	MSTRG.8095.5	MSTRG.8095.5	47.2458	20.8664	2.2e-08	TRUE
							MSTRG.8095.7	MSTRG.8095.7	97.319	23.4479	1.26e-10	TRUE
ENSMUSG00000063415	Cyp26b1	cytochrome P450, family 26, subfamily b, polypeptide 1 [Source:MGI Symbol;Acc:MGI:2176159]	608.574	0.723144	0.261164	FALSE	ENSMUST00000204146.3	Cyp26b1-204	161.907	1.48997	0.0133745	TRUE
ENSMUSG00000024055	Cyp4f13	cytochrome P450, family 4, subfamily f, polypeptide 13 [Source:MGI Symbol;Acc:MGI:2158641]	1425.82	0.108708	0.747319	FALSE	ENSMUST00000139353.8	Cyp4f13-204	15.0963	3.5863	0.00736423	TRUE
ENSMUSG00000058486	Wdr91	WD repeat domain 91 [Source:MGI Symbol;Acc:MGI:2141558]	150.17	-1.3046	0.247006	FALSE	ENSMUST00000081214.12	Wdr91-201	1162.98	-1.39589	0.0333629	TRUE
ENSMUSG00000022378	Cyrib	CYFIP related Rac1 interactor B [Source:MGI Symbol;Acc:MGI:1923520]	2789.64	-0.899062	0.0980185	FALSE	MSTRG.7979.6	MSTRG.7979.6	380.479	11.758	5.49e-06	TRUE
ENSMUSG00000062563	Cys1	cystin 1 [Source:MGI Symbol;Acc:MGI:2177632]	411.538	-0.405488	0.327931	FALSE	MSTRG.4673.1	MSTRG.4673.1	346.28	1.07587	0.0384037	TRUE
ENSMUSG00000041134	Cyyr1	cysteine and tyrosine-rich protein 1 [Source:MGI Symbol;Acc:MGI:2152187]	1141.02	0.688013	0.115101	FALSE	MSTRG.9156.4	MSTRG.9156.4	160.913	-11.0658	0.000424017	TRUE
ENSMUSG00000073609	D2hgdh	D-2-hydroxyglutarate dehydrogenase [Source:MGI Symbol;Acc:MGI:2138209]	542.882	0.240536	0.627144	FALSE	MSTRG.800.7	MSTRG.800.7	39.7832	1.27661	0.0135591	TRUE
ENSMUSG00000026883	Dab2ip	disabled 2 interacting protein [Source:MGI Symbol;Acc:MGI:1916851]	5061.61	0.658703	0.0677616	FALSE	ENSMUST00000091010.12	Dab2ip-202	1305.8	1.53943	3.63e-17	TRUE
ENSMUSG00000069565	Dazap1	DAZ associated protein 1 [Source:MGI Symbol;Acc:MGI:1917498]	1890.08	-0.21482	0.501958	FALSE	MSTRG.2316.4	MSTRG.2316.4	203.967	24.4776	1.41e-11	TRUE
ENSMUSG00000040325	Dcaf1	DDB1 and CUL4 associated factor 1 [Source:MGI Symbol;Acc:MGI:2445220]	203.47	0.997693	0.4365	FALSE	ENSMUST00000161758.3	Dcaf1-203	38.7199	22.1654	1.66e-09	TRUE
ENSMUSG00000037103	Dcaf15	DDB1 and CUL4 associated factor 15 [Source:MGI Symbol;Acc:MGI:2684420]	727.635	-0.232128	0.480576	FALSE	ENSMUST00000041367.9	Dcaf15-201	239.564	-0.625402	0.0268042	TRUE
ENSMUSG00000022303	Dcstamp	dendrocyte expressed seven transmembrane protein [Source:MGI Symbol;Acc:MGI:1923016]	471.127	-0.502224	0.611608	FALSE	MSTRG.7896.1	MSTRG.7896.1	68.6496	-9.83684	0.00276356	TRUE
ENSMUSG00000026674	Ddr2	discoidin domain receptor family, member 2 [Source:MGI Symbol;Acc:MGI:1345277]	5497.22	-0.193191	0.867466	FALSE	MSTRG.1346.15	MSTRG.1346.15	499.337	24.5124	5.09e-12	TRUE
							MSTRG.1346.5	MSTRG.1346.5	1219.71	26.9775	8.93e-14	TRUE
ENSMUSG00000036775	Decr2	2-4-dienoyl-Coenzyme A reductase 2, peroxisomal [Source:MGI Symbol;Acc:MGI:1347059]	2957.84	0.190429	0.369505	FALSE	ENSMUST00000236268.2	Decr2-206	39.9562	-9.05608	0.00932263	TRUE
ENSMUSG00000001482	Def8	differentially expressed in FDCP 8 [Source:MGI Symbol;Acc:MGI:1346331]	2650.45	-0.107444	0.660742	FALSE	ENSMUST00000093049.10	Def8-203	22.4093	1.4163	0.0119953	TRUE
ENSMUSG00000031024	Denn2b	DENN domain containing 2B [Source:MGI Symbol;Acc:MGI:108517]	729.822	-0.319699	0.784749	FALSE	MSTRG.21249.5	MSTRG.21249.5	395.837	6.51515	0.0342259	TRUE
ENSMUSG00000038024	Dennd4c	DENN/MADD domain containing 4C [Source:MGI Symbol;Acc:MGI:1914769]	5873.52	-0.758709	0.0686349	FALSE	MSTRG.15699.1	MSTRG.15699.1	2642.05	0.738532	0.0354725	TRUE
ENSMUSG00000004815	Dgkq	diacylglycerol kinase, theta [Source:MGI Symbol;Acc:MGI:102918]	1118.62	-0.140216	0.676618	FALSE	MSTRG.17649.9	MSTRG.17649.9	198.126	1.17979	5.24e-06	TRUE
ENSMUSG00000025815	Dhtkd1	dehydrogenase E1 and transketolase domain containing 1 [Source:MGI Symbol;Acc:MGI:2445096]	776.419	0.62486	0.415201	FALSE	MSTRG.11930.2	MSTRG.11930.2	900.44	2.0165	0.00239896	TRUE
ENSMUSG00000029169	Dhx15	DEAH (Asp-Glu-Ala-His) box polypeptide 15 [Source:MGI Symbol;Acc:MGI:1099786]	7143.41	0.0243199	0.890402	FALSE	MSTRG.17193.2	MSTRG.17193.2	92.3522	-24.908	3.65e-12	TRUE
ENSMUSG00000038914	Dido1	death inducer-obliterator 1 [Source:MGI Symbol;Acc:MGI:1344352]	5326.38	0.222307	0.569602	FALSE	ENSMUST00000103057.8	Dido1-206	219.131	1.0033	0.0165045	TRUE
ENSMUSG00000020231	Dip2a	disco interacting protein 2 homolog A [Source:MGI Symbol;Acc:MGI:2385920]	3368.82	0.187556	0.197668	FALSE	ENSMUST00000105417.10	Dip2a-202	95.9538	23.3242	1.62e-10	TRUE
ENSMUSG00000026921	Egfl7	EGF-like domain 7 [Source:MGI Symbol;Acc:MGI:2449923]	583.111	-0.139125	0.831483	FALSE	ENSMUST00000152988.9	Egfl7-211	76.0197	1.2457	0.029988	TRUE
							ENSMUST00000173920.9	Egfl7-215	12.8812	2.40719	0.0198974	TRUE
ENSMUSG00000032064	Dixdc1	DIX domain containing 1 [Source:MGI Symbol;Acc:MGI:2679721]	1001.32	-0.42121	0.413612	FALSE	ENSMUST00000117646.8	Dixdc1-203	781.425	-0.728496	0.0483484	TRUE
ENSMUSG00000030409	Dmpk	dystrophia myotonica-protein kinase [Source:MGI Symbol;Acc:MGI:94906]	4466.07	0.519554	0.213695	FALSE	MSTRG.20145.7	MSTRG.20145.7	1307.01	1.04848	1.53e-07	TRUE
ENSMUSG00000048138	Dmrt2	doublesex and mab-3 related transcription factor 2 [Source:MGI Symbol;Acc:MGI:1330307]	3176.58	1.38034	0.0508028	FALSE	MSTRG.11540.1	MSTRG.11540.1	2235.4	2.24801	0.000180338	TRUE
							MSTRG.11540.2	MSTRG.11540.2	758.191	4.94086	0.00339242	TRUE
ENSMUSG00000029131	Dnajb6	DnaJ heat shock protein family (Hsp40) member B6 [Source:MGI Symbol;Acc:MGI:1344381]	6362.89	-0.193587	0.054432	FALSE	ENSMUST00000114839.8	Dnajb6-203	2928.54	-0.587146	0.0403163	TRUE
ENSMUSG00000025354	Dnajc14	DnaJ heat shock protein family (Hsp40) member C14 [Source:MGI Symbol;Acc:MGI:1921580]	8906.33	-0.00347314	0.97531	FALSE	ENSMUST00000218001.2	Dnajc14-203	16.7113	1.82138	0.0396925	TRUE
ENSMUSG00000000826	Dnajc5	DnaJ heat shock protein family (Hsp40) member C5 [Source:MGI Symbol;Acc:MGI:892995]	6551.87	-0.195106	0.784913	FALSE	ENSMUST00000108797.8	Dnajc5-203	1479.84	-2.7016	0.0153065	TRUE
ENSMUSG00000026209	Dnpep	aspartyl aminopeptidase [Source:MGI Symbol;Acc:MGI:1278328]	3043.9	-0.203165	0.191729	FALSE	ENSMUST00000187836.7	Dnpep-209	627.906	-1.11072	0.00401339	TRUE
ENSMUSG00000038608	Dock10	dedicator of cytokinesis 10 [Source:MGI Symbol;Acc:MGI:2146320]	1712.68	-0.0585636	0.930231	FALSE	MSTRG.595.5	MSTRG.595.5	228.334	-4.42853	0.000170344	TRUE
ENSMUSG00000028556	Dock7	dedicator of cytokinesis 7 [Source:MGI Symbol;Acc:MGI:1914549]	9509.28	0.296697	0.0278593	FALSE	ENSMUST00000075836.12	Dock7-202	416.965	11.89	0.000842832	TRUE
							ENSMUST00000127417.3	Dock7-205	411.706	7.61463	2.81e-06	TRUE
ENSMUSG00000025558	Dock9	dedicator of cytokinesis 9 [Source:MGI Symbol;Acc:MGI:106321]	3488.82	0.449183	0.25328	FALSE	MSTRG.7658.7	MSTRG.7658.7	364.32	-26.782	7.63e-14	TRUE
ENSMUSG00000061589	Dot1l	DOT1-like, histone H3 methyltransferase (S. cerevisiae) [Source:MGI Symbol;Acc:MGI:2143886]	3203.88	0.550112	0.144712	FALSE	MSTRG.2340.1	MSTRG.2340.1	1820.79	-1.50409	1.7e-10	TRUE
ENSMUSG00000033554	Dph5	diphthamide biosynthesis 5 [Source:MGI Symbol;Acc:MGI:1916990]	587.893	1.18365	0.0616475	FALSE	MSTRG.14802.1	MSTRG.14802.1	229.297	-7.12119	1.21e-07	TRUE
ENSMUSG00000023764	Sfi1	Sfi1 homolog, spindle assembly associated (yeast) [Source:MGI Symbol;Acc:MGI:1926137]	5174.88	-0.166029	0.207433	FALSE	ENSMUST00000118627.2	Sfi1-204	84.7483	-0.84726	0.00406144	TRUE
ENSMUSG00000026131	Dst	dystonin [Source:MGI Symbol;Acc:MGI:104627]	12740.3	0.938328	0.34283	FALSE	MSTRG.176.21	MSTRG.176.21	1742.38	1.87271	0.0492424	TRUE
							MSTRG.176.23	MSTRG.176.23	1694.07	2.72058	0.0386827	TRUE
ENSMUSG00000040482	Dxo	decapping exoribonuclease [Source:MGI Symbol;Acc:MGI:1890444]	406.718	-0.425707	0.301704	FALSE	ENSMUST00000046244.15	Dxo-201	163.09	-1.0534	0.00691104	TRUE
ENSMUSG00000092074	Dynlt1a	dynein light chain Tctex-type 1A [Source:MGI Symbol;Acc:MGI:3807506]	1125.23	-0.646551	0.0569503	FALSE	MSTRG.9324.3	MSTRG.9324.3	39.5746	22.1958	1.57e-09	TRUE
ENSMUSG00000002409	Dyrk1b	dual-specificity tyrosine-(Y)-phosphorylation regulated kinase 1b [Source:MGI Symbol;Acc:MGI:1330302]	212.843	-0.69606	0.163583	FALSE	MSTRG.20288.4	MSTRG.20288.4	186.088	24.3533	1.87e-11	TRUE
ENSMUSG00000033788	Dysf	dysferlin [Source:MGI Symbol;Acc:MGI:1349385]	1946.46	0.298422	0.795468	FALSE	MSTRG.19205.1	MSTRG.19205.1	1271.76	2.00265	0.0295479	TRUE
ENSMUSG00000057098	Ebf1	early B cell factor 1 [Source:MGI Symbol;Acc:MGI:95275]	10188.5	0.287316	0.534122	FALSE	MSTRG.3133.1	MSTRG.3133.1	294.997	8.28192	0.00249444	TRUE
ENSMUSG00000019883	Echdc1	enoyl Coenzyme A hydratase domain containing 1 [Source:MGI Symbol;Acc:MGI:1277169]	8570.41	0.324244	0.595991	FALSE	MSTRG.1860.4	MSTRG.1860.4	2041.37	14.1816	8.34e-08	TRUE
ENSMUSG00000028601	Echdc2	enoyl Coenzyme A hydratase domain containing 2 [Source:MGI Symbol;Acc:MGI:1289238]	3319.8	0.484069	0.28634	FALSE	MSTRG.15849.3	MSTRG.15849.3	36.115	1.5834	0.014166	TRUE
ENSMUSG00000030960	Eef1akmt2	EEF1A lysine methyltransferase 2 [Source:MGI Symbol;Acc:MGI:1919346]	597.963	0.168892	0.807927	FALSE	ENSMUST00000120425.8	Eef1akmt2-202	10.3267	-1.91915	0.0465935	TRUE
ENSMUSG00000025967	Eef1b2	eukaryotic translation elongation factor 1 beta 2 [Source:MGI Symbol;Acc:MGI:1929520]	17264.8	-0.247064	0.301594	FALSE	MSTRG.460.4	MSTRG.460.4	2641.78	-1.27973	0.00743884	TRUE
ENSMUSG00000024909	Efemp2	epidermal growth factor-containing fibulin-like extracellular matrix protein 2 [Source:MGI Symbol;Acc:MGI:1891209]	2246.1	-0.150067	0.712508	FALSE	ENSMUST00000166303.9	Efemp2-206	162.074	-4.26168	0.000660735	TRUE
ENSMUSG00000040659	Efhd2	EF hand domain containing 2 [Source:MGI Symbol;Acc:MGI:106504]	9425.95	-0.841554	0.0929885	FALSE	MSTRG.16374.2	MSTRG.16374.2	96.3103	23.4338	1.29e-10	TRUE
ENSMUSG00000028017	Egf	epidermal growth factor [Source:MGI Symbol;Acc:MGI:95290]	216.203	0.491001	0.152421	FALSE	ENSMUST00000029653.7	Egf-201	62.9658	-1.65252	NA	NA
							ENSMUST00000197079.5	Egf-202	45.504	5.45227	0.0259352	TRUE
							ENSMUST00000199615.5	Egf-209	11.5459	6.7158	0.289045	FALSE
ENSMUSG00000024937	Ehbp1l1	EH domain binding protein 1-like 1 [Source:MGI Symbol;Acc:MGI:3612340]	8039.92	-0.188603	0.659108	FALSE	ENSMUST00000075606.6	Ehbp1l1-202	23.7336	2.11025	0.0373673	TRUE
ENSMUSG00000059796	Eif4a1	eukaryotic translation initiation factor 4A1 [Source:MGI Symbol;Acc:MGI:95303]	18527.9	-0.588167	0.190085	FALSE	MSTRG.3508.8	MSTRG.3508.8	1382.35	-14.1685	6.44e-05	TRUE
ENSMUSG00000022884	Eif4a2	eukaryotic translation initiation factor 4A2 [Source:MGI Symbol;Acc:MGI:106906]	10565.8	0.185883	0.563351	FALSE	ENSMUST00000187168.7	Eif4a2-223	336.109	0.920518	0.0135591	TRUE
ENSMUSG00000093661	Eif4e3	eukaryotic translation initiation factor 4E member 3 [Source:MGI Symbol;Acc:MGI:1914142]	4160.54	0.247143	0.511352	FALSE	MSTRG.19420.3	MSTRG.19420.3	237.754	24.692	9.4e-12	TRUE
ENSMUSG00000020091	Eif4ebp2	eukaryotic translation initiation factor 4E binding protein 2 [Source:MGI Symbol;Acc:MGI:109198]	13299.2	0.386385	0.145097	FALSE	MSTRG.2094.1	MSTRG.2094.1	128.672	23.8332	5.59e-11	TRUE
ENSMUSG00000045983	Eif4g1	eukaryotic translation initiation factor 4, gamma 1 [Source:MGI Symbol;Acc:MGI:2384784]	28895	0.49268	0.206499	FALSE	ENSMUST00000143939.8	Eif4g1-217	77.5154	3.38686	0.0321885	TRUE
ENSMUSG00000078812	Eif5a	eukaryotic translation initiation factor 5A [Source:MGI Symbol;Acc:MGI:106248]	22960.7	-0.456789	0.0123102	FALSE	ENSMUST00000071026.10	Eif5a-203	61.8302	-24.3475	1.11e-11	TRUE
							ENSMUST00000108610.8	Eif5a-207	753.892	-2.61336	0.019592	TRUE
ENSMUSG00000056004	Elapor2	endosome-lysosome associated apoptosis and autophagy regulator family member 2 [Source:MGI Symbol;Acc:MGI:2443264]	34.9347	1.26142	0.0954241	FALSE	ENSMUST00000069538.14	Elapor2-201	23.6083	1.64506	0.0480451	TRUE
							ENSMUST00000115348.9	Elapor2-202	1.22189	3.47555	NA	NA
							ENSMUST00000134991.8	Elapor2-204	9.84149	0.245904	0.976535	FALSE
ENSMUSG00000026436	Elk4	ELK4, member of ETS oncogene family [Source:MGI Symbol;Acc:MGI:102853]	377.562	1.03677	0.213413	FALSE	MSTRG.975.15	MSTRG.975.15	1636.45	-6.55479	0.00361528	TRUE
ENSMUSG00000001542	Ell2	elongation factor for RNA polymerase II 2 [Source:MGI Symbol;Acc:MGI:2183438]	2717.08	0.723957	0.0888016	FALSE	MSTRG.6313.7	MSTRG.6313.7	745.594	-27.5458	1.33e-14	TRUE
ENSMUSG00000029675	Eln	elastin [Source:MGI Symbol;Acc:MGI:95317]	8991.13	0.478937	0.241176	FALSE	MSTRG.18127.3	MSTRG.18127.3	317.389	24.4887	1.39e-11	TRUE
ENSMUSG00000066036	Ubr4	ubiquitin protein ligase E3 component n-recognin 4 [Source:MGI Symbol;Acc:MGI:1916366]	4216.84	0.122473	0.746655	FALSE	ENSMUST00000165860.8	Ubr4-212	954.439	9.58505	0.00285082	TRUE
ENSMUSG00000022337	Emc2	ER membrane protein complex subunit 2 [Source:MGI Symbol;Acc:MGI:1913986]	8313.98	0.0772126	0.809651	FALSE	MSTRG.7911.2	MSTRG.7911.2	348.92	25.2303	4.32e-13	TRUE
ENSMUSG00000001964	Emd	emerin [Source:MGI Symbol;Acc:MGI:108117]	2404.7	-0.187014	0.203405	FALSE	ENSMUST00000096424.11	Emd-203	33.244	21.9539	2.52e-09	TRUE
ENSMUSG00000022012	Enox1	ecto-NOX disulfide-thiol exchanger 1 [Source:MGI Symbol;Acc:MGI:2444896]	489.466	-0.288242	0.571489	FALSE	ENSMUST00000227662.2	Enox1-203	56.0396	-1.6053	0.0290068	TRUE
ENSMUSG00000037236	Matr3	matrin 3 [Source:MGI Symbol;Acc:MGI:1298379]	0.74805	0.800774	NA	NA	ENSMUST00000237365.2	Matr3-215	442.705	5.58965	0.0250954	TRUE
ENSMUSG00000028756	Pink1	PTEN induced putative kinase 1 [Source:MGI Symbol;Acc:MGI:1916193]	0.993314	-0.204438	NA	FALSE	ENSMUST00000105817.4	Pink1-203	182.348	10.697	7.58e-18	TRUE
ENSMUSG00000000751	Rpa1	replication protein A1 [Source:MGI Symbol;Acc:MGI:1915525]	1.20021	0.281457	NA	FALSE	ENSMUST00000000767.6	Rpa1-201	476.643	5.53035	0.00645621	TRUE
ENSMUSG00000026858	Miga2	mitoguardin 2 [Source:MGI Symbol;Acc:MGI:1922035]	0.993314	-0.204438	NA	FALSE	ENSMUST00000142801.8	Miga2-209	12.2571	4.30909	0.0484718	TRUE
ENSMUSG00000038095	Sbno1	strawberry notch 1 [Source:MGI Symbol;Acc:MGI:2384298]	0.993314	-0.204438	NA	FALSE	ENSMUST00000168651.6	Sbno1-202	122.625	3.68258	0.0338626	TRUE
ENSMUSG00000015094	Npdc1	neural proliferation, differentiation and control 1 [Source:MGI Symbol;Acc:MGI:1099802]	5369.03	-0.238112	0.443138	FALSE	ENSMUST00000141567.8	Npdc1-211	142.799	-5.99231	0.000218531	TRUE
							ENSMUST00000154809.8	Npdc1-213	13.0898	6.89645	0.01133	TRUE
ENSMUSG00000015085	Entpd2	ectonucleoside triphosphate diphosphohydrolase 2 [Source:MGI Symbol;Acc:MGI:1096863]	5369.03	-0.238112	0.443138	FALSE	MSTRG.12129.8	MSTRG.12129.8	1481	1.54487	0.011427	TRUE
ENSMUSG00000024140	Epas1	endothelial PAS domain protein 1 [Source:MGI Symbol;Acc:MGI:109169]	3756.9	0.653172	0.297219	FALSE	MSTRG.10423.8	MSTRG.10423.8	147.405	24.0237	3.72e-11	TRUE
ENSMUSG00000006276	Eps15l1	epidermal growth factor receptor pathway substrate 15-like 1 [Source:MGI Symbol;Acc:MGI:104582]	587.651	0.286819	0.647307	FALSE	ENSMUST00000212121.2	Eps15l1-203	52.1755	1.62681	0.0434999	TRUE
ENSMUSG00000021470	Ercc6l2	excision repair cross-complementing rodent repair deficiency, complementation group 6 like 2 [Source:MGI Symbol;Acc:MGI:1923501]	2646.09	0.487287	0.394753	FALSE	MSTRG.6164.7	MSTRG.6164.7	373.494	-26.8123	7.2e-14	TRUE
ENSMUSG00000040857	Erf	Ets2 repressor factor [Source:MGI Symbol;Acc:MGI:109637]	1743.76	-0.292733	0.244045	FALSE	MSTRG.20215.1	MSTRG.20215.1	109.045	23.4844	1.16e-10	TRUE
ENSMUSG00000040732	Erg	ETS transcription factor [Source:MGI Symbol;Acc:MGI:95415]	684.284	0.456794	0.61279	FALSE	ENSMUST00000122199.10	Erg-203	158.075	2.05434	0.0376214	TRUE
ENSMUSG00000033423	Eri3	exoribonuclease 3 [Source:MGI Symbol;Acc:MGI:2153887]	799.459	-0.11095	0.877399	FALSE	MSTRG.15965.5	MSTRG.15965.5	903.269	-13.5546	3.35e-05	TRUE
ENSMUSG00000021831	Ero1a	endoplasmic reticulum oxidoreductase 1 alpha [Source:MGI Symbol;Acc:MGI:1354385]	4112.24	0.130907	0.413354	FALSE	ENSMUST00000227147.2	Ero1a-202	7.51363	-3.37079	0.0219273	TRUE
ENSMUSG00000021996	Esd	esterase D/formylglutathione hydrolase [Source:MGI Symbol;Acc:MGI:95421]	9963.51	-0.328643	0.0391744	FALSE	ENSMUST00000177181.8	Esd-209	239.212	-25.5557	9.3e-13	TRUE
ENSMUSG00000003527	Ess2	ess-2 splicing factor [Source:MGI Symbol;Acc:MGI:107854]	1113.79	-0.0557785	0.935268	FALSE	ENSMUST00000232423.2	Ess2-205	450.527	-1.13618	0.00553761	TRUE
ENSMUSG00000039958	Etfbkmt	electron transfer flavoprotein beta subunit lysine methyltransferase [Source:MGI Symbol;Acc:MGI:2443575]	2155.07	-0.0235375	0.974333	FALSE	ENSMUST00000111551.2	Etfbkmt-204	507.402	1.29476	0.0373673	TRUE
							MSTRG.19943.6	MSTRG.19943.6	474.247	1.76164	0.00537144	TRUE
ENSMUSG00000064254	Ethe1	ethylmalonic encephalopathy 1 [Source:MGI Symbol;Acc:MGI:1913321]	526.29	-0.567728	0.0116119	FALSE	ENSMUST00000077191.7	Ethe1-201	524.365	-0.591364	0.0148159	TRUE
ENSMUSG00000032035	Ets1	E26 avian leukemia oncogene 1, 5' domain [Source:MGI Symbol;Acc:MGI:95455]	4976.03	0.412239	0.246098	FALSE	ENSMUST00000184887.2	Ets1-206	95.1617	9.75861	0.0002937	TRUE
ENSMUSG00000028886	Eya3	EYA transcriptional coactivator and phosphatase 3 [Source:MGI Symbol;Acc:MGI:109339]	2475.52	0.134551	0.924212	FALSE	ENSMUST00000180250.8	Eya3-213	109.851	23.6183	8.88e-11	TRUE
ENSMUSG00000062515	Fabp4	fatty acid binding protein 4, adipocyte [Source:MGI Symbol;Acc:MGI:88038]	281934	0.399425	0.4348	FALSE	MSTRG.13831.1	MSTRG.13831.1	18683.3	-30	3.1e-17	TRUE
							MSTRG.13831.3	MSTRG.13831.3	46951.1	-4.94213	0.00378619	TRUE
ENSMUSG00000010663	Fads1	fatty acid desaturase 1 [Source:MGI Symbol;Acc:MGI:1923517]	6894.14	0.133354	0.56672	FALSE	MSTRG.11392.1	MSTRG.11392.1	120.568	10.1	0.0396087	TRUE
ENSMUSG00000024664	Fads3	fatty acid desaturase 3 [Source:MGI Symbol;Acc:MGI:1928740]	46291.2	0.667721	0.112106	FALSE	MSTRG.11390.3	MSTRG.11390.3	501.551	0.832231	0.0303272	TRUE
ENSMUSG00000025262	Fam120c	family with sequence similarity 120, member C [Source:MGI Symbol;Acc:MGI:2387687]	3523.52	0.444953	0.186964	FALSE	MSTRG.25316.5	MSTRG.25316.5	27.462	7.96545	0.0292061	TRUE
ENSMUSG00000036022	Fam122b	family with sequence similarity 122, member B [Source:MGI Symbol;Acc:MGI:1926005]	956.645	-0.280672	0.50657	FALSE	ENSMUST00000114838.8	Fam122b-202	411.926	-0.706383	0.0111277	TRUE
ENSMUSG00000038121	Fam210a	family with sequence similarity 210, member A [Source:MGI Symbol;Acc:MGI:1914000]	5258.45	0.264838	0.178152	FALSE	MSTRG.10998.3	MSTRG.10998.3	95.5421	-6.03814	0.0382461	TRUE
ENSMUSG00000034066	Farp2	FERM, RhoGEF and pleckstrin domain protein 2 [Source:MGI Symbol;Acc:MGI:2385126]	939.728	0.328342	0.383175	FALSE	MSTRG.786.4	MSTRG.786.4	492.3	-4.81448	0.00480314	TRUE
ENSMUSG00000070047	Fat1	FAT atypical cadherin 1 [Source:MGI Symbol;Acc:MGI:109168]	2481.03	-0.18243	0.87176	FALSE	MSTRG.22130.1	MSTRG.22130.1	3139.44	1.05646	3.21e-05	TRUE
ENSMUSG00000038274	Fau	Finkel-Biskis-Reilly murine sarcoma virus (FBR-MuSV) ubiquitously expressed (fox derived) [Source:MGI Symbol;Acc:MGI:102547]	19110.6	-0.477541	0.0233983	FALSE	ENSMUST00000043074.14	Fau-201	2775.93	-0.68006	0.0303272	TRUE
ENSMUSG00000020776	Fbf1	Fas (TNFRSF6) binding factor 1 [Source:MGI Symbol;Acc:MGI:1922033]	621.577	0.26925	0.65209	FALSE	ENSMUST00000106435.9	Fbf1-202	52.8916	-2.9097	0.00800344	TRUE
ENSMUSG00000069805	Fbp1	fructose bisphosphatase 1 [Source:MGI Symbol;Acc:MGI:95492]	139.264	-1.62151	0.420807	FALSE	MSTRG.6144.2	MSTRG.6144.2	38.6474	6.98389	0.0113209	TRUE
ENSMUSG00000043323	Fbrsl1	fibrosin-like 1 [Source:MGI Symbol;Acc:MGI:1920907]	1250.31	0.512962	0.000901013	FALSE	ENSMUST00000198768.3	Fbrsl1-205	495.564	1.06178	0.00239141	TRUE
ENSMUSG00000066892	Fbxl12	F-box and leucine-rich repeat protein 12 [Source:MGI Symbol;Acc:MGI:1354738]	1104.35	0.411117	0.00138313	FALSE	ENSMUST00000131128.2	Fbxl12-203	333.128	0.745701	0.027376	TRUE
ENSMUSG00000030811	Fbxl19	F-box and leucine-rich repeat protein 19 [Source:MGI Symbol;Acc:MGI:3039600]	755.827	0.0418387	0.9402	FALSE	MSTRG.21524.6	MSTRG.21524.6	134.147	23.8903	4.92e-11	TRUE
ENSMUSG00000020883	Fbxl20	F-box and leucine-rich repeat protein 20 [Source:MGI Symbol;Acc:MGI:1919444]	8907.06	0.295164	0.329279	FALSE	MSTRG.4038.1	MSTRG.4038.1	1162.43	-1.39655	0.00722838	TRUE
ENSMUSG00000026415	Fcamr	Fc receptor, IgA, IgM, high affinity [Source:MGI Symbol;Acc:MGI:1927803]	329.436	1.53293	0.129077	FALSE	ENSMUST00000027670.4	Fcamr-201	37.6987	22.1283	1.79e-09	TRUE
ENSMUSG00000003420	Fcgrt	Fc fragment of IgG receptor and transporter [Source:MGI Symbol;Acc:MGI:103017]	22767.6	-0.288459	0.312385	FALSE	MSTRG.20602.1	MSTRG.20602.1	657.676	-2.29182	0.014343	TRUE
							MSTRG.20602.2	MSTRG.20602.2	833.464	-1.68566	0.043808	TRUE
							MSTRG.20602.4	MSTRG.20602.4	1609.18	-0.964638	0.0290664	TRUE
ENSMUSG00000024742	Fen1	flap structure specific endonuclease 1 [Source:MGI Symbol;Acc:MGI:102779]	793.016	-0.195783	0.504951	FALSE	ENSMUST00000156291.2	Fen1-204	55.1336	8.24666	0.0237731	TRUE
ENSMUSG00000042826	Fgf11	fibroblast growth factor 11 [Source:MGI Symbol;Acc:MGI:109167]	505.179	1.54011	0.395058	FALSE	ENSMUST00000011285.11	Fgf11-201	122.828	10.1268	0.00028157	TRUE
ENSMUSG00000019428	Fkbp8	FK506 binding protein 8 [Source:MGI Symbol;Acc:MGI:1341070]	7456.42	0.625323	0.201252	FALSE	MSTRG.22322.6	MSTRG.22322.6	2642.66	-1.53546	0.00565444	TRUE
ENSMUSG00000068699	Flnc	filamin C, gamma [Source:MGI Symbol;Acc:MGI:95557]	2793.55	-0.153229	0.75974	FALSE	ENSMUST00000101617.9	Flnc-202	211.552	10.9112	4.32e-05	TRUE
ENSMUSG00000110206	Flt3l	FMS-like tyrosine kinase 3 ligand [Source:MGI Symbol;Acc:MGI:95560]	299.673	0.105728	0.919732	FALSE	MSTRG.21208.27	MSTRG.21208.27	1304.37	1.07775	0.000162775	TRUE
ENSMUSG00000040097	Flywch1	FLYWCH-type zinc finger 1 [Source:MGI Symbol;Acc:MGI:2442638]	1145.59	0.266506	0.614021	FALSE	MSTRG.9536.4	MSTRG.9536.4	2126.57	0.641723	0.0247002	TRUE
ENSMUSG00000026193	Fn1	fibronectin 1 [Source:MGI Symbol;Acc:MGI:95566]	117024	-0.386993	0.381285	FALSE	MSTRG.511.5	MSTRG.511.5	3774.98	15.0685	2.58e-08	TRUE
ENSMUSG00000045326	Fndc7	fibronectin type III domain containing 7 [Source:MGI Symbol;Acc:MGI:2443535]	269.375	1.10072	0.259418	FALSE	ENSMUST00000102620.10	Fndc7-202	85.0405	23.2613	1.83e-10	TRUE
ENSMUSG00000016552	Foxred2	FAD-dependent oxidoreductase domain containing 2 [Source:MGI Symbol;Acc:MGI:106315]	671.062	0.00495549	0.988762	FALSE	ENSMUST00000117725.2	Foxred2-202	32.5238	-8.75894	0.00738583	TRUE
ENSMUSG00000026657	Frmd4a	FERM domain containing 4A [Source:MGI Symbol;Acc:MGI:1919850]	1386.08	0.347892	0.624323	FALSE	MSTRG.11904.14	MSTRG.11904.14	923.728	-1.1125	0.0368136	TRUE
ENSMUSG00000030064	Frmd4b	FERM domain containing 4B [Source:MGI Symbol;Acc:MGI:2141794]	2640.87	-0.434893	0.60054	FALSE	ENSMUST00000032146.14	Frmd4b-201	121.119	-1.17116	0.0243064	TRUE
ENSMUSG00000033386	Frrs1	ferric-chelate reductase 1 [Source:MGI Symbol;Acc:MGI:108076]	255.239	-1.38678	0.18876	FALSE	ENSMUST00000195905.5	Frrs1-202	43.2075	-1.13603	0.0433526	TRUE
ENSMUSG00000070583	Fv1	Friend virus susceptibility 1 [Source:MGI Symbol;Acc:MGI:95595]	14.0865	-0.368309	0.584624	FALSE	MSTRG.16472.1	MSTRG.16472.1	456.49	0.779094	0.0174743	TRUE
ENSMUSG00000009687	Fxyd5	FXYD domain-containing ion transport regulator 5 [Source:MGI Symbol;Acc:MGI:1201785]	4277.78	-0.160513	0.660814	FALSE	ENSMUST00000202395.4	Fxyd5-213	31.6999	-0.995685	0.0261435	TRUE
ENSMUSG00000036570	Fxyd1	FXYD domain-containing ion transport regulator 1 [Source:MGI Symbol;Acc:MGI:1889273]	4277.78	-0.160513	0.660814	FALSE	MSTRG.20418.11	MSTRG.20418.11	102.234	-1.30767	0.0257671	TRUE
ENSMUSG00000029405	G3bp2	GTPase activating protein (SH3 domain) binding protein 2 [Source:MGI Symbol;Acc:MGI:2442040]	13298.6	0.252338	0.476863	FALSE	ENSMUST00000164378.8	G3bp2-202	49.082	2.33058	0.00633949	TRUE
ENSMUSG00000031400	G6pdx	glucose-6-phosphate dehydrogenase X-linked [Source:MGI Symbol;Acc:MGI:105979]	22424.9	0.271863	0.411111	FALSE	ENSMUST00000143521.2	G6pdx-203	98.4311	5.01448	0.013616	TRUE
ENSMUSG00000031340	Gabre	gamma-aminobutyric acid (GABA) A receptor, subunit epsilon [Source:MGI Symbol;Acc:MGI:1330235]	7.23403	0.955833	0.566428	FALSE	MSTRG.24897.2	MSTRG.24897.2	1039.35	0.716941	0.031269	TRUE
ENSMUSG00000021903	Galnt15	polypeptide N-acetylgalactosaminyltransferase 15 [Source:MGI Symbol;Acc:MGI:1926004]	12062.8	-0.286285	0.499495	FALSE	ENSMUST00000164208.2	Galnt15-202	127.759	10.1836	0.000190258	TRUE
ENSMUSG00000021130	Galnt16	polypeptide N-acetylgalactosaminyltransferase 16 [Source:MGI Symbol;Acc:MGI:1917754]	1380.49	0.577789	0.127844	FALSE	ENSMUST00000021558.8	Galnt16-201	1075.56	1.56622	0.00184531	TRUE
ENSMUSG00000019952	Poc1b	POC1 centriolar protein B [Source:MGI Symbol;Acc:MGI:1918511]	2116.46	0.0313075	0.882862	FALSE	ENSMUST00000020113.15	Poc1b-201	411.667	-0.960218	0.0170071	TRUE
ENSMUSG00000033066	Gas7	growth arrest specific 7 [Source:MGI Symbol;Acc:MGI:1202388]	5044.33	-0.709695	0.420807	FALSE	MSTRG.3454.4	MSTRG.3454.4	2709	-2.54902	5.49e-05	TRUE
ENSMUSG00000027955	Gask1b	golgi associated kinase 1B [Source:MGI Symbol;Acc:MGI:1915909]	5853.63	0.922239	0.216408	FALSE	ENSMUST00000135021.2	Gask1b-203	37.4255	5.95061	0.0194916	TRUE
ENSMUSG00000079362	Gm43302	predicted gene 43302 [Source:MGI Symbol;Acc:MGI:5663439]	624.035	-2.0075	0.132932	FALSE	ENSMUST00000050011.10	Gm43302-201	2097.46	-1.04428	0.0242922	TRUE
ENSMUSG00000105096	Gbp10	guanylate-binding protein 10 [Source:MGI Symbol;Acc:MGI:4359647]	624.035	-2.0075	0.132932	FALSE	MSTRG.17598.24	MSTRG.17598.24	102.651	23.0466	2.88e-10	TRUE
							MSTRG.17598.29	MSTRG.17598.29	276.441	11.2971	1.61e-05	TRUE
							MSTRG.17598.31	MSTRG.17598.31	377.446	-3.94986	0.00819666	TRUE
ENSMUSG00000006344	Ggt5	gamma-glutamyltransferase 5 [Source:MGI Symbol;Acc:MGI:1346063]	4882.83	-0.441897	0.176831	FALSE	ENSMUST00000072217.9	Ggt5-201	2824.86	-0.792949	0.0147631	TRUE
ENSMUSG00000031546	Gins4	GINS complex subunit 4 (Sld5 homolog) [Source:MGI Symbol;Acc:MGI:1923847]	2695.06	-0.0994405	0.542381	FALSE	MSTRG.21994.3	MSTRG.21994.3	223.808	24.6042	1.08e-11	TRUE
ENSMUSG00000030406	Gipr	gastric inhibitory polypeptide receptor [Source:MGI Symbol;Acc:MGI:1352753]	176.658	0.912742	0.131828	FALSE	ENSMUST00000094790.5	Gipr-201	92.1765	1.82396	0.0483101	TRUE
ENSMUSG00000034520	Gjc1	gap junction protein, gamma 1 [Source:MGI Symbol;Acc:MGI:95718]	1110.71	0.56464	0.157206	FALSE	ENSMUST00000107075.9	Gjc1-203	228.392	1.5468	0.022487	TRUE
							MSTRG.4168.1	MSTRG.4168.1	1646.82	1.39997	0.0478138	TRUE
ENSMUSG00000041440	Gk5	glycerol kinase 5 (putative) [Source:MGI Symbol;Acc:MGI:2443336]	554.934	0.0328017	0.982625	FALSE	MSTRG.24122.2	MSTRG.24122.2	87.3964	23.2995	1.69e-10	TRUE
ENSMUSG00000041445	Mmrn2	multimerin 2 [Source:MGI Symbol;Acc:MGI:2385618]	22314.2	0.0651486	0.881518	FALSE	ENSMUST00000111908.3	Mmrn2-201	2501.44	1.09993	0.0286926	TRUE
ENSMUSG00000018293	Pfn1	profilin 1 [Source:MGI Symbol;Acc:MGI:97549]	0.993314	-0.204438	NA	FALSE	ENSMUST00000018437.3	Pfn1-201	6310.26	-1.53251	0.0409651	TRUE
ENSMUSG00000068762	Gstm6	glutathione S-transferase, mu 6 [Source:MGI Symbol;Acc:MGI:1309467]	1.18335	0.909531	NA	NA	ENSMUST00000106684.8	Gstm6-204	16.6372	7.24219	0.0252342	TRUE
							ENSMUST00000106685.9	Gstm6-205	425.369	2.10953	0.0235932	TRUE
ENSMUSG00000055371	Stam2	signal transducing adaptor molecule (SH3 domain and ITAM motif) 2 [Source:MGI Symbol;Acc:MGI:1929100]	1.54917	-0.136598	NA	FALSE	ENSMUST00000127316.8	Stam2-202	19.0055	1.35004	0.0269556	TRUE
ENSMUSG00000026926	Pmpca	peptidase (mitochondrial processing) alpha [Source:MGI Symbol;Acc:MGI:1918568]	1.95617	0.476018	NA	FALSE	ENSMUST00000076431.13	Pmpca-201	2829.2	-1.77018	0.0165704	TRUE
ENSMUSG00000078889	Gm14288	predicted gene 14288 [Source:MGI Symbol;Acc:MGI:3706570]	486.646	0.339888	0.281667	FALSE	MSTRG.13711.6	MSTRG.13711.6	336.51	4.92637	0.00219149	TRUE
ENSMUSG00000078878	Gm14305	predicted gene 14305 [Source:MGI Symbol;Acc:MGI:3709632]	1168.58	-0.316798	0.103819	FALSE	MSTRG.13705.2	MSTRG.13705.2	113.222	10.0093	0.000240399	TRUE
ENSMUSG00000078865	Gm14406	predicted gene 14406 [Source:MGI Symbol;Acc:MGI:3649838]	125.739	0.840374	0.0595103	FALSE	ENSMUST00000108945.8	Gm14406-202	53.7578	0.809491	0.017916	TRUE
ENSMUSG00000036782	Klhl13	kelch-like 13 [Source:MGI Symbol;Acc:MGI:1914705]	6.76489	-1.26634	0.390467	FALSE	ENSMUST00000115317.9	Klhl13-204	37.6003	8.41894	0.00118112	TRUE
ENSMUSG00000074417	Pira12	paired-Ig-like receptor A12 [Source:MGI Symbol;Acc:MGI:3709645]	202.211	-0.908367	0.671101	FALSE	MSTRG.19967.17	MSTRG.19967.17	24.1094	7.77797	0.024318	TRUE
							MSTRG.19967.33	MSTRG.19967.33	313.714	-1.68684	0.0102446	TRUE
							MSTRG.19967.34	MSTRG.19967.34	113.549	23.6625	8.19e-11	TRUE
ENSMUSG00000048234	Rnf149	ring finger protein 149 [Source:MGI Symbol;Acc:MGI:2677438]	11.0862	-1.89294	NA	NA	ENSMUST00000062525.11	Rnf149-201	3468.84	-0.640551	0.02306	TRUE
ENSMUSG00000021938	Pspc1	paraspeckle protein 1 [Source:MGI Symbol;Acc:MGI:1913895]	134.831	1.23667	0.214196	FALSE	ENSMUST00000163924.2	Pspc1-202	142.755	0.979382	0.000151727	TRUE
ENSMUSG00000104346	Pcdhga3	protocadherin gamma subfamily A, 3 [Source:MGI Symbol;Acc:MGI:1935215]	0		NA	NA	ENSMUST00000073447.8	Pcdhga3-201	400.154	0.65947	0.0137956	TRUE
ENSMUSG00000103144	Pcdhga1	protocadherin gamma subfamily A, 1 [Source:MGI Symbol;Acc:MGI:1935212]	0		NA	NA	ENSMUST00000194888.2	Pcdhga1-202	50.5987	-1.2821	0.0195648	TRUE
ENSMUSG00000092544	Gm20422	predicted gene 20422 [Source:MGI Symbol;Acc:MGI:5141887]	3.19063	0.265416	NA	FALSE	MSTRG.22286.4	MSTRG.22286.4	65.0302	-9.75866	0.00400234	TRUE
ENSMUSG00000032422	Snx14	sorting nexin 14 [Source:MGI Symbol;Acc:MGI:2155664]	3.90241	0.475835	NA	FALSE	ENSMUST00000173039.9	Snx14-206	48.057	1.98597	0.0230734	TRUE
ENSMUSG00000093574	Gm20671	predicted gene 20671 [Source:MGI Symbol;Acc:MGI:5313118]	95.1429	-1.83647	0.375739	FALSE	MSTRG.16979.1	MSTRG.16979.1	418.543	-2.04781	4.26e-05	TRUE
							MSTRG.16979.11	MSTRG.16979.11	83.206	9.56489	0.0357459	TRUE
							MSTRG.16979.24	MSTRG.16979.24	204.714	-8.72851	0.000309645	TRUE
ENSMUSG00000022971	Ifnar2	interferon (alpha and beta) receptor 2 [Source:MGI Symbol;Acc:MGI:1098243]	14.3436	-0.535728	0.755982	FALSE	ENSMUST00000117836.8	Ifnar2-203	2060.36	-1.09126	0.00364739	TRUE
ENSMUSG00000079487	Med12	mediator complex subunit 12 [Source:MGI Symbol;Acc:MGI:1926212]	31.9246	-1.36499	0.386485	FALSE	ENSMUST00000117203.8	Med12-203	156.564	10.4769	0.0260545	TRUE
ENSMUSG00000020154	Ptprb	protein tyrosine phosphatase, receptor type, B [Source:MGI Symbol;Acc:MGI:97809]	0.105528	0.372591	NA	FALSE	ENSMUST00000092167.7	Ptprb-201	11761	1.1241	0.00660966	TRUE
ENSMUSG00000041852	Tcf20	transcription factor 20 [Source:MGI Symbol;Acc:MGI:108399]	4.48211	0.653491	NA	NA	ENSMUST00000109510.10	Tcf20-202	70.7121	-24.528	7.93e-12	TRUE
ENSMUSG00000107283	Mpv17	MpV17 mitochondrial inner membrane protein [Source:MGI Symbol;Acc:MGI:97138]	87.1665	0.315042	0.646606	FALSE	ENSMUST00000200744.4	Mpv17-202	189.756	-11.3036	0.000414145	TRUE
ENSMUSG00000006673	Qrich1	glutamine-rich 1 [Source:MGI Symbol;Acc:MGI:1916482]	8.28781	-0.224304	0.900805	FALSE	ENSMUST00000193258.6	Qrich1-206	10.3208	1.81272	0.031076	TRUE
ENSMUSG00000026536	Ifi211	interferon activated gene 211 [Source:MGI Symbol;Acc:MGI:3041120]	0		NA	NA	ENSMUST00000009340.10	Ifi211-201	1810	-1.65093	0.0085399	TRUE
ENSMUSG00000102627	Snurf	SNRPN upstream reading frame [Source:MGI Symbol;Acc:MGI:1891236]	25.9103	0.222761	0.910599	FALSE	ENSMUST00000194059.2	Snurf-201	12.3878	2.48345	0.0490471	TRUE
ENSMUSG00000022623	Shank3	SH3 and multiple ankyrin repeat domains 3 [Source:MGI Symbol;Acc:MGI:1930016]	0.993314	-0.204438	NA	FALSE	ENSMUST00000109309.9	Shank3-203	67.2156	8.5331	0.00619753	TRUE
ENSMUSG00000070780	Rbm47	RNA binding motif protein 47 [Source:MGI Symbol;Acc:MGI:2384294]	10.662	0.40969	0.809719	FALSE	ENSMUST00000113726.8	Rbm47-204	22.3345	-6.51558	0.013032	TRUE
ENSMUSG00000030287	Itpr2	inositol 1,4,5-triphosphate receptor 2 [Source:MGI Symbol;Acc:MGI:99418]	2.39545	-1.57718	NA	NA	ENSMUST00000079573.13	Itpr2-202	389.336	11.7911	0.00923073	TRUE
ENSMUSG00000038623	Tm6sf1	transmembrane 6 superfamily member 1 [Source:MGI Symbol;Acc:MGI:1933209]	282.619	-0.377734	0.50201	FALSE	ENSMUST00000119543.2	Tm6sf1-202	75.3062	-3.65268	2.84e-06	TRUE
ENSMUSG00000019820	Utrn	utrophin [Source:MGI Symbol;Acc:MGI:104631]	19.1117	0.688644	0.314048	FALSE	ENSMUST00000076817.5	Utrn-201	558.533	-1.38062	0.0236506	TRUE
ENSMUSG00000112148	Lilrb4a	leukocyte immunoglobulin-like receptor, subfamily B, member 4A [Source:MGI Symbol;Acc:MGI:102701]	1190.56	-0.792325	0.366856	FALSE	ENSMUST00000078778.5	Lilrb4a-201	304.234	-1.73918	0.0374155	TRUE
							ENSMUST00000217705.2	Lilrb4a-202	22.1086	-2.46557	0.00827178	TRUE
ENSMUSG00000062593	Gm49339	predicted gene, 49339 [Source:MGI Symbol;Acc:MGI:6121530]	1190.56	-0.792325	0.366856	FALSE	MSTRG.2024.13	MSTRG.2024.13	628.285	-1.21611	0.0369225	TRUE
							MSTRG.2024.22	MSTRG.2024.22	87.2654	-1.72606	0.0124843	TRUE
ENSMUSG00000048280	Zfp738	zinc finger protein 738 [Source:MGI Symbol;Acc:MGI:3040706]	80.8191	0.348971	0.671349	FALSE	ENSMUST00000137496.10	Zfp738-203	405.828	-2.14899	0.00147438	TRUE
ENSMUSG00000113450	Zfp935	zinc finger protein 935 [Source:MGI Symbol;Acc:MGI:1918758]	1008.93	-0.0667151	0.790383	FALSE	MSTRG.6128.14	MSTRG.6128.14	322.636	0.940574	0.00274453	TRUE
ENSMUSG00000116358	Gm49450	predicted gene, 49450 [Source:MGI Symbol;Acc:MGI:6155101]	1819.48	0.133567	0.843737	FALSE	MSTRG.8416.2	MSTRG.8416.2	2988.05	28.223	5.8e-15	TRUE
ENSMUSG00000111184	Gm49661	predicted gene, 49661 [Source:MGI Symbol;Acc:MGI:6215100]	1.87605	-0.0266718	NA	FALSE	MSTRG.22532.1	MSTRG.22532.1	409.61	1.32956	0.030933	TRUE
ENSMUSG00000042104	Uggt2	UDP-glucose glycoprotein glucosyltransferase 2 [Source:MGI Symbol;Acc:MGI:1913685]	9.77872	1.62647	0.217372	FALSE	ENSMUST00000156203.8	Uggt2-212	233.625	1.30972	0.0333399	TRUE
ENSMUSG00000024048	Myl12a	myosin, light chain 12A, regulatory, non-sarcomeric [Source:MGI Symbol;Acc:MGI:1914518]	2858.17	0.635467	0.127214	FALSE	ENSMUST00000123686.8	Myl12a-202	48.3352	3.34209	0.00453552	TRUE
ENSMUSG00000073639	Rab18	RAB18, member RAS oncogene family [Source:MGI Symbol;Acc:MGI:102790]	0.875896	0.208318	NA	FALSE	ENSMUST00000234810.2	Rab18-205	5055.17	-1.17189	0.0436186	TRUE
ENSMUSG00000031393	Mecp2	methyl CpG binding protein 2 [Source:MGI Symbol;Acc:MGI:99918]	12.5713	-0.00810002	0.993131	FALSE	ENSMUST00000170481.9	Mecp2-205	72.1902	23.0337	2.95e-10	TRUE
ENSMUSG00000058470	Gm8369	predicted gene 8369 [Source:MGI Symbol;Acc:MGI:3645380]	69.3707	-1.28947	0.087516	FALSE	MSTRG.11424.1	MSTRG.11424.1	1767.02	-1.22953	0.0151951	TRUE
ENSMUSG00000028901	Gmeb1	glucocorticoid modulatory element binding protein 1 [Source:MGI Symbol;Acc:MGI:2135604]	658.544	-0.0429327	0.973769	FALSE	MSTRG.16188.3	MSTRG.16188.3	142.144	7.09497	0.000486358	TRUE
ENSMUSG00000033021	Gmppa	GDP-mannose pyrophosphorylase A [Source:MGI Symbol;Acc:MGI:1916330]	1983.93	0.079236	0.900646	FALSE	ENSMUST00000140287.8	Gmppa-208	51.818	-5.17641	7.21e-05	TRUE
ENSMUSG00000027523	Gnas	GNAS (guanine nucleotide binding protein, alpha stimulating) complex locus [Source:MGI Symbol;Acc:MGI:95777]	50040.9	0.311044	0.540094	FALSE	MSTRG.13683.12	MSTRG.13683.12	3996.75	-1.22226	0.0174321	TRUE
ENSMUSG00000038708	Golga4	golgi autoantigen, golgin subfamily a, 4 [Source:MGI Symbol;Acc:MGI:1859646]	2772.23	-0.02085	0.976218	FALSE	MSTRG.24448.1	MSTRG.24448.1	2550.07	1.25254	0.0126922	TRUE
ENSMUSG00000014959	Gorasp2	golgi reassembly stacking protein 2 [Source:MGI Symbol;Acc:MGI:2135962]	8224.72	-0.00817314	0.974992	FALSE	ENSMUST00000112201.8	Gorasp2-202	2832.72	-0.624369	0.00598131	TRUE
ENSMUSG00000049092	Gpr137c	G protein-coupled receptor 137C [Source:MGI Symbol;Acc:MGI:1917963]	114.243	-0.277516	0.507397	FALSE	ENSMUST00000146150.3	Gpr137c-201	43.737	-1.84616	0.00339242	TRUE
ENSMUSG00000044197	Gpr146	G protein-coupled receptor 146 [Source:MGI Symbol;Acc:MGI:1933113]	3313.89	-0.195513	0.858465	FALSE	MSTRG.18268.9	MSTRG.18268.9	500.44	25.7326	1.12e-12	TRUE
ENSMUSG00000038390	Gpr162	G protein-coupled receptor 162 [Source:MGI Symbol;Acc:MGI:1315214]	43.3053	-1.34472	NA	NA	ENSMUST00000204667.2	Gpr162-204	8.48874	-6.82063	4.68e-09	TRUE
ENSMUSG00000063856	Gpx1	glutathione peroxidase 1 [Source:MGI Symbol;Acc:MGI:104887]	50714.5	-0.2379	0.061633	FALSE	ENSMUST00000193987.2	Gpx1-204	99.7024	-1.445	0.025307	TRUE
ENSMUSG00000074259	Gramd2	GRAM domain containing 2 [Source:MGI Symbol;Acc:MGI:3528937]	126.242	1.61295	0.100965	FALSE	ENSMUST00000098661.10	Gramd2-201	11.6045	6.72298	0.0193522	TRUE
							ENSMUST00000123914.8	Gramd2-202	3.8912	4.38032	NA	NA
							ENSMUST00000128944.8	Gramd2-203	48.379	0.40475	0.969584	FALSE
							ENSMUST00000129129.2	Gramd2-204	2.22667	2.7251	NA	NA
ENSMUSG00000035900	Gramd4	GRAM domain containing 4 [Source:MGI Symbol;Acc:MGI:2676308]	1268.82	1.56721	0.0509458	FALSE	ENSMUST00000138134.8	Gramd4-204	434.27	3.56995	0.00236471	TRUE
ENSMUSG00000044221	Grsf1	G-rich RNA sequence binding factor 1 [Source:MGI Symbol;Acc:MGI:106479]	4366.41	-0.393781	0.359419	FALSE	ENSMUST00000113234.8	Grsf1-202	575.027	-1.0791	0.0467456	TRUE
ENSMUSG00000031822	Gse1	genetic suppressor element 1, coiled-coil protein [Source:MGI Symbol;Acc:MGI:1098275]	2015.58	0.342295	0.328436	FALSE	ENSMUST00000180448.3	Gse1-206	72.4898	1.35199	5.81e-09	TRUE
ENSMUSG00000019837	Gtf3c6	general transcription factor IIIC, polypeptide 6, alpha [Source:MGI Symbol;Acc:MGI:1914621]	1084.56	-0.352399	0.727119	FALSE	MSTRG.1944.3	MSTRG.1944.3	990.253	1.54552	0.00113754	TRUE
ENSMUSG00000041624	Gucy1a2	guanylate cyclase 1, soluble, alpha 2 [Source:MGI Symbol;Acc:MGI:2660877]	117.639	0.834565	0.05271	FALSE	ENSMUST00000115733.3	Gucy1a2-201	73.3458	1.3021	0.0377031	TRUE
ENSMUSG00000019528	Gyg	glycogenin [Source:MGI Symbol;Acc:MGI:1351614]	7584.49	-0.487194	0.083036	FALSE	ENSMUST00000118015.9	Gyg-201	2373.48	-0.839787	0.00976691	TRUE
ENSMUSG00000027439	Gzf1	GDNF-inducible zinc finger protein 1 [Source:MGI Symbol;Acc:MGI:1921783]	3516.53	0.715569	0.2277	FALSE	MSTRG.13309.1	MSTRG.13309.1	123.916	-10.6889	0.00148693	TRUE
ENSMUSG00000060550	H2-Q7	histocompatibility 2, Q region locus 7 [Source:MGI Symbol;Acc:MGI:95936]	93553.6	-0.640026	0.1359	FALSE	ENSMUST00000071951.14	H2-Q7-201	1043.04	-1.67044	0.0469422	TRUE
							ENSMUST00000078205.14	H2-Q7-203	93.1104	-10.2765	0.00135189	TRUE
							ENSMUST00000116598.10	H2-Q7-204	64.2523	-1.44489	0.0492424	TRUE
ENSMUSG00000073411	H2-D1	histocompatibility 2, D region locus 1 [Source:MGI Symbol;Acc:MGI:95896]	93553.6	-0.640026	0.1359	FALSE	MSTRG.9951.26	MSTRG.9951.26	266.115	-2.7697	0.0181612	TRUE
ENSMUSG00000041840	Haus1	HAUS augmin-like complex, subunit 1 [Source:MGI Symbol;Acc:MGI:2385076]	707.683	0.279299	0.432033	FALSE	ENSMUST00000236234.2	Haus1-202	30.7735	2.95894	0.00738111	TRUE
ENSMUSG00000008855	Hdac5	histone deacetylase 5 [Source:MGI Symbol;Acc:MGI:1333784]	3831.9	0.218677	0.526678	FALSE	MSTRG.4150.6	MSTRG.4150.6	1465.41	0.995829	0.00537517	TRUE
ENSMUSG00000004897	Hdgf	heparin binding growth factor [Source:MGI Symbol;Acc:MGI:1194494]	5705.49	-0.250021	0.732427	FALSE	MSTRG.14335.3	MSTRG.14335.3	2123.32	2.01677	0.0120062	TRUE
ENSMUSG00000034088	Hdlbp	high density lipoprotein (HDL) binding protein [Source:MGI Symbol;Acc:MGI:99256]	34088.9	0.247683	0.223703	FALSE	MSTRG.782.3	MSTRG.782.3	753.579	26.3053	3.36e-13	TRUE
ENSMUSG00000031209	Heph	hephaestin [Source:MGI Symbol;Acc:MGI:1332240]	3839.71	0.1955	0.521287	FALSE	ENSMUST00000079322.12	Heph-202	343.493	1.0461	0.00424292	TRUE
ENSMUSG00000054619	Mettl7a1	methyltransferase like 7A1 [Source:MGI Symbol;Acc:MGI:1916523]	0.471086	-0.545262	NA	FALSE	ENSMUST00000231166.2	Mettl7a1-208	72.3224	1.559	0.0186233	TRUE
ENSMUSG00000043421	Hilpda	hypoxia inducible lipid droplet associated [Source:MGI Symbol;Acc:MGI:1916823]	1278.34	-0.629471	0.0504921	FALSE	ENSMUST00000054445.9	Hilpda-201	1154.99	-0.861137	0.0233051	TRUE
ENSMUSG00000027177	Hipk3	homeodomain interacting protein kinase 3 [Source:MGI Symbol;Acc:MGI:1314882]	7704.67	0.78503	0.217136	FALSE	ENSMUST00000111125.3	Hipk3-203	677.397	3.46387	0.0384624	TRUE
							MSTRG.12864.7	MSTRG.12864.7	634.515	3.01947	0.00800247	TRUE
ENSMUSG00000021972	Hmbox1	homeobox containing 1 [Source:MGI Symbol;Acc:MGI:2445066]	109.286	-0.808336	0.114065	FALSE	MSTRG.7404.1	MSTRG.7404.1	448.985	25.5808	1.52e-12	TRUE
							MSTRG.7404.14	MSTRG.7404.14	244.844	24.73	8.7e-12	TRUE
							MSTRG.7404.15	MSTRG.7404.15	57.3381	22.7068	5.7e-10	TRUE
							MSTRG.7404.16	MSTRG.7404.16	406.678	24.2375	2.36e-11	TRUE
							MSTRG.7404.2	MSTRG.7404.2	46.2325	22.4117	1.02e-09	TRUE
							MSTRG.7404.3	MSTRG.7404.3	285.3	24.9495	5.4e-12	TRUE
							MSTRG.7404.5	MSTRG.7404.5	398.489	25.3973	2.24e-12	TRUE
ENSMUSG00000020232	Hmg20b	high mobility group 20B [Source:MGI Symbol;Acc:MGI:1341190]	2908.57	-0.25085	0.422988	FALSE	ENSMUST00000105323.8	Hmg20b-202	698.089	-0.812762	0.0111778	TRUE
ENSMUSG00000046711	Hmga1	high mobility group AT-hook 1 [Source:MGI Symbol;Acc:MGI:96160]	1860.58	-0.849616	0.123951	FALSE	ENSMUST00000118570.2	Hmga1-204	103.372	-2.45206	0.00104698	TRUE
ENSMUSG00000004980	Hnrnpa2b1	heterogeneous nuclear ribonucleoprotein A2/B1 [Source:MGI Symbol;Acc:MGI:104819]	14002.8	-0.19838	0.595858	FALSE	MSTRG.18878.11	MSTRG.18878.11	473.109	0.727753	0.0482507	TRUE
ENSMUSG00000060373	Hnrnpc	heterogeneous nuclear ribonucleoprotein C [Source:MGI Symbol;Acc:MGI:107795]	2571.71	-0.0309469	0.941839	FALSE	MSTRG.7128.10	MSTRG.7128.10	605.02	-0.902004	0.0271338	TRUE
							MSTRG.7128.13	MSTRG.7128.13	573.305	-0.857267	0.0268042	TRUE
ENSMUSG00000007850	Hnrnph1	heterogeneous nuclear ribonucleoprotein H1 [Source:MGI Symbol;Acc:MGI:1891925]	15912.6	0.130499	0.693852	FALSE	ENSMUST00000069304.14	Hnrnph1-201	680.875	-2.58068	0.0273559	TRUE
							MSTRG.3202.8	MSTRG.3202.8	414.076	0.787703	0.00154527	TRUE
ENSMUSG00000029844	Hoxa1	homeobox A1 [Source:MGI Symbol;Acc:MGI:96170]	177.649	-0.336435	0.737313	FALSE	MSTRG.18885.1	MSTRG.18885.1	107.616	1.62527	0.0137956	TRUE
ENSMUSG00000048763	Hoxb3	homeobox B3 [Source:MGI Symbol;Acc:MGI:96184]	668.029	0.183873	0.753685	FALSE	MSTRG.3982.3	MSTRG.3982.3	167.606	1.72238	0.0355939	TRUE
ENSMUSG00000029919	Hpgds	hematopoietic prostaglandin D synthase [Source:MGI Symbol;Acc:MGI:1859384]	3617.75	-0.850176	0.506406	FALSE	MSTRG.18975.2	MSTRG.18975.2	141.693	10.3329	0.033024	TRUE
ENSMUSG00000071001	Hrct1	histidine rich carboxyl terminus 1 [Source:MGI Symbol;Acc:MGI:1917945]	1411.25	0.457343	0.37388	FALSE	MSTRG.15469.1	MSTRG.15469.1	47.5445	1.49338	0.0290052	TRUE
ENSMUSG00000025758	Plk4	polo like kinase 4 [Source:MGI Symbol;Acc:MGI:101783]	3065.88	0.190958	0.444749	FALSE	ENSMUST00000167556.7	Plk4-202	27.3917	-8.51131	0.0117103	TRUE
ENSMUSG00000029657	Hsph1	heat shock 105kDa/110kDa protein 1 [Source:MGI Symbol;Acc:MGI:105053]	2922.01	-0.0538086	0.847181	FALSE	ENSMUST00000201452.4	Hsph1-205	58.9138	-9.61616	0.0229066	TRUE
ENSMUSG00000025261	Huwe1	HECT, UBA and WWE domain containing 1 [Source:MGI Symbol;Acc:MGI:1926884]	2741.47	2.04666	0.115484	FALSE	MSTRG.25337.10	MSTRG.25337.10	680.251	26.1578	4.32e-13	TRUE
ENSMUSG00000062054	Iah1	isoamyl acetate-hydrolyzing esterase 1 homolog [Source:MGI Symbol;Acc:MGI:1914982]	1964.56	-0.535013	0.0877559	FALSE	MSTRG.4655.2	MSTRG.4655.2	1982.37	-0.70741	0.00176551	TRUE
ENSMUSG00000039662	Icmt	isoprenylcysteine carboxyl methyltransferase [Source:MGI Symbol;Acc:MGI:1888594]	2742.47	-0.519923	0.285745	FALSE	MSTRG.16569.3	MSTRG.16569.3	295.145	24.9951	4.98e-12	TRUE
ENSMUSG00000026535	Ifi202b	interferon activated gene 202B [Source:MGI Symbol;Acc:MGI:1347083]	4898.48	0.595705	0.403522	FALSE	MSTRG.1441.1	MSTRG.1441.1	5049.39	-2.27686	0.00314215	TRUE
							MSTRG.1441.3	MSTRG.1441.3	156.945	-3.39998	0.00737095	TRUE
ENSMUSG00000001627	Ifrd1	interferon-related developmental regulator 1 [Source:MGI Symbol;Acc:MGI:1316717]	7390.42	0.0923746	0.856561	FALSE	MSTRG.4773.3	MSTRG.4773.3	1078.99	12.7538	0.00553761	TRUE
ENSMUSG00000002031	Ift46	intraflagellar transport 46 [Source:MGI Symbol;Acc:MGI:1923818]	3116.79	-0.194852	0.673117	FALSE	ENSMUST00000118186.2	Ift46-202	142.5	4.54723	0.0140591	TRUE
ENSMUSG00000026185	Igfbp5	insulin-like growth factor binding protein 5 [Source:MGI Symbol;Acc:MGI:96440]	68519.2	0.525245	0.179541	FALSE	MSTRG.519.3	MSTRG.519.3	1130.89	13.3296	2.8e-30	TRUE
ENSMUSG00000036334	Igsf10	immunoglobulin superfamily, member 10 [Source:MGI Symbol;Acc:MGI:1923481]	2461.79	0.193428	0.653773	FALSE	ENSMUST00000194546.6	Igsf10-203	243.483	4.13606	0.0131246	TRUE
ENSMUSG00000070426	Rnf121	ring finger protein 121 [Source:MGI Symbol;Acc:MGI:1922462]	100.79	-0.0419616	0.963684	FALSE	ENSMUST00000106953.8	Rnf121-203	12.8801	1.90198	0.0362955	TRUE
ENSMUSG00000026069	Il1rl1	interleukin 1 receptor-like 1 [Source:MGI Symbol;Acc:MGI:98427]	314.916	1.13124	0.496722	FALSE	MSTRG.250.3	MSTRG.250.3	795.607	-2.05023	0.0112799	TRUE
ENSMUSG00000044244	Il20rb	interleukin 20 receptor beta [Source:MGI Symbol;Acc:MGI:2143266]	401.748	-0.273997	0.595358	FALSE	ENSMUST00000098458.4	Il20rb-201	195.334	-0.949783	0.0475797	TRUE
ENSMUSG00000027947	Il6ra	interleukin 6 receptor, alpha [Source:MGI Symbol;Acc:MGI:105304]	4358.18	-0.314101	0.327356	FALSE	ENSMUST00000197679.5	Il6ra-202	3171.88	-0.780989	0.0431637	TRUE
ENSMUSG00000042670	Immp1l	IMP1 inner mitochondrial membrane peptidase-like (S. cerevisiae) [Source:MGI Symbol;Acc:MGI:1913791]	2137.34	-0.0133133	0.956368	FALSE	MSTRG.12900.2	MSTRG.12900.2	42.8802	2.80748	0.00925447	TRUE
ENSMUSG00000052337	Immt	inner membrane protein, mitochondrial [Source:MGI Symbol;Acc:MGI:1923864]	7515.71	0.346802	0.276199	FALSE	ENSMUST00000166938.8	Immt-205	1000.76	1.38188	0.0219822	TRUE
ENSMUSG00000026288	Inpp5d	inositol polyphosphate-5-phosphatase D [Source:MGI Symbol;Acc:MGI:107357]	4307.88	-0.7374	0.175405	FALSE	ENSMUST00000042275.15	Inpp5d-201	1289.47	-1.35391	0.0025707	TRUE
ENSMUSG00000026925	Inpp5e	inositol polyphosphate-5-phosphatase E [Source:MGI Symbol;Acc:MGI:1927753]	174.312	0.196934	0.876709	FALSE	MSTRG.12165.1	MSTRG.12165.1	155.885	24.1015	3.2e-11	TRUE
ENSMUSG00000005534	Insr	insulin receptor [Source:MGI Symbol;Acc:MGI:96575]	3333.64	0.716846	0.305236	FALSE	MSTRG.21809.3	MSTRG.21809.3	3319.8	0.866772	3.12e-05	TRUE
							MSTRG.21809.5	MSTRG.21809.5	352.745	25.2445	3.03e-12	TRUE
ENSMUSG00000018068	Ints2	integrator complex subunit 2 [Source:MGI Symbol;Acc:MGI:1917672]	1684.1	0.317928	0.00352183	FALSE	ENSMUST00000108039.8	Ints2-202	70.0238	1.39941	0.0344066	TRUE
ENSMUSG00000035967	Ints6l	integrator complex subunit 6 like [Source:MGI Symbol;Acc:MGI:2442593]	255.626	-0.642453	0.475855	FALSE	MSTRG.24839.1	MSTRG.24839.1	106.965	23.5814	9.57e-11	TRUE
							MSTRG.24839.4	MSTRG.24839.4	234.974	24.6696	9.65e-12	TRUE
							MSTRG.24839.6	MSTRG.24839.6	181.195	23.4366	1.28e-10	TRUE
							MSTRG.24839.7	MSTRG.24839.7	116.905	23.7053	7.49e-11	TRUE
ENSMUSG00000048039	Isg20l2	interferon stimulated exonuclease gene 20-like 2 [Source:MGI Symbol;Acc:MGI:2140076]	1124.19	0.432727	0.170511	FALSE	MSTRG.14343.3	MSTRG.14343.3	14.1971	7.01382	0.0353815	TRUE
ENSMUSG00000025348	Itga7	integrin alpha 7 [Source:MGI Symbol;Acc:MGI:102700]	13833.7	-0.122766	0.758933	FALSE	MSTRG.2823.2	MSTRG.2823.2	401.876	-3.27031	0.0344066	TRUE
							MSTRG.2823.5	MSTRG.2823.5	993.427	1.53227	0.0160307	TRUE
ENSMUSG00000062352	Itgb1bp1	integrin beta 1 binding protein 1 [Source:MGI Symbol;Acc:MGI:1306802]	4275.47	-0.0407693	0.938618	FALSE	MSTRG.4651.4	MSTRG.4651.4	184.999	24.3434	1.89e-11	TRUE
ENSMUSG00000020758	Itgb4	integrin beta 4 [Source:MGI Symbol;Acc:MGI:96613]	569.265	0.40889	0.340069	FALSE	ENSMUST00000106461.8	Itgb4-205	110.432	-3.9562	0.0103614	TRUE
ENSMUSG00000022108	Itm2b	integral membrane protein 2B [Source:MGI Symbol;Acc:MGI:1309517]	151415	-0.268827	0.019215	FALSE	MSTRG.7497.1	MSTRG.7497.1	2328.43	27.8801	1.23e-14	TRUE
ENSMUSG00000020640	Itsn2	intersectin 2 [Source:MGI Symbol;Acc:MGI:1338049]	3427.65	-0.0589877	0.911087	FALSE	ENSMUST00000219007.2	Itsn2-211	335.751	-1.93051	0.0219661	TRUE
ENSMUSG00000023150	Ivns1abp	influenza virus NS1A binding protein [Source:MGI Symbol;Acc:MGI:2152389]	17103.7	0.328244	0.523585	FALSE	ENSMUST00000111887.10	Ivns1abp-203	434.442	1.4835	0.0077337	TRUE
ENSMUSG00000042099	Kank3	KN motif and ankyrin repeat domains 3 [Source:MGI Symbol;Acc:MGI:1098615]	1736.09	0.260949	0.587738	FALSE	ENSMUST00000172649.8	Kank3-202	101.576	3.06443	2.14e-06	TRUE
ENSMUSG00000028931	Kcnab2	potassium voltage-gated channel, shaker-related subfamily, beta member 2 [Source:MGI Symbol;Acc:MGI:109239]	2109.92	-0.89461	0.127849	FALSE	ENSMUST00000105648.10	Kcnab2-202	11.3582	-1.51977	0.0397828	TRUE
ENSMUSG00000035165	Kcne3	potassium voltage-gated channel, Isk-related subfamily, gene 3 [Source:MGI Symbol;Acc:MGI:1891124]	308.952	-0.935855	0.332722	FALSE	ENSMUST00000179842.3	Kcne3-204	80.6695	-1.13059	0.00285082	TRUE
ENSMUSG00000079056	Kcnip3	Kv channel interacting protein 3, calsenilin [Source:MGI Symbol;Acc:MGI:1929258]	539.812	0.26628	0.828527	FALSE	MSTRG.13117.3	MSTRG.13117.3	223.754	-3.67891	0.00159443	TRUE
ENSMUSG00000051497	Kcnj16	potassium inwardly-rectifying channel, subfamily J, member 16 [Source:MGI Symbol;Acc:MGI:1314842]	165.542	0.799615	0.49696	FALSE	ENSMUST00000106635.2	Kcnj16-201	56.1019	-1.1126	0.720548	FALSE
							ENSMUST00000106636.8	Kcnj16-202	50.3807	20.4971	4.58e-08	TRUE
							ENSMUST00000125692.2	Kcnj16-203	0.0986933	0.349636	NA	FALSE
							ENSMUST00000150902.8	Kcnj16-204	0		NA	NA
							ENSMUST00000178798.2	Kcnj16-205	1.03373	3.23326	NA	NA
							ENSMUST00000180023.8	Kcnj16-206	58.3256	0.975065	0.887128	FALSE
ENSMUSG00000037624	Kcnk2	potassium channel, subfamily K, member 2 [Source:MGI Symbol;Acc:MGI:109366]	1333.1	0.135253	0.846333	FALSE	ENSMUST00000110920.7	Kcnk2-202	78.5064	9.48116	0.00012469	TRUE
ENSMUSG00000021752	Kctd6	potassium channel tetramerisation domain containing 6 [Source:MGI Symbol;Acc:MGI:1918643]	276.692	0.0369376	0.973021	FALSE	MSTRG.6731.2	MSTRG.6731.2	24.4752	21.5277	5.76e-09	TRUE
							MSTRG.6731.4	MSTRG.6731.4	33.3656	21.9024	2.78e-09	TRUE
ENSMUSG00000074657	Kif5a	kinesin family member 5A [Source:MGI Symbol;Acc:MGI:109564]	795.24	0.472855	0.112157	FALSE	MSTRG.2743.4	MSTRG.2743.4	286.89	1.01351	0.0320551	TRUE
ENSMUSG00000074749	Kiz	kizuna centrosomal protein [Source:MGI Symbol;Acc:MGI:2684960]	1897.52	0.872987	0.0748031	FALSE	MSTRG.13299.3	MSTRG.13299.3	151.599	-2.10065	0.00690278	TRUE
							MSTRG.13299.5	MSTRG.13299.5	530.038	-1.10399	0.0324357	TRUE
ENSMUSG00000026455	Klhl12	kelch-like 12 [Source:MGI Symbol;Acc:MGI:2385619]	1961.71	0.266061	0.2156	FALSE	ENSMUST00000116528.2	Klhl12-203	88.9054	23.3225	1.62e-10	TRUE
ENSMUSG00002076083	Klhl17	kelch-like 17 [Source:NCBI gene (formerly Entrezgene);Acc:231003]	581.703	0.318909	0.371443	FALSE	MSTRG.16652.3	MSTRG.16652.3	224.68	8.19543	0.00166066	TRUE
ENSMUSG00000062901	Klhl24	kelch-like 24 [Source:MGI Symbol;Acc:MGI:1923035]	3257	-0.114209	0.879936	FALSE	MSTRG.8765.12	MSTRG.8765.12	482.043	24.6412	9.45e-12	TRUE
							MSTRG.8765.13	MSTRG.8765.13	425.273	25.5024	1.81e-12	TRUE
ENSMUSG00000040387	Klhl32	kelch-like 32 [Source:MGI Symbol;Acc:MGI:3612790]	70.1598	-0.819914	0.0635469	FALSE	ENSMUST00000108218.10	Klhl32-204	58.0582	-1.21798	0.0189867	TRUE
ENSMUSG00000064023	Klk8	kallikrein related-peptidase 8 [Source:MGI Symbol;Acc:MGI:1343327]	97.015	-0.538739	0.331392	FALSE	ENSMUST00000205537.2	Klk8-202	14.3126	7.02525	1.35e-06	TRUE
ENSMUSG00000053012	Krcc1	lysine-rich coiled-coil 1 [Source:MGI Symbol;Acc:MGI:1889377]	7487.83	0.0530863	0.924212	FALSE	MSTRG.19094.2	MSTRG.19094.2	714.261	2.0208	0.0228824	TRUE
ENSMUSG00000055553	Kxd1	KxDL motif containing 1 [Source:MGI Symbol;Acc:MGI:1922870]	1420.38	-0.226876	0.815139	FALSE	ENSMUST00000118850.8	Kxd1-203	116.759	3.9107	0.0010309	TRUE
ENSMUSG00000023025	Larp4	La ribonucleoprotein domain family, member 4 [Source:MGI Symbol;Acc:MGI:2443114]	3988.62	0.456937	0.0908673	FALSE	ENSMUST00000231160.2	Larp4-209	942.409	2.44721	0.00360826	TRUE
ENSMUSG00000027968	Larp7	La ribonucleoprotein domain family, member 7 [Source:MGI Symbol;Acc:MGI:107634]	1456.06	-0.627174	0.675216	FALSE	MSTRG.14912.2	MSTRG.14912.2	243.931	24.7296	8.7e-12	TRUE
ENSMUSG00000024493	Lars	leucyl-tRNA synthetase [Source:MGI Symbol;Acc:MGI:1913808]	7873.29	0.0090185	0.976894	FALSE	MSTRG.10783.2	MSTRG.10783.2	289.254	24.6748	9.59e-12	TRUE
ENSMUSG00000038366	Lasp1	LIM and SH3 protein 1 [Source:MGI Symbol;Acc:MGI:109656]	21180	0.253908	0.0584431	FALSE	ENSMUST00000129828.8	Lasp1-207	65.9935	1.26995	0.00400326	TRUE
ENSMUSG00000024063	Lbh	limb-bud and heart [Source:MGI Symbol;Acc:MGI:1925139]	5466.49	-0.130857	0.746148	FALSE	MSTRG.10287.1	MSTRG.10287.1	66.4421	22.9177	3.71e-10	TRUE
ENSMUSG00000045275	Lca5l	Leber congenital amaurosis 5-like [Source:MGI Symbol;Acc:MGI:3041157]	199.603	0.331946	0.612536	FALSE	ENSMUST00000233151.2	Lca5l-205	31.4327	21.8761	2.93e-09	TRUE
ENSMUSG00000015882	Lcorl	ligand dependent nuclear receptor corepressor-like [Source:MGI Symbol;Acc:MGI:2651932]	2208.25	0.0881691	0.781045	FALSE	ENSMUST00000016026.14	Lcorl-201	211.712	-2.65265	2.95e-08	TRUE
							ENSMUST00000087164.10	Lcorl-204	187.608	7.67141	1.92e-16	TRUE
ENSMUSG00000021998	Lcp1	lymphocyte cytosolic protein 1 [Source:MGI Symbol;Acc:MGI:104808]	8615.56	-0.490297	0.771828	FALSE	MSTRG.7519.15	MSTRG.7519.15	250.046	-6.28243	0.00352244	TRUE
ENSMUSG00000039706	Ldb2	LIM domain binding 2 [Source:MGI Symbol;Acc:MGI:894670]	672.387	0.307496	0.513103	FALSE	MSTRG.17122.4	MSTRG.17122.4	345.676	1.25546	0.00593067	TRUE
ENSMUSG00000045312	Lhfpl2	lipoma HMGIC fusion partner-like 2 [Source:MGI Symbol;Acc:MGI:2145236]	11585.8	-0.489818	0.237221	FALSE	ENSMUST00000121618.2	Lhfpl2-204	1128.89	-4.23487	0.00105391	TRUE
ENSMUSG00000054263	Lifr	LIF receptor alpha [Source:MGI Symbol;Acc:MGI:96788]	2936.01	0.203269	0.903181	FALSE	MSTRG.7709.8	MSTRG.7709.8	258.85	-26.3161	1.85e-13	TRUE
ENSMUSG00000019906	Lin7a	lin-7 homolog A, crumbs cell polarity complex component [Source:MGI Symbol;Acc:MGI:2135609]	40.5635	0.999908	0.0908673	FALSE	ENSMUST00000020057.16	Lin7a-201	37.6996	1.25057	0.00807248	TRUE
							ENSMUST00000105280.5	Lin7a-202	2.56019	-2.75785	NA	NA
							ENSMUST00000218031.2	Lin7a-203	0		NA	NA
ENSMUSG00000003123	Lipe	lipase, hormone sensitive [Source:MGI Symbol;Acc:MGI:96790]	86256	0.53338	0.278187	FALSE	MSTRG.20224.4	MSTRG.20224.4	4590.54	0.790067	0.00610402	TRUE
							MSTRG.20224.6	MSTRG.20224.6	265.279	-1.81001	0.0299483	TRUE
ENSMUSG00000022999	Lmbr1l	limb region 1 like [Source:MGI Symbol;Acc:MGI:1289247]	664.07	0.629772	0.140166	FALSE	MSTRG.8415.4	MSTRG.8415.4	387.416	0.671126	0.0136879	TRUE
ENSMUSG00000015568	Lpl	lipoprotein lipase [Source:MGI Symbol;Acc:MGI:96820]	205582	-1.25564	0.497425	FALSE	MSTRG.22273.3	MSTRG.22273.3	182448	30	5.79e-17	TRUE
ENSMUSG00000031290	Lrch2	leucine-rich repeats and calponin homology (CH) domain containing 2 [Source:MGI Symbol;Acc:MGI:2147870]	233.793	0.696619	0.0891732	FALSE	ENSMUST00000112819.9	Lrch2-201	51.8883	22.5733	7.42e-10	TRUE
							ENSMUST00000136789.8	Lrch2-203	123.726	-0.794449	0.311885	FALSE
							ENSMUST00000137665.2	Lrch2-204	9.60417	1.8058	NA	NA
							ENSMUST00000152838.8	Lrch2-206	26.7643	21.6522	NA	NA
ENSMUSG00000063458	Lrmda	leucine rich melanocyte differentiation associated [Source:MGI Symbol;Acc:MGI:1923883]	390.588	0.833207	0.158812	FALSE	ENSMUST00000075639.11	Lrmda-201	48.4497	22.4762	9.01e-10	TRUE
ENSMUSG00000029028	Lrrc47	leucine rich repeat containing 47 [Source:MGI Symbol;Acc:MGI:1920196]	513.681	-0.844705	0.530129	FALSE	MSTRG.16578.4	MSTRG.16578.4	37.803	5.94002	0.0300779	TRUE
ENSMUSG00000022759	Lrrc74b	leucine rich repeat containing 74B [Source:MGI Symbol;Acc:MGI:1921935]	124.672	2.54696	0.0557569	FALSE	ENSMUST00000023442.13	Lrrc74b-201	30.4138	21.8269	3.23e-09	TRUE
ENSMUSG00000032497	Lrrfip2	leucine rich repeat (in FLII) interacting protein 2 [Source:MGI Symbol;Acc:MGI:1918518]	3518.46	-0.143052	0.336133	FALSE	ENSMUST00000197256.5	Lrrfip2-207	25.3849	-3.10625	0.0273877	TRUE
ENSMUSG00000002020	Ltbp2	latent transforming growth factor beta binding protein 2 [Source:MGI Symbol;Acc:MGI:99502]	1328.61	1.69687	0.119813	FALSE	ENSMUST00000110254.9	Ltbp2-202	140.77	2.78616	3e-06	TRUE
ENSMUSG00000040488	Ltbp4	latent transforming growth factor beta binding protein 4 [Source:MGI Symbol;Acc:MGI:1321395]	19042.4	0.553787	0.411777	FALSE	ENSMUST00000038618.13	Ltbp4-201	282.611	5.80066	0.00395386	TRUE
ENSMUSG00000022587	Ly6e	lymphocyte antigen 6 complex, locus E [Source:MGI Symbol;Acc:MGI:106651]	17835.7	-0.112262	0.516085	FALSE	ENSMUST00000185863.7	Ly6e-204	148.852	-1.51032	0.0010337	TRUE
							ENSMUST00000188042.2	Ly6e-208	113.778	1.21514	0.0286266	TRUE
							ENSMUST00000191127.7	Ly6e-213	73.1801	9.37962	0.0404402	TRUE
ENSMUSG00000032530	Lyzl4	lysozyme-like 4 [Source:MGI Symbol;Acc:MGI:1916282]	16.9229	-2.18504	0.218166	FALSE	ENSMUST00000213757.2	Lyzl4-204	14.3533	-3.03627	0.0443821	TRUE
ENSMUSG00000035342	Lzts2	leucine zipper, putative tumor suppressor 2 [Source:MGI Symbol;Acc:MGI:2385095]	2741.8	-0.353183	0.626369	FALSE	MSTRG.11745.14	MSTRG.11745.14	57.0988	-24.2375	1.41e-11	TRUE
ENSMUSG00000044768	Macir	macrophage immunometabolism regulator [Source:MGI Symbol;Acc:MGI:1277184]	2936.35	-0.348773	0.175176	FALSE	ENSMUST00000053033.14	Macir-201	1160	-0.420705	0.649726	FALSE
							ENSMUST00000142234.2	Macir-202	9.29393	-1.56982	0.0493021	TRUE
							ENSMUST00000149927.2	Macir-203	238.889	0.20403	0.988648	FALSE
							ENSMUST00000153115.8	Macir-204	1514.05	-0.419208	0.460207	FALSE
ENSMUSG00000028826	Maco1	macoilin 1 [Source:MGI Symbol;Acc:MGI:1913396]	3123.04	-0.255526	0.633944	FALSE	MSTRG.16264.3	MSTRG.16264.3	134.049	9.53041	3.09e-06	TRUE
ENSMUSG00000025138	Sirt7	sirtuin 7 [Source:MGI Symbol;Acc:MGI:2385849]	2862.82	-0.199155	0.744215	FALSE	ENSMUST00000146809.2	Sirt7-207	31.7009	-1.88509	0.00135337	TRUE
ENSMUSG00000051510	Mafg	v-maf musculoaponeurotic fibrosarcoma oncogene family, protein G (avian) [Source:MGI Symbol;Acc:MGI:96911]	2862.82	-0.199155	0.744215	FALSE	MSTRG.4492.16	MSTRG.4492.16	660.867	12.5545	2.49e-05	TRUE
							MSTRG.4492.19	MSTRG.4492.19	252.221	24.7741	7.93e-12	TRUE
ENSMUSG00000025268	Maged2	MAGE family member D2 [Source:MGI Symbol;Acc:MGI:1933391]	3770.02	0.292792	0.419261	FALSE	MSTRG.25305.2	MSTRG.25305.2	201.225	-1.78908	0.0365262	TRUE
ENSMUSG00000023050	Map3k12	mitogen-activated protein kinase kinase kinase 12 [Source:MGI Symbol;Acc:MGI:1346881]	983.206	0.128581	0.690103	FALSE	MSTRG.8536.4	MSTRG.8536.4	189.085	1.59488	0.0357459	TRUE
ENSMUSG00000024242	Map4k3	mitogen-activated protein kinase kinase kinase kinase 3 [Source:MGI Symbol;Acc:MGI:2154405]	6474.48	0.430332	0.0301219	FALSE	MSTRG.10377.2	MSTRG.10377.2	128.431	7.76257	0.0431637	TRUE
ENSMUSG00000026074	Map4k4	mitogen-activated protein kinase kinase kinase kinase 4 [Source:MGI Symbol;Acc:MGI:1349394]	4329.3	-0.6124	0.515728	FALSE	ENSMUST00000195259.6	Map4k4-215	686.648	-3.84349	0.0354738	TRUE
ENSMUSG00000028849	Map7d1	MAP7 domain containing 1 [Source:MGI Symbol;Acc:MGI:2384297]	3875.51	0.337926	0.451112	FALSE	ENSMUST00000125981.8	Map7d1-204	113.343	4.66599	0.0342259	TRUE
ENSMUSG00000033900	Map9	microtubule-associated protein 9 [Source:MGI Symbol;Acc:MGI:2442208]	1835.81	-0.0444872	0.964645	FALSE	MSTRG.14276.6	MSTRG.14276.6	308.874	5.89702	0.000674733	TRUE
ENSMUSG00000053436	Mapk14	mitogen-activated protein kinase 14 [Source:MGI Symbol;Acc:MGI:1346865]	6163.76	-0.127744	0.709048	FALSE	ENSMUST00000114754.8	Mapk14-204	139.668	5.50086	0.0085665	TRUE
ENSMUSG00000021840	Mapk1ip1l	mitogen-activated protein kinase 1 interacting protein 1-like [Source:MGI Symbol;Acc:MGI:2444022]	2798.05	-0.300373	0.434304	FALSE	MSTRG.7053.2	MSTRG.7053.2	211.288	24.53	1.27e-11	TRUE
ENSMUSG00000034751	Mast4	microtubule associated serine/threonine kinase family member 4 [Source:MGI Symbol;Acc:MGI:1918885]	101.778	0.47051	0.439274	FALSE	MSTRG.6538.6	MSTRG.6538.6	220.083	9.54507	0.000761363	TRUE
							MSTRG.6538.7	MSTRG.6538.7	169.482	-25.7316	6.29e-13	TRUE
ENSMUSG00000022139	Mbnl2	muscleblind like splicing factor 2 [Source:MGI Symbol;Acc:MGI:2145597]	9465.64	0.39595	0.136712	FALSE	ENSMUST00000226800.2	Mbnl2-203	70.753	5.71987	7.59e-05	TRUE
ENSMUSG00000032135	Mcam	melanoma cell adhesion molecule [Source:MGI Symbol;Acc:MGI:1933966]	14080.6	-0.692551	0.4435	FALSE	MSTRG.23522.3	MSTRG.23522.3	1367.51	6.5581	0.00992527	TRUE
							MSTRG.23522.4	MSTRG.23522.4	2190.47	10.5649	0.0212249	TRUE
							MSTRG.23522.5	MSTRG.23522.5	841.648	26.4596	2.5e-13	TRUE
							MSTRG.23522.7	MSTRG.23522.7	946.252	26.6188	1.76e-13	TRUE
							MSTRG.23522.8	MSTRG.23522.8	3220.24	6.00107	0.025751	TRUE
ENSMUSG00000041390	Mdfic	MyoD family inhibitor domain containing [Source:MGI Symbol;Acc:MGI:104611]	5761.68	0.0300626	0.971496	FALSE	MSTRG.18541.4	MSTRG.18541.4	1326.63	-14.1091	1.09e-05	TRUE
ENSMUSG00000032418	Me1	malic enzyme 1, NADP(+)-dependent, cytosolic [Source:MGI Symbol;Acc:MGI:97043]	23986.6	-0.164963	0.733027	FALSE	MSTRG.24051.1	MSTRG.24051.1	1520.35	3.89492	0.00906205	TRUE
							MSTRG.24051.3	MSTRG.24051.3	341.253	24.6662	9.66e-12	TRUE
ENSMUSG00000027684	Mecom	MDS1 and EVI1 complex locus [Source:MGI Symbol;Acc:MGI:95457]	398.666	1.08907	0.175708	FALSE	ENSMUST00000166001.8	Mecom-204	19.4605	2.00642	0.000291043	TRUE
ENSMUSG00000031935	Med17	mediator complex subunit 17 [Source:MGI Symbol;Acc:MGI:2182585]	1746.92	-0.543417	0.00494069	FALSE	ENSMUST00000034411.10	Med17-201	1721.75	-0.582437	0.004898	TRUE
							ENSMUST00000213788.2	Med17-203	12.7575	2.18207	0.00191809	TRUE
							MSTRG.23231.2	MSTRG.23231.2	437.29	1.3144	0.00953684	TRUE
ENSMUSG00000058704	Memo1	mediator of cell motility 1 [Source:MGI Symbol;Acc:MGI:1924140]	649.919	-0.50769	0.559212	FALSE	MSTRG.10297.4	MSTRG.10297.4	148.931	24.0276	3.71e-11	TRUE
ENSMUSG00000029020	Mfn2	mitofusin 2 [Source:MGI Symbol;Acc:MGI:2442230]	14891.2	0.341139	0.247157	FALSE	MSTRG.16473.5	MSTRG.16473.5	128.09	-25.1419	2.24e-12	TRUE
ENSMUSG00000040950	Mgl2	macrophage galactose N-acetyl-galactosamine specific lectin 2 [Source:MGI Symbol;Acc:MGI:2385729]	762.674	-0.0735669	0.913621	FALSE	MSTRG.3538.1	MSTRG.3538.1	400.496	1.4113	2.39e-09	TRUE
ENSMUSG00000021000	Mia2	MIA SH3 domain ER export factor 2 [Source:MGI Symbol;Acc:MGI:2159614]	8251.28	-0.0181102	0.948811	FALSE	ENSMUST00000219140.3	Mia2-222	75.7181	3.83169	0.0252032	TRUE
ENSMUSG00000020111	Micu1	mitochondrial calcium uptake 1 [Source:MGI Symbol;Acc:MGI:2384909]	4582.77	-0.217052	0.249467	FALSE	ENSMUST00000092508.12	Micu1-202	238.48	4.52703	0.0249763	TRUE
ENSMUSG00000021973	Micu2	mitochondrial calcium uptake 2 [Source:MGI Symbol;Acc:MGI:1915764]	5810.84	-0.199967	0.308426	FALSE	MSTRG.7318.1	MSTRG.7318.1	179.721	23.4284	1.29e-10	TRUE
ENSMUSG00000040987	Mill2	MHC I like leukocyte 2 [Source:MGI Symbol;Acc:MGI:2179989]	460.101	-0.0282696	0.963057	FALSE	MSTRG.20118.2	MSTRG.20118.2	267.962	-1.55632	0.0079791	TRUE
ENSMUSG00000040528	Milr1	mast cell immunoglobulin like receptor 1 [Source:MGI Symbol;Acc:MGI:2685731]	739.482	-1.03098	0.161247	FALSE	ENSMUST00000147326.9	Milr1-203	168.217	-1.82547	0.0250724	TRUE
ENSMUSG00000047888	Tnrc6b	trinucleotide repeat containing 6b [Source:MGI Symbol;Acc:MGI:2443730]	34.9509	-0.52024	0.663336	FALSE	ENSMUST00000228124.2	Tnrc6b-208	757.355	1.26329	0.0257655	TRUE
ENSMUSG00000024807	Syvn1	synovial apoptosis inhibitor 1, synoviolin [Source:MGI Symbol;Acc:MGI:1921376]	2.45601	0.971251	NA	NA	ENSMUST00000156550.8	Syvn1-207	128.336	10.1901	7.51e-05	TRUE
ENSMUSG00000038861	Pi4kb	phosphatidylinositol 4-kinase beta [Source:MGI Symbol;Acc:MGI:1334433]	10.2004	0.145044	0.896286	FALSE	ENSMUST00000133297.2	Pi4kb-205	15.879	-4.52747	0.0192909	TRUE
ENSMUSG00000045128	Rpl18a	ribosomal protein L18A [Source:MGI Symbol;Acc:MGI:1924058]	0.993314	-0.204438	NA	FALSE	ENSMUST00000212378.2	Rpl18a-204	170.858	-1.05277	0.0170071	TRUE
ENSMUSG00000038517	Tbkbp1	TBK1 binding protein 1 [Source:MGI Symbol;Acc:MGI:1920424]	0.427232	0.790369	NA	NA	ENSMUST00000066078.12	Tbkbp1-201	119.027	1.91223	0.029596	TRUE
							ENSMUST00000107615.8	Tbkbp1-204	148.586	2.09291	0.0127887	TRUE
							ENSMUST00000146374.3	Tbkbp1-206	7.16925	3.14314	0.0075814	TRUE
ENSMUSG00000024142	Mlst8	MTOR associated protein, LST8 homolog (S. cerevisiae) [Source:MGI Symbol;Acc:MGI:1929514]	1650.58	0.11565	0.444801	FALSE	ENSMUST00000179163.3	Mlst8-202	99.303	-10.3694	0.00184531	TRUE
ENSMUSG00000006262	Mob1b	MOB kinase activator 1B [Source:MGI Symbol;Acc:MGI:1915723]	4448.44	0.0808989	0.716959	FALSE	ENSMUST00000113229.8	Mob1b-202	148.042	24.0324	3.69e-11	TRUE
ENSMUSG00000025979	Mob4	MOB family member 4, phocein [Source:MGI Symbol;Acc:MGI:104899]	3688.96	-0.0412575	0.773677	FALSE	ENSMUST00000159311.8	Mob4-202	56.1381	-2.59342	0.00156001	TRUE
ENSMUSG00000078908	Mon1b	MON1 homolog B, secretory traffciking associated [Source:MGI Symbol;Acc:MGI:1923231]	1923.03	0.0349978	0.862423	FALSE	ENSMUST00000179926.9	Mon1b-202	474.942	-1.17678	0.00940289	TRUE
ENSMUSG00000052373	Mpp3	membrane protein, palmitoylated 3 (MAGUK p55 subfamily member 3) [Source:MGI Symbol;Acc:MGI:1328354]	100.408	0.503461	0.596324	FALSE	MSTRG.4142.7	MSTRG.4142.7	389.663	0.856663	0.0393473	TRUE
ENSMUSG00000062526	Mppe1	metallophosphoesterase 1 [Source:MGI Symbol;Acc:MGI:2661311]	419.803	0.493034	0.166306	FALSE	MSTRG.10977.2	MSTRG.10977.2	147.162	1.3272	0.0492424	TRUE
ENSMUSG00000023967	Mrps18a	mitochondrial ribosomal protein S18A [Source:MGI Symbol;Acc:MGI:1915815]	1835.6	0.0499405	0.926756	FALSE	ENSMUST00000123646.2	Mrps18a-202	100.598	1.03482	0.0497026	TRUE
ENSMUSG00000023723	Mrps23	mitochondrial ribosomal protein S23 [Source:MGI Symbol;Acc:MGI:1928138]	2872.95	-0.0930197	0.441315	FALSE	ENSMUST00000144070.3	Mrps23-205	83.4078	-1.96461	0.00855489	TRUE
ENSMUSG00000054733	Msra	methionine sulfoxide reductase A [Source:MGI Symbol;Acc:MGI:106916]	2256.88	0.545689	0.453679	FALSE	ENSMUST00000067927.9	Msra-201	458.783	8.4628	0.000211442	TRUE
ENSMUSG00000055817	Mta3	metastasis associated 3 [Source:MGI Symbol;Acc:MGI:2151172]	784.262	-0.697828	0.362867	FALSE	ENSMUST00000112349.9	Mta3-202	147.679	-1.8088	0.00340492	TRUE
							ENSMUST00000112350.8	Mta3-203	190.049	-2.24048	0.00477611	TRUE
ENSMUSG00000039069	Mtg2	mitochondrial ribosome associated GTPase 2 [Source:MGI Symbol;Acc:MGI:106565]	820.667	0.0422857	0.88671	FALSE	ENSMUST00000108901.8	Mtg2-202	52.9899	1.56704	0.04196	TRUE
ENSMUSG00000079427	Mthfsl	5, 10-methenyltetrahydrofolate synthetase-like [Source:MGI Symbol;Acc:MGI:3780550]	805.71	-0.490449	0.0064875	FALSE	ENSMUST00000113110.5	Mthfsl-201	696.638	-0.594379	0.00246517	TRUE
ENSMUSG00000031918	Mtmr2	myotubularin related protein 2 [Source:MGI Symbol;Acc:MGI:1924366]	3441.8	1.38966	0.113562	FALSE	MSTRG.23217.5	MSTRG.23217.5	590.435	-2.09536	0.0308805	TRUE
ENSMUSG00000034617	Mtrr	5-methyltetrahydrofolate-homocysteine methyltransferase reductase [Source:MGI Symbol;Acc:MGI:1891037]	526.487	0.0863281	0.858619	FALSE	MSTRG.6257.5	MSTRG.6257.5	47.7909	22.459	9.33e-10	TRUE
ENSMUSG00000033763	Mtss2	MTSS I-BAR domain containing 2 [Source:MGI Symbol;Acc:MGI:3039591]	1173.65	0.500537	0.406118	FALSE	MSTRG.22831.1	MSTRG.22831.1	1067.03	1.21063	0.0278056	TRUE
ENSMUSG00000057280	Musk	muscle, skeletal, receptor tyrosine kinase [Source:MGI Symbol;Acc:MGI:103581]	46.2868	0.542482	0.659728	FALSE	ENSMUST00000081919.12	Musk-201	11.2898	-7.23268	0.039321	TRUE
							ENSMUST00000084578.12	Musk-202	3.4826	4.98637	NA	NA
							ENSMUST00000098057.10	Musk-203	9.16903	4.92077	0.0819765	FALSE
							ENSMUST00000098059.10	Musk-204	0.0986933	0.349636	NA	FALSE
							ENSMUST00000102893.10	Musk-205	3.16136	4.8461	NA	NA
							ENSMUST00000177951.8	Musk-207	17.95	1.53496	0.88613	FALSE
							ENSMUST00000179951.2	Musk-208	0		NA	NA
ENSMUSG00000037235	Mxd4	Max dimerization protein 4 [Source:MGI Symbol;Acc:MGI:104991]	13546.7	-0.312784	0.512186	FALSE	MSTRG.17010.6	MSTRG.17010.6	1019.14	25.4263	2.13e-12	TRUE
ENSMUSG00000068566	Myadm	myeloid-associated differentiation marker [Source:MGI Symbol;Acc:MGI:1355332]	3158.8	0.104385	0.799823	FALSE	MSTRG.19952.9	MSTRG.19952.9	212.707	5.75525	0.0187045	TRUE
ENSMUSG00000033004	Mycbp2	MYC binding protein 2, E3 ubiquitin protein ligase [Source:MGI Symbol;Acc:MGI:2179432]	8088.01	0.353998	0.632997	FALSE	MSTRG.7596.8	MSTRG.7596.8	296.303	24.999	4.98e-12	TRUE
ENSMUSG00000090841	Myl6	myosin, light polypeptide 6, alkali, smooth muscle and non-muscle [Source:MGI Symbol;Acc:MGI:109318]	50416.7	-0.248302	0.0568665	FALSE	ENSMUST00000218127.2	Myl6-206	7889.83	-0.595614	0.0450007	TRUE
ENSMUSG00000030672	Mylpf	myosin light chain, phosphorylatable, fast skeletal muscle [Source:MGI Symbol;Acc:MGI:97273]	40.2016	0.0510766	0.956894	FALSE	ENSMUST00000206772.2	Mylpf-206	9.34612	6.41157	0.0179724	TRUE
ENSMUSG00000034593	Myo5a	myosin VA [Source:MGI Symbol;Acc:MGI:105976]	1062.52	1.66234	NA	NA	ENSMUST00000148144.8	Myo5a-210	99.6607	-3.46606	0.0225086	TRUE
ENSMUSG00000030761	Myo7a	myosin VIIA [Source:MGI Symbol;Acc:MGI:104510]	1435.38	-0.358856	0.424523	FALSE	ENSMUST00000107122.8	Myo7a-202	28.217	21.7237	3.95e-09	TRUE
ENSMUSG00000043943	Naalad2	N-acetylated alpha-linked acidic dipeptidase 2 [Source:MGI Symbol;Acc:MGI:1919810]	467.712	0.0939253	0.962353	FALSE	MSTRG.23239.4	MSTRG.23239.4	1129.96	-2.60723	0.0488113	TRUE
ENSMUSG00000020572	Nampt	nicotinamide phosphoribosyltransferase [Source:MGI Symbol;Acc:MGI:1929865]	5039.63	-0.00509597	0.996795	FALSE	MSTRG.4724.2	MSTRG.4724.2	142.182	-25.4259	1.24e-12	TRUE
							MSTRG.4724.4	MSTRG.4724.4	131.909	-25.3971	1.32e-12	TRUE
							MSTRG.4724.7	MSTRG.4724.7	503.609	3.3113	0.0059566	TRUE
ENSMUSG00000031505	Naxd	NAD(P)HX dehydratase [Source:MGI Symbol;Acc:MGI:1913353]	3766.77	-0.237223	0.207414	FALSE	ENSMUST00000033901.11	Naxd-201	911.668	-0.948827	0.0032063	TRUE
ENSMUSG00000073664	Nbeal1	neurobeachin like 1 [Source:MGI Symbol;Acc:MGI:2444343]	6643.83	0.299014	0.4275	FALSE	MSTRG.422.3	MSTRG.422.3	428.206	6.76137	0.0244912	TRUE
ENSMUSG00000071715	Ncf4	neutrophil cytosolic factor 4 [Source:MGI Symbol;Acc:MGI:109186]	907.01	-0.896462	0.243492	FALSE	MSTRG.8131.3	MSTRG.8131.3	193.275	-1.64083	0.029596	TRUE
ENSMUSG00000038369	Ncoa6	nuclear receptor coactivator 6 [Source:MGI Symbol;Acc:MGI:1929915]	349.937	0.522183	0.471055	FALSE	ENSMUST00000109670.8	Ncoa6-203	93.466	7.70878	0.0165674	TRUE
ENSMUSG00000029632	Ndufa4	Ndufa4, mitochondrial complex associated [Source:MGI Symbol;Acc:MGI:107686]	14778	-0.288513	0.048969	FALSE	ENSMUST00000204084.3	Ndufa4-203	1749.93	-1.00664	0.0338653	TRUE
							ENSMUST00000204714.2	Ndufa4-204	640.697	-1.07303	0.00122264	TRUE
ENSMUSG00000027673	Ndufb5	NADH:ubiquinone oxidoreductase subunit B5 [Source:MGI Symbol;Acc:MGI:1913296]	5007.99	-0.327222	0.0014215	FALSE	ENSMUST00000122290.2	Ndufb5-203	135.647	-2.03755	0.0118937	TRUE
ENSMUSG00000024589	Nedd4l	neural precursor cell expressed, developmentally down-regulated gene 4-like [Source:MGI Symbol;Acc:MGI:1933754]	3754.58	0.317236	0.397963	FALSE	ENSMUST00000080418.7	Nedd4l-201	186.286	4.66003	0.000121347	TRUE
							ENSMUST00000237854.2	Nedd4l-233	221.442	3.80676	0.00366923	TRUE
ENSMUSG00000021365	Nedd9	neural precursor cell expressed, developmentally down-regulated gene 9 [Source:MGI Symbol;Acc:MGI:97302]	8332.4	-0.580721	0.19698	FALSE	ENSMUST00000163623.3	Nedd9-202	5255.13	-0.66807	0.0121448	TRUE
ENSMUSG00000007038	Neu1	neuraminidase 1 [Source:MGI Symbol;Acc:MGI:97305]	3490.67	-0.269204	0.219636	FALSE	ENSMUST00000007253.6	Neu1-201	1080.22	-0.860547	0.00779168	TRUE
ENSMUSG00000001911	Nfix	nuclear factor I/X [Source:MGI Symbol;Acc:MGI:97311]	1841.79	-0.81031	0.332878	FALSE	MSTRG.22522.14	MSTRG.22522.14	2019.03	27.6775	1.71e-14	TRUE
ENSMUSG00000029993	Nfu1	NFU1 iron-sulfur cluster scaffold [Source:MGI Symbol;Acc:MGI:1913290]	1755.93	0.0391303	0.866189	FALSE	ENSMUST00000120240.8	Nfu1-203	89.8034	9.27187	0.0309741	TRUE
ENSMUSG00000021068	Nin	ninein [Source:MGI Symbol;Acc:MGI:105108]	911.902	-0.462197	0.497748	FALSE	ENSMUST00000222237.2	Nin-211	180.934	-8.49265	1.74e-06	TRUE
ENSMUSG00000035984	Nme5	NME/NM23 family member 5 [Source:MGI Symbol;Acc:MGI:1922783]	54.86	1.68644	0.114671	FALSE	MSTRG.10646.1	MSTRG.10646.1	323.413	-0.830447	0.0396496	TRUE
ENSMUSG00000042684	Npl	N-acetylneuraminate pyruvate lyase [Source:MGI Symbol;Acc:MGI:1921341]	2972.35	-0.525066	0.289235	FALSE	MSTRG.1139.1	MSTRG.1139.1	322.918	-2.44829	0.0133394	TRUE
ENSMUSG00000069171	Nr2f1	nuclear receptor subfamily 2, group F, member 1 [Source:MGI Symbol;Acc:MGI:1352451]	498.122	0.215632	0.433485	FALSE	ENSMUST00000150498.8	Nr2f1-205	14.7747	1.78987	0.022975	TRUE
ENSMUSG00000025041	Nt5c2	5'-nucleotidase, cytosolic II [Source:MGI Symbol;Acc:MGI:2178563]	1512.06	0.385656	0.420844	FALSE	ENSMUST00000235234.2	Nt5c2-205	100.336	23.4925	1.15e-10	TRUE
ENSMUSG00000036473	Tbc1d24	TBC1 domain family, member 24 [Source:MGI Symbol;Acc:MGI:2443456]	109.493	0.363712	0.610366	FALSE	ENSMUST00000201089.4	Tbc1d24-207	34.3938	-1.83814	0.00234291	TRUE
ENSMUSG00000055254	Ntrk2	neurotrophic tyrosine kinase, receptor, type 2 [Source:MGI Symbol;Acc:MGI:97384]	11715.1	-0.0629367	0.877484	FALSE	MSTRG.6078.11	MSTRG.6078.11	858.78	-27.9468	5.8e-15	TRUE
ENSMUSG00000002804	Nudt14	nudix (nucleoside diphosphate linked moiety X)-type motif 14 [Source:MGI Symbol;Acc:MGI:1913424]	554.477	-0.346966	0.0269823	FALSE	ENSMUST00000002881.5	Nudt14-201	160.846	-0.941131	0.0205032	TRUE
ENSMUSG00000034826	Nup54	nucleoporin 54 [Source:MGI Symbol;Acc:MGI:1920460]	1815.75	0.0608934	0.814786	FALSE	MSTRG.17468.2	MSTRG.17468.2	280.405	1.33325	0.0214781	TRUE
ENSMUSG00000046178	Nxph1	neurexophilin 1 [Source:MGI Symbol;Acc:MGI:107492]	184.823	1.43447	0.112114	FALSE	ENSMUST00000160300.2	Nxph1-202	45.2945	8.6875	0.00125848	TRUE
ENSMUSG00000049401	Ogfr	opioid growth factor receptor [Source:MGI Symbol;Acc:MGI:1919325]	924.097	0.724977	0.229899	FALSE	MSTRG.13772.12	MSTRG.13772.12	139.019	-10.8547	0.000784118	TRUE
ENSMUSG00000051041	Olfml1	olfactomedin-like 1 [Source:MGI Symbol;Acc:MGI:2679264]	4622.61	-0.439009	0.447328	FALSE	MSTRG.21222.1	MSTRG.21222.1	330.277	11.5538	0.0116828	TRUE
							MSTRG.21222.3	MSTRG.21222.3	620.949	25.9096	4.32e-13	TRUE
ENSMUSG00000038463	Olfml2b	olfactomedin-like 2B [Source:MGI Symbol;Acc:MGI:2443310]	2910.77	-0.335343	0.557226	FALSE	MSTRG.1352.1	MSTRG.1352.1	156.663	10.4778	0.000265329	TRUE
ENSMUSG00000045392	Olfr1033	olfactory receptor 1033 [Source:MGI Symbol;Acc:MGI:3030867]	237.244	-2.0199	0.276751	FALSE	MSTRG.12707.1	MSTRG.12707.1	699.673	-1.19336	0.0063186	TRUE
							MSTRG.12707.2	MSTRG.12707.2	209.459	-1.22605	0.00916336	TRUE
							MSTRG.12707.3	MSTRG.12707.3	1382.07	-1.19716	0.0126293	TRUE
ENSMUSG00000061039	Olfr920	olfactory receptor 920 [Source:MGI Symbol;Acc:MGI:3030754]	102.231	0.72381	0.676438	FALSE	MSTRG.23463.4	MSTRG.23463.4	1896.66	-29.0421	3.18e-16	TRUE
ENSMUSG00000041577	Prelp	proline arginine-rich end leucine-rich repeat [Source:MGI Symbol;Acc:MGI:2151110]	21.1105	-0.485126	0.664796	FALSE	ENSMUST00000048432.6	Prelp-201	18202.7	1.28568	0.00557698	TRUE
ENSMUSG00000010311	Optc	opticin [Source:MGI Symbol;Acc:MGI:2151113]	21.1105	-0.485126	0.664796	FALSE	MSTRG.1005.1	MSTRG.1005.1	5062.4	3.13162	0.00525677	TRUE
ENSMUSG00000028359	Orm3	orosomucoid 3 [Source:MGI Symbol;Acc:MGI:97445]	35.1023	3.72954	NA	NA	MSTRG.15617.1	MSTRG.15617.1	548.834	4.54408	0.00168299	TRUE
							MSTRG.15617.4	MSTRG.15617.4	146.053	9.65406	0.000200807	TRUE
ENSMUSG00000021203	Otub2	OTU domain, ubiquitin aldehyde binding 2 [Source:MGI Symbol;Acc:MGI:1915399]	353.683	0.0771212	0.766921	FALSE	ENSMUST00000101094.9	Otub2-202	18.5318	-7.9469	0.00109898	TRUE
ENSMUSG00000054582	Pabpc1l	poly(A) binding protein, cytoplasmic 1-like [Source:MGI Symbol;Acc:MGI:1922908]	292.995	1.33723	0.0668086	FALSE	MSTRG.13537.5	MSTRG.13537.5	24.5286	7.07415	0.00460997	TRUE
ENSMUSG00000021143	Pacs2	phosphofurin acidic cluster sorting protein 2 [Source:MGI Symbol;Acc:MGI:1924399]	2676.52	-0.170172	0.847181	FALSE	MSTRG.5443.8	MSTRG.5443.8	307.928	25.0528	4.57e-12	TRUE
ENSMUSG00000031284	Pak3	p21 (RAC1) activated kinase 3 [Source:MGI Symbol;Acc:MGI:1339656]	514.371	0.142551	0.798504	FALSE	ENSMUST00000033640.14	Pak3-201	68.7874	-6.5648	0.174003	FALSE
							ENSMUST00000112863.8	Pak3-202	150.15	-2.20176	0.805953	FALSE
							ENSMUST00000112864.8	Pak3-203	16.1486	-7.7492	0.0210869	TRUE
							ENSMUST00000112865.8	Pak3-204	12.1587	-3.4875	NA	NA
							ENSMUST00000112868.8	Pak3-205	17.636	20.7482	NA	NA
							ENSMUST00000126592.8	Pak3-206	1.06167	3.2677	NA	NA
							ENSMUST00000134402.8	Pak3-207	4.64975	-2.21069	NA	NA
							ENSMUST00000155215.8	Pak3-208	0		NA	NA
							ENSMUST00000156449.8	Pak3-209	0.199277	0.926708	NA	NA
							ENSMUST00000172330.3	Pak3-210	239.899	11.0926	1.95e-05	TRUE
ENSMUSG00000109336	Samd4b	sterile alpha motif domain containing 4B [Source:MGI Symbol;Acc:MGI:2448542]	961.137	-0.0131419	0.975852	FALSE	ENSMUST00000040531.9	Samd4b-201	84.8867	9.59384	5.48e-07	TRUE
ENSMUSG00000035863	Palm	paralemmin [Source:MGI Symbol;Acc:MGI:1261814]	8439.29	0.380981	0.222742	FALSE	ENSMUST00000218631.2	Palm-204	565.915	1.00516	0.00886811	TRUE
ENSMUSG00000021223	Papln	papilin, proteoglycan-like sulfated glycoprotein [Source:MGI Symbol;Acc:MGI:2386139]	1275.05	-0.52193	0.586538	FALSE	MSTRG.5096.1	MSTRG.5096.1	161.798	23.3968	1.38e-10	TRUE
ENSMUSG00000042323	Pbrm1	polybromo 1 [Source:MGI Symbol;Acc:MGI:1923998]	5355.99	0.113963	0.821303	FALSE	MSTRG.6873.14	MSTRG.6873.14	272.009	24.3494	1.88e-11	TRUE
ENSMUSG00000001120	Pcbp3	poly(rC) binding protein 3 [Source:MGI Symbol;Acc:MGI:1890470]	808.474	0.721958	0.152469	FALSE	ENSMUST00000105411.9	Pcbp3-203	180.595	2.27882	0.0230734	TRUE
ENSMUSG00000037773	Pced1a	PC-esterase domain containing 1A [Source:MGI Symbol;Acc:MGI:2442177]	1092.25	0.337063	0.173479	FALSE	ENSMUST00000089581.11	Pced1a-201	317.303	1.23728	0.0495049	TRUE
ENSMUSG00000041328	Pcf11	PCF11 cleavage and polyadenylation factor subunit [Source:MGI Symbol;Acc:MGI:1919579]	2009.29	-0.261102	0.595745	FALSE	MSTRG.21012.2	MSTRG.21012.2	1552.98	0.707379	0.0408364	TRUE
ENSMUSG00000024805	Pcgf5	polycomb group ring finger 5 [Source:MGI Symbol;Acc:MGI:1923505]	2002	0.186456	0.410811	FALSE	ENSMUST00000224772.2	Pcgf5-204	36.6234	2.40612	0.00507133	TRUE
ENSMUSG00000019795	Pcmt1	protein-L-isoaspartate (D-aspartate) O-methyltransferase 1 [Source:MGI Symbol;Acc:MGI:97502]	2467.93	-0.441495	0.0678395	FALSE	ENSMUST00000162606.8	Pcmt1-208	620.341	-0.675244	0.0442093	TRUE
ENSMUSG00000031842	Pde4c	phosphodiesterase 4C, cAMP specific [Source:MGI Symbol;Acc:MGI:99556]	280.716	1.01283	0.0668086	FALSE	ENSMUST00000034307.14	Pde4c-201	0		NA	NA
							ENSMUST00000110095.3	Pde4c-202	86.1854	-0.0915493	0.99309	FALSE
							ENSMUST00000123739.8	Pde4c-203	0.704224	2.68176	NA	NA
							ENSMUST00000224874.2	Pde4c-206	80.5412	9.51779	1.2e-12	TRUE
							ENSMUST00000239435.2	Pde4c-207	9.79238	6.47817	0.315379	FALSE
							ENSMUST00000239487.2	Pde4c-208	0		NA	NA
ENSMUSG00000027248	Pdia3	protein disulfide isomerase associated 3 [Source:MGI Symbol;Acc:MGI:95834]	28121.1	0.108216	0.881722	FALSE	MSTRG.13039.3	MSTRG.13039.3	5100.12	-7.2545	0.0100388	TRUE
ENSMUSG00000028716	Pdzk1ip1	PDZK1 interacting protein 1 [Source:MGI Symbol;Acc:MGI:1914432]	57.4335	0.0434493	0.979336	FALSE	ENSMUST00000171877.8	Pdzk1ip1-207	10.9893	3.28931	0.0210754	TRUE
ENSMUSG00000002265	Peg3	paternally expressed 3 [Source:MGI Symbol;Acc:MGI:104748]	6234.83	-0.327776	0.744745	FALSE	MSTRG.20030.9	MSTRG.20030.9	997.511	13.1485	1.07e-06	TRUE
ENSMUSG00000024901	Peli3	pellino 3 [Source:MGI Symbol;Acc:MGI:1924963]	740.636	0.679786	0.0668297	FALSE	ENSMUST00000120475.8	Peli3-202	7.84745	6.15924	0.0136485	TRUE
ENSMUSG00000028957	Per3	period circadian clock 3 [Source:MGI Symbol;Acc:MGI:1277134]	1011.89	0.75119	0.175176	FALSE	MSTRG.16554.8	MSTRG.16554.8	314.331	7.87569	0.0442093	TRUE
							MSTRG.16554.9	MSTRG.16554.9	696.655	1.0681	0.0255809	TRUE
ENSMUSG00000025271	Pfkfb1	6-phosphofructo-2-kinase/fructose-2,6-biphosphatase 1 [Source:MGI Symbol;Acc:MGI:107816]	757.172	-0.543212	0.250471	FALSE	MSTRG.25304.6	MSTRG.25304.6	551.386	1.17537	0.0051103	TRUE
ENSMUSG00000028961	Pgd	phosphogluconate dehydrogenase [Source:MGI Symbol;Acc:MGI:97553]	24099.8	-0.158725	0.59469	FALSE	MSTRG.16511.1	MSTRG.16511.1	1232.18	26.9884	8.86e-14	TRUE
ENSMUSG00000044134	Pheta1	PH domain containing endocytic trafficking adaptor 1 [Source:MGI Symbol;Acc:MGI:2442708]	572.854	-0.500601	0.231198	FALSE	MSTRG.17897.1	MSTRG.17897.1	73.6637	6.95093	6.67e-05	TRUE
ENSMUSG00000034055	Phka1	phosphorylase kinase alpha 1 [Source:MGI Symbol;Acc:MGI:97576]	1588.33	0.169141	0.359813	FALSE	ENSMUST00000043596.12	Phka1-201	150.281	-10.9671	0.000839679	TRUE
ENSMUSG00000033149	Phldb2	pleckstrin homology like domain, family B, member 2 [Source:MGI Symbol;Acc:MGI:2444981]	1034.54	0.549414	0.192277	FALSE	ENSMUST00000076333.12	Phldb2-202	49.0132	1.55512	0.033169	TRUE
ENSMUSG00000029263	Pigg	phosphatidylinositol glycan anchor biosynthesis, class G [Source:MGI Symbol;Acc:MGI:3576484]	1758.76	0.435003	0.0570437	FALSE	ENSMUST00000031189.14	Pigg-201	251.121	11.1585	2.57e-05	TRUE
ENSMUSG00000017721	Pigt	phosphatidylinositol glycan anchor biosynthesis, class T [Source:MGI Symbol;Acc:MGI:1926178]	2173.48	0.158288	0.738252	FALSE	MSTRG.13556.5	MSTRG.13556.5	266.874	-25.3858	1.33e-12	TRUE
ENSMUSG00000045140	Pigw	phosphatidylinositol glycan anchor biosynthesis, class W [Source:MGI Symbol;Acc:MGI:1917575]	546.942	0.498952	0.0722794	FALSE	MSTRG.3842.1	MSTRG.3842.1	204.853	0.653999	0.0299483	TRUE
ENSMUSG00000034462	Pkd2	polycystin 2, transient receptor potential cation channel [Source:MGI Symbol;Acc:MGI:1099818]	9837.84	0.203419	0.0665208	FALSE	MSTRG.17578.4	MSTRG.17578.4	61.1636	6.66623	0.0138036	TRUE
ENSMUSG00000035934	Pknox2	Pbx/knotted 1 homeobox 2 [Source:MGI Symbol;Acc:MGI:2445415]	328.671	-0.628628	0.262167	FALSE	ENSMUST00000039674.13	Pknox2-201	225.66	-0.993113	0.0233051	TRUE
ENSMUSG00000046223	Plaur	plasminogen activator, urokinase receptor [Source:MGI Symbol;Acc:MGI:97612]	797.197	-0.751777	0.252834	FALSE	ENSMUST00000002284.11	Plaur-201	461.436	-1.3695	0.0398773	TRUE
ENSMUSG00000024998	Plce1	phospholipase C, epsilon 1 [Source:MGI Symbol;Acc:MGI:1921305]	5754.68	-0.0823048	0.905589	FALSE	MSTRG.11661.1	MSTRG.11661.1	475.42	6.65359	0.0107012	TRUE
ENSMUSG00000049148	Plcxd3	phosphatidylinositol-specific phospholipase C, X domain containing 3 [Source:MGI Symbol;Acc:MGI:2442605]	18.8219	-0.431869	0.737005	FALSE	MSTRG.7683.6	MSTRG.7683.6	324.908	-26.6247	1.04e-13	TRUE
ENSMUSG00000074170	Plekhf1	pleckstrin homology domain containing, family F (with FYVE domain) member 1 [Source:MGI Symbol;Acc:MGI:1919537]	973.835	-0.560354	0.00146119	FALSE	ENSMUST00000098513.6	Plekhf1-201	969.981	-0.583663	0.00050124	TRUE
ENSMUSG00000051344	Plekhm3	pleckstrin homology domain containing, family M, member 3 [Source:MGI Symbol;Acc:MGI:2443627]	1470.32	0.422504	0.713868	FALSE	MSTRG.476.3	MSTRG.476.3	678.145	-2.64146	0.0393473	TRUE
ENSMUSG00000030546	Plin1	perilipin 1 [Source:MGI Symbol;Acc:MGI:1890505]	61215.8	0.382045	0.344409	FALSE	ENSMUST00000206083.2	Plin1-207	1574.45	0.868087	0.0343006	TRUE
ENSMUSG00000002831	Plin4	perilipin 4 [Source:MGI Symbol;Acc:MGI:1929709]	215688	0.515525	0.189286	FALSE	MSTRG.10159.36	MSTRG.10159.36	107.483	9.93423	0.0290522	TRUE
ENSMUSG00000031425	Plp1	proteolipid protein (myelin) 1 [Source:MGI Symbol;Acc:MGI:97623]	183.245	0.101429	0.828244	FALSE	ENSMUST00000033800.13	Plp1-201	32.4923	21.919	2.69e-09	TRUE
ENSMUSG00000054659	Pm20d2	peptidase M20 domain containing 2 [Source:MGI Symbol;Acc:MGI:2685270]	21.5811	0.398293	0.851293	FALSE	MSTRG.15307.3	MSTRG.15307.3	147.971	10.3954	0.0255975	TRUE
ENSMUSG00000040596	Pogk	pogo transposable element with KRAB domain [Source:MGI Symbol;Acc:MGI:1918842]	3091.18	-0.195517	0.727633	FALSE	MSTRG.1325.4	MSTRG.1325.4	717.948	26.2325	1.7e-13	TRUE
ENSMUSG00000024833	Pola2	polymerase (DNA directed), alpha 2 [Source:MGI Symbol;Acc:MGI:99690]	1029.64	0.249067	0.473526	FALSE	MSTRG.11267.1	MSTRG.11267.1	326.831	1.0147	0.0200861	TRUE
ENSMUSG00000024258	Polr2d	polymerase (RNA) II (DNA directed) polypeptide D [Source:MGI Symbol;Acc:MGI:1916491]	1333.67	-0.0930311	0.733506	FALSE	ENSMUST00000234146.2	Polr2d-202	111.228	-0.864807	0.048127	TRUE
ENSMUSG00000045996	Polr2k	polymerase (RNA) II (DNA directed) polypeptide K [Source:MGI Symbol;Acc:MGI:102725]	1166.48	-0.720147	0.0675683	FALSE	ENSMUST00000180159.8	Polr2k-202	718.842	-0.735407	0.0169908	TRUE
							MSTRG.7852.3	MSTRG.7852.3	102.618	4.41549	0.0425088	TRUE
ENSMUSG00000027427	Polr3f	polymerase (RNA) III (DNA directed) polypeptide F [Source:MGI Symbol;Acc:MGI:1924086]	1935.14	0.159712	0.257554	FALSE	ENSMUST00000110017.3	Polr3f-202	15.5853	1.92185	0.0408364	TRUE
ENSMUSG00000026035	Ppil3	peptidylprolyl isomerase (cyclophilin)-like 3 [Source:MGI Symbol;Acc:MGI:1917475]	855.05	0.0720775	0.849112	FALSE	ENSMUST00000114345.9	Ppil3-202	117.426	1.4364	0.0242792	TRUE
ENSMUSG00000040648	Ppip5k2	diphosphoinositol pentakisphosphate kinase 2 [Source:MGI Symbol;Acc:MGI:2142810]	2871.96	-0.228682	0.641655	FALSE	MSTRG.809.1	MSTRG.809.1	264.092	24.8413	6.93e-12	TRUE
ENSMUSG00000039457	Ppl	periplakin [Source:MGI Symbol;Acc:MGI:1194898]	3513.14	-0.414536	0.669573	FALSE	MSTRG.8601.1	MSTRG.8601.1	1002.71	-1.63017	0.0461909	TRUE
ENSMUSG00000040435	Ppp1r15a	protein phosphatase 1, regulatory subunit 15A [Source:MGI Symbol;Acc:MGI:1927072]	1559.15	-0.195047	0.833083	FALSE	ENSMUST00000211212.2	Ppp1r15a-203	68.1548	-8.66759	0.00328641	TRUE
ENSMUSG00000051403	Ppp1r37	protein phosphatase 1, regulatory subunit 37 [Source:MGI Symbol;Acc:MGI:2687042]	4403.99	0.0859941	0.781292	FALSE	MSTRG.20162.3	MSTRG.20162.3	68.6665	22.9634	3.38e-10	TRUE
ENSMUSG00000032058	Ppp2r1b	protein phosphatase 2, regulatory subunit A, beta [Source:MGI Symbol;Acc:MGI:1920949]	10219.6	0.464825	0.529953	FALSE	ENSMUST00000034560.14	Ppp2r1b-201	33.6832	4.7901	0.00333881	TRUE
ENSMUSG00000017843	Ppp2r5c	protein phosphatase 2, regulatory subunit B', gamma [Source:MGI Symbol;Acc:MGI:1349475]	6643.15	-0.0123292	0.961864	FALSE	ENSMUST00000220509.2	Ppp2r5c-203	18.1461	-4.39051	0.0116452	TRUE
ENSMUSG00000061950	Ppp4r1	protein phosphatase 4, regulatory subunit 1 [Source:MGI Symbol;Acc:MGI:1917601]	1117.2	1.03878	NA	NA	MSTRG.10224.7	MSTRG.10224.7	151.948	-25.5847	8.75e-13	TRUE
ENSMUSG00000050697	Prkaa1	protein kinase, AMP-activated, alpha 1 catalytic subunit [Source:MGI Symbol;Acc:MGI:2145955]	4869.6	0.133584	0.417836	FALSE	MSTRG.7695.1	MSTRG.7695.1	311.852	2.02774	0.0126922	TRUE
ENSMUSG00000005469	Prkaca	protein kinase, cAMP dependent, catalytic, alpha [Source:MGI Symbol;Acc:MGI:97592]	13861.3	0.00877483	0.976655	FALSE	MSTRG.22495.2	MSTRG.22495.2	165.789	10.5595	0.0001209	TRUE
ENSMUSG00000024070	Prkd3	protein kinase D3 [Source:MGI Symbol;Acc:MGI:1922542]	7736.35	0.57602	0.0232768	FALSE	ENSMUST00000168887.8	Prkd3-208	6463.86	0.599345	0.0381139	TRUE
ENSMUSG00000020528	Prpsap2	phosphoribosyl pyrophosphate synthetase-associated protein 2 [Source:MGI Symbol;Acc:MGI:2384838]	1145.67	0.172809	0.72417	FALSE	MSTRG.3401.1	MSTRG.3401.1	45.2197	22.3814	1.08e-09	TRUE
ENSMUSG00000047996	Prrg1	proline rich Gla (G-carboxyglutamic acid) 1 [Source:MGI Symbol;Acc:MGI:1917364]	722.536	0.463275	0.100341	FALSE	ENSMUST00000114025.8	Prrg1-202	65.3974	9.21748	0.0419472	TRUE
ENSMUSG00000070371	Prss36	protease, serine 36 [Source:MGI Symbol;Acc:MGI:1924863]	92.3202	-0.119701	0.872039	FALSE	MSTRG.21536.12	MSTRG.21536.12	42.7028	8.60259	0.00123249	TRUE
ENSMUSG00000053198	Prx	periaxin [Source:MGI Symbol;Acc:MGI:108176]	219.405	0.43422	0.1098	FALSE	ENSMUST00000065487.7	Prx-201	114.188	0.648264	0.928675	FALSE
							ENSMUST00000098644.9	Prx-202	0		NA	NA
							ENSMUST00000108355.2	Prx-203	87.6168	0.839957	0.873962	FALSE
							ENSMUST00000125990.2	Prx-204	0		NA	NA
							ENSMUST00000238936.2	Prx-205	0		NA	NA
							ENSMUST00000238964.2	Prx-206	16.2928	-7.76194	0.0187731	TRUE
ENSMUSG00000030465	Psd3	pleckstrin and Sec7 domain containing 3 [Source:MGI Symbol;Acc:MGI:1918215]	414.49	-1.30769	0.377967	FALSE	MSTRG.22262.7	MSTRG.22262.7	482.489	-27.1644	3.01e-14	TRUE
ENSMUSG00000006998	Psmd2	proteasome (prosome, macropain) 26S subunit, non-ATPase, 2 [Source:MGI Symbol;Acc:MGI:1096584]	11528.2	-0.212033	0.628774	FALSE	ENSMUST00000007212.9	Psmd2-201	6390.05	-0.713908	0.00406297	TRUE
ENSMUSG00000022216	Psme1	proteasome (prosome, macropain) activator subunit 1 (PA28 alpha) [Source:MGI Symbol;Acc:MGI:1096367]	7343.65	0.0826578	0.812374	FALSE	ENSMUST00000172738.2	Psme1-202	90.4558	-1.59042	0.0493825	TRUE
ENSMUSG00000021466	Ptch1	patched 1 [Source:MGI Symbol;Acc:MGI:105373]	1931.51	0.99405	0.0870338	FALSE	ENSMUST00000021921.11	Ptch1-201	682.579	0.894011	0.0368136	TRUE
ENSMUSG00000026238	Ptma	prothymosin alpha [Source:MGI Symbol;Acc:MGI:97803]	32238	-0.521493	0.158732	FALSE	ENSMUST00000188533.2	Ptma-204	2016.08	-0.63438	0.0393473	TRUE
ENSMUSG00000028788	Ptp4a2	protein tyrosine phosphatase 4a2 [Source:MGI Symbol;Acc:MGI:1277117]	24357.7	0.301171	0.683078	FALSE	MSTRG.16161.1	MSTRG.16161.1	5529.91	-2.62288	0.0174516	TRUE
ENSMUSG00000042515	Pwwp3b	PWWP domain containing 3B [Source:MGI Symbol;Acc:MGI:2445062]	155.164	0.070323	0.935776	FALSE	ENSMUST00000113041.9	Pwwp3b-201	39.2845	-4.04903	0.520177	FALSE
							ENSMUST00000113042.3	Pwwp3b-202	57.6229	9.03482	0.0456958	TRUE
							ENSMUST00000113043.8	Pwwp3b-203	57.0195	-0.55251	0.946151	FALSE
							ENSMUST00000113045.9	Pwwp3b-204	0.29608	1.43741	NA	NA
							ENSMUST00000166444.8	Pwwp3b-206	0.312175	1.4992	NA	NA
							ENSMUST00000169886.8	Pwwp3b-207	0.324308	1.55015	NA	NA
							ENSMUST00000170671.8	Pwwp3b-208	0		NA	NA
ENSMUSG00000029528	Pxn	paxillin [Source:MGI Symbol;Acc:MGI:108295]	5578.83	-0.295093	0.501044	FALSE	ENSMUST00000202564.2	Pxn-213	139.013	23.9445	4.42e-11	TRUE
ENSMUSG00000042626	Shc1	src homology 2 domain-containing transforming protein C1 [Source:MGI Symbol;Acc:MGI:98296]	1953.94	0.510751	0.00680735	FALSE	ENSMUST00000039110.12	Shc1-201	1508.89	1.55094	0.0249663	TRUE
ENSMUSG00000047824	Pygo2	pygopus 2 [Source:MGI Symbol;Acc:MGI:1916161]	1953.94	0.510751	0.00680735	FALSE	MSTRG.14409.2	MSTRG.14409.2	693.725	-27.5077	1.38e-14	TRUE
ENSMUSG00000025404	R3hdm2	R3H domain containing 2 [Source:MGI Symbol;Acc:MGI:1919000]	2863.7	0.666821	0.292686	FALSE	ENSMUST00000105250.9	R3hdm2-204	463.011	4.30448	0.0259352	TRUE
ENSMUSG00000077450	Rab11b	RAB11B, member RAS oncogene family [Source:MGI Symbol;Acc:MGI:99425]	7615.13	0.0720818	0.706025	FALSE	MSTRG.9820.3	MSTRG.9820.3	132.888	-25.3878	1.33e-12	TRUE
ENSMUSG00000020175	Rab36	RAB36, member RAS oncogene family [Source:MGI Symbol;Acc:MGI:1924127]	294.158	0.369191	0.421222	FALSE	ENSMUST00000020391.13	Rab36-201	0.537811	1.19863	NA	NA
							ENSMUST00000139384.9	Rab36-204	0.340038	-1.08589	NA	NA
							ENSMUST00000146440.3	Rab36-206	45.8754	7.25614	8.42e-08	TRUE
							ENSMUST00000147802.9	Rab36-207	162.477	0.0238636	0.993361	FALSE
							ENSMUST00000234625.2	Rab36-209	15.3782	-1.3602	NA	NA
ENSMUSG00000036943	Rab8b	RAB8B, member RAS oncogene family [Source:MGI Symbol;Acc:MGI:2442982]	2167.56	0.244851	0.82665	FALSE	MSTRG.23882.6	MSTRG.23882.6	637.817	-13.0526	9.37e-05	TRUE
ENSMUSG00000030254	Rad18	RAD18 E3 ubiquitin protein ligase [Source:MGI Symbol;Acc:MGI:1890476]	623.943	0.508128	0.127844	FALSE	ENSMUST00000068487.12	Rad18-201	60.5572	5.47413	0.00250696	TRUE
ENSMUSG00000062115	Rai1	retinoic acid induced 1 [Source:MGI Symbol;Acc:MGI:103291]	2347.79	0.237142	0.321145	FALSE	ENSMUST00000090806.5	Rai1-202	377.242	0.858064	0.036351	TRUE
ENSMUSG00000024096	Ralbp1	ralA binding protein 1 [Source:MGI Symbol;Acc:MGI:108466]	8172.87	0.173106	0.248587	FALSE	ENSMUST00000166543.10	Ralbp1-202	307.197	0.957516	0.0476273	TRUE
ENSMUSG00000001240	Ramp2	receptor (calcitonin) activity modifying protein 2 [Source:MGI Symbol;Acc:MGI:1859650]	4859.08	-0.283942	0.283035	FALSE	ENSMUST00000129680.8	Ramp2-204	1727.75	-0.902254	6.51e-05	TRUE
ENSMUSG00000029430	Ran	RAN, member RAS oncogene family [Source:MGI Symbol;Acc:MGI:1333112]	7219.67	-0.301933	0.335727	FALSE	ENSMUST00000111343.2	Ran-202	445.605	-2.43934	0.0168448	TRUE
ENSMUSG00000022469	Rapgef3	Rap guanine nucleotide exchange factor (GEF) 3 [Source:MGI Symbol;Acc:MGI:2441741]	2756.45	0.550584	0.118988	FALSE	MSTRG.8380.7	MSTRG.8380.7	666.29	1.53829	0.00976691	TRUE
ENSMUSG00000032946	Rasgrp2	RAS, guanyl releasing protein 2 [Source:MGI Symbol;Acc:MGI:1333849]	1373.93	0.714325	0.191452	FALSE	MSTRG.11300.10	MSTRG.11300.10	1708.13	1.49983	0.00264271	TRUE
ENSMUSG00000020684	Rasl10b	RAS-like, family 10, member B [Source:MGI Symbol;Acc:MGI:2685575]	274.648	-0.8195	0.185942	FALSE	ENSMUST00000164425.2	Rasl10b-203	22.2067	-6.05632	0.0315292	TRUE
							MSTRG.3804.4	MSTRG.3804.4	7.73193	-6.68453	0.00400326	TRUE
ENSMUSG00000033931	Rbm34	RNA binding motif protein 34 [Source:MGI Symbol;Acc:MGI:1098653]	1631.84	0.0429883	0.831219	FALSE	ENSMUST00000212618.2	Rbm34-203	21.3886	4.56451	0.000961707	TRUE
ENSMUSG00000026970	Rbms1	RNA binding motif, single stranded interacting protein 1 [Source:MGI Symbol;Acc:MGI:1861774]	2557.65	0.560975	0.269318	FALSE	MSTRG.12510.4	MSTRG.12510.4	939.639	0.812579	0.0481561	TRUE
ENSMUSG00000031586	Rbpms	RNA binding protein gene with multiple splicing [Source:MGI Symbol;Acc:MGI:1334446]	2547.13	0.146241	0.846052	FALSE	ENSMUST00000033994.15	Rbpms-201	132.132	0.924446	0.000136011	TRUE
ENSMUSG00000032387	Rbpms2	RNA binding protein with multiple splicing 2 [Source:MGI Symbol;Acc:MGI:1919223]	743.957	-1.00082	0.195599	FALSE	MSTRG.23854.1	MSTRG.23854.1	633.417	2.0022	0.0330773	TRUE
ENSMUSG00000037395	Rcor3	REST corepressor 3 [Source:MGI Symbol;Acc:MGI:2441920]	1359.76	0.0793648	0.827988	FALSE	MSTRG.1632.1	MSTRG.1632.1	1792.48	0.629371	0.0036127	TRUE
ENSMUSG00000005873	Reep5	receptor accessory protein 5 [Source:MGI Symbol;Acc:MGI:1270152]	36322.3	0.073564	0.927802	FALSE	MSTRG.10644.4	MSTRG.10644.4	613.171	-27.4902	1.4e-14	TRUE
ENSMUSG00000039852	Rere	arginine glutamic acid dipeptide (RE) repeats [Source:MGI Symbol;Acc:MGI:2683486]	2054.09	-0.0900221	0.963922	FALSE	MSTRG.16539.10	MSTRG.16539.10	108.59	-3.84785	0.00713905	TRUE
							MSTRG.16539.4	MSTRG.16539.4	283.991	-3.99706	0.0405549	TRUE
ENSMUSG00000012705	Retn	resistin [Source:MGI Symbol;Acc:MGI:1888506]	35471.5	0.560143	0.400581	FALSE	MSTRG.21826.1	MSTRG.21826.1	1003.13	26.7021	1.49e-13	TRUE
ENSMUSG00000059810	Rgs3	regulator of G-protein signaling 3 [Source:MGI Symbol;Acc:MGI:1354734]	2224.87	0.365249	0.0496113	FALSE	ENSMUST00000065870.14	Rgs3-201	19.4568	3.19732	0.000117638	TRUE
ENSMUSG00000034175	Rhbdd3	rhomboid domain containing 3 [Source:MGI Symbol;Acc:MGI:2444684]	769.784	-0.0171825	0.963364	FALSE	ENSMUST00000109878.9	Rhbdd3-203	49.8799	-1.942	0.0437758	TRUE
							ENSMUST00000139742.8	Rhbdd3-207	22.5331	-2.66711	0.000192656	TRUE
ENSMUSG00000020806	Rhbdf2	rhomboid 5 homolog 2 [Source:MGI Symbol;Acc:MGI:2442473]	1646.91	0.271781	0.346509	FALSE	ENSMUST00000103028.8	Rhbdf2-201	80.5039	-8.28936	0.0356297	TRUE
ENSMUSG00000028557	Rnf11	ring finger protein 11 [Source:MGI Symbol;Acc:MGI:1352759]	29408.2	-0.147733	0.69121	FALSE	MSTRG.15879.2	MSTRG.15879.2	86.6789	9.62395	0.00501268	TRUE
ENSMUSG00000010086	Rnf112	ring finger protein 112 [Source:MGI Symbol;Acc:MGI:106611]	110.187	-0.782514	0.262512	FALSE	ENSMUST00000054927.14	Rnf112-201	1.08559	3.30695	NA	NA
							ENSMUST00000060255.14	Rnf112-202	34.5962	3.22325	0.00634324	TRUE
							ENSMUST00000102661.4	Rnf112-203	70.8787	-2.63815	0.562866	FALSE
ENSMUSG00000038876	Rnf146	ring finger protein 146 [Source:MGI Symbol;Acc:MGI:1915281]	1057.09	-0.0615306	0.958207	FALSE	ENSMUST00000160372.9	Rnf146-203	240.975	0.976524	0.00364739	TRUE
ENSMUSG00000020496	Rnf187	ring finger protein 187 [Source:MGI Symbol;Acc:MGI:1914224]	6967.86	-0.260171	0.442277	FALSE	MSTRG.3323.1	MSTRG.3323.1	412.778	25.4638	1.97e-12	TRUE
ENSMUSG00000036492	Rnf39	ring finger protein 39 [Source:MGI Symbol;Acc:MGI:2156378]	66.1144	0.534488	0.70245	FALSE	MSTRG.9991.2	MSTRG.9991.2	218.851	-26.0848	3.14e-13	TRUE
ENSMUSG00000009535	Rnmt	RNA (guanine-7-) methyltransferase [Source:MGI Symbol;Acc:MGI:1915147]	1450.45	-0.57998	0.0260713	FALSE	MSTRG.10999.2	MSTRG.10999.2	1172.86	0.631125	0.000222386	TRUE
ENSMUSG00000022883	Robo1	roundabout guidance receptor 1 [Source:MGI Symbol;Acc:MGI:1274781]	1227.76	-0.670752	0.169454	FALSE	ENSMUST00000232205.2	Robo1-206	110.027	-25.1318	2.25e-12	TRUE
ENSMUSG00000020580	Rock2	Rho-associated coiled-coil containing protein kinase 2 [Source:MGI Symbol;Acc:MGI:107926]	25453.9	0.791836	0.512353	FALSE	ENSMUST00000221463.2	Rock2-204	168.264	0.826545	0.0010309	TRUE
ENSMUSG00000031174	Rpgr	retinitis pigmentosa GTPase regulator [Source:MGI Symbol;Acc:MGI:1344037]	439.167	0.176355	0.591391	FALSE	MSTRG.24677.2	MSTRG.24677.2	397.584	-1.44268	0.0363505	TRUE
ENSMUSG00000008682	Rpl10	ribosomal protein L10 [Source:MGI Symbol;Acc:MGI:105943]	47352.9	-0.485774	0.0292878	FALSE	ENSMUST00000008826.14	Rpl10-201	11618.9	-0.640298	0.0130831	TRUE
ENSMUSG00000059070	Rpl18	ribosomal protein L18 [Source:MGI Symbol;Acc:MGI:98003]	17564	-0.362786	0.584624	FALSE	ENSMUST00000209556.2	Rpl18-203	13.3165	-1.77043	0.0377446	TRUE
							MSTRG.20645.3	MSTRG.20645.3	235.985	11.0688	0.0187731	TRUE
ENSMUSG00000058546	Rpl23a	ribosomal protein L23A [Source:MGI Symbol;Acc:MGI:3040672]	19625.3	-0.371229	0.0486208	FALSE	MSTRG.3711.1	MSTRG.3711.1	212.183	8.4713	0.00163746	TRUE
ENSMUSG00000060938	Rpl26	ribosomal protein L26 [Source:MGI Symbol;Acc:MGI:106022]	3051.39	-0.458801	0.0163202	FALSE	MSTRG.3474.1	MSTRG.3474.1	2756.82	-0.642548	0.00180899	TRUE
ENSMUSG00000060636	Rpl35a	ribosomal protein L35A [Source:MGI Symbol;Acc:MGI:1928894]	19888.3	-0.557156	0.0131516	FALSE	ENSMUST00000115078.8	Rpl35a-204	700.047	-1.65987	0.0387136	TRUE
							ENSMUST00000115079.8	Rpl35a-205	2867.49	-0.825581	3.01e-05	TRUE
ENSMUSG00000079435	Rpl36a	ribosomal protein L36A [Source:MGI Symbol;Acc:MGI:1201789]	10242.5	-0.515734	0.0635469	FALSE	ENSMUST00000113211.8	Rpl36a-201	8865.22	-0.59206	0.0435023	TRUE
ENSMUSG00000041841	Rpl37	ribosomal protein L37 [Source:MGI Symbol;Acc:MGI:1914531]	8485.42	-0.522434	0.00963298	FALSE	ENSMUST00000045356.9	Rpl37-201	7887.72	-0.585825	0.00643592	TRUE
ENSMUSG00000093674	Rpl41	ribosomal protein L41 [Source:MGI Symbol;Acc:MGI:1915195]	32211.8	-0.52207	0.0027144	FALSE	ENSMUST00000176010.8	Rpl41-201	19986.9	-0.822335	8.93e-05	TRUE
ENSMUSG00000024446	Rpp21	ribonuclease P 21 subunit [Source:MGI Symbol;Acc:MGI:1914926]	804.727	-0.260673	0.166707	FALSE	ENSMUST00000025319.7	Rpp21-201	441.865	-0.646381	0.0157306	TRUE
ENSMUSG00000027422	Rrbp1	ribosome binding protein 1 [Source:MGI Symbol;Acc:MGI:1932395]	2030.87	-0.272246	0.719703	FALSE	ENSMUST00000037875.6	Rrbp1-202	40.5488	-0.875757	0.00560108	TRUE
ENSMUSG00000039087	Rreb1	ras responsive element binding protein 1 [Source:MGI Symbol;Acc:MGI:2443664]	1885.97	0.480584	0.475213	FALSE	ENSMUST00000110238.10	Rreb1-203	183.583	1.08272	0.000267225	TRUE
ENSMUSG00000037266	Rsrp1	arginine/serine rich protein 1 [Source:MGI Symbol;Acc:MGI:106498]	27451.8	-0.160599	0.592712	FALSE	ENSMUST00000078084.7	Rsrp1-201	1190.85	-1.25513	0.0306841	TRUE
ENSMUSG00000020458	Rtn4	reticulon 4 [Source:MGI Symbol;Acc:MGI:1915835]	60917.4	-0.674236	0.0714974	FALSE	ENSMUST00000060992.6	Rtn4-201	33734.9	-0.917901	0.0408364	TRUE
ENSMUSG00000032547	Ryk	receptor-like tyrosine kinase [Source:MGI Symbol;Acc:MGI:101766]	7248.42	0.0276588	0.926463	FALSE	MSTRG.24205.1	MSTRG.24205.1	619.526	26.0272	5.81e-13	TRUE
ENSMUSG00000001025	S100a6	S100 calcium binding protein A6 (calcyclin) [Source:MGI Symbol;Acc:MGI:1339467]	20896.7	-0.359336	0.147895	FALSE	MSTRG.14456.5	MSTRG.14456.5	788.524	6.96854	0.0101509	TRUE
ENSMUSG00000027639	Samhd1	SAM domain and HD domain, 1 [Source:MGI Symbol;Acc:MGI:1927468]	9382.35	-0.484608	0.299156	FALSE	ENSMUST00000109549.3	Samhd1-203	494.247	-1.45314	0.0475581	TRUE
ENSMUSG00000031532	Saraf	store-operated calcium entry-associated regulatory factor [Source:MGI Symbol;Acc:MGI:1915137]	9342.49	-0.0952637	0.913319	FALSE	MSTRG.22082.2	MSTRG.22082.2	755.578	6.62928	0.00633972	TRUE
ENSMUSG00000015305	Sash1	SAM and SH3 domain containing 1 [Source:MGI Symbol;Acc:MGI:1917347]	5059.23	-0.90965	0.146427	FALSE	MSTRG.1715.4	MSTRG.1715.4	598.568	-12.9609	0.000190258	TRUE
							MSTRG.1715.8	MSTRG.1715.8	345.542	-26.3227	1.84e-13	TRUE
ENSMUSG00000038331	Satb2	special AT-rich sequence binding protein 2 [Source:MGI Symbol;Acc:MGI:2679336]	187.706	-0.536379	0.386143	FALSE	ENSMUST00000042857.14	Satb2-201	156.112	-0.765544	0.00854252	TRUE
							ENSMUST00000114415.10	Satb2-202	30.6545	0.490312	NA	FALSE
							ENSMUST00000176759.2	Satb2-203	0		NA	NA
							ENSMUST00000177282.2	Satb2-204	0		NA	NA
							ENSMUST00000177424.2	Satb2-205	0		NA	NA
ENSMUSG00000021067	Sav1	salvador family WW domain containing 1 [Source:MGI Symbol;Acc:MGI:1927144]	5574.71	-0.0846869	0.841885	FALSE	MSTRG.4926.3	MSTRG.4926.3	1419.09	8.32074	0.0417486	TRUE
ENSMUSG00000039683	Sdk1	sidekick cell adhesion molecule 1 [Source:MGI Symbol;Acc:MGI:2444413]	1044.51	-0.217953	0.534517	FALSE	ENSMUST00000074546.7	Sdk1-201	20.9107	21.2891	9.45e-09	TRUE
ENSMUSG00000019647	Sema6a	sema domain, transmembrane domain (TM), and cytoplasmic domain, (semaphorin) 6A [Source:MGI Symbol;Acc:MGI:1203727]	1914.84	0.728257	0.0814661	FALSE	ENSMUST00000115449.9	Sema6a-203	21.5059	3.62111	3.69e-06	TRUE
ENSMUSG00000005204	Senp3	SUMO/sentrin specific peptidase 3 [Source:MGI Symbol;Acc:MGI:2158736]	1922.69	0.0297074	0.975132	FALSE	MSTRG.3510.3	MSTRG.3510.3	26.1217	-8.4428	0.00703545	TRUE
ENSMUSG00000050379	Septin6	septin 6 [Source:MGI Symbol;Acc:MGI:1888939]	1120.54	-0.1905	0.764541	FALSE	MSTRG.24754.2	MSTRG.24754.2	56.5359	22.6869	5.9e-10	TRUE
ENSMUSG00000001833	Septin7	septin 7 [Source:MGI Symbol;Acc:MGI:1335094]	15676.1	-0.0143874	0.973457	FALSE	ENSMUST00000115272.9	Septin7-201	920.815	-6.05924	0.0202723	TRUE
ENSMUSG00000056770	Setd3	SET domain containing 3 [Source:MGI Symbol;Acc:MGI:1289184]	1661.04	0.574888	0.00776842	FALSE	ENSMUST00000109879.8	Setd3-202	250.219	0.67945	0.0189072	TRUE
ENSMUSG00000006527	Sfmbt1	Scm-like with four mbt domains 1 [Source:MGI Symbol;Acc:MGI:1859609]	3298.11	-0.0747699	0.852205	FALSE	MSTRG.6863.2	MSTRG.6863.2	291.328	4.78014	0.0234882	TRUE
ENSMUSG00000018822	Sfrp5	secreted frizzled-related sequence protein 5 [Source:MGI Symbol;Acc:MGI:1860298]	25186.9	1.34572	0.0589668	FALSE	MSTRG.11702.1	MSTRG.11702.1	86.6015	5.23229	0.0405632	TRUE
ENSMUSG00000020354	Sgcd	sarcoglycan, delta (dystrophin-associated glycoprotein) [Source:MGI Symbol;Acc:MGI:1346525]	373.864	0.613957	0.188002	FALSE	MSTRG.3156.6	MSTRG.3156.6	573.467	11.9487	0.00197071	TRUE
ENSMUSG00000028524	Sgip1	SH3-domain GRB2-like (endophilin) interacting protein 1 [Source:MGI Symbol;Acc:MGI:1920344]	347.525	0.487436	0.130778	FALSE	ENSMUST00000066824.14	Sgip1-201	77.4418	-0.834571	0.817897	FALSE
							ENSMUST00000072481.12	Sgip1-202	32.1011	6.76067	0.101911	FALSE
							ENSMUST00000080728.13	Sgip1-203	132.042	-0.423462	0.934617	FALSE
							ENSMUST00000106882.9	Sgip1-205	45.1129	8.68189	0.000966811	TRUE
							ENSMUST00000149547.2	Sgip1-213	20.0526	6.00077	0.357003	FALSE
							ENSMUST00000156596.8	Sgip1-214	1.21321	0.242989	NA	FALSE
ENSMUSG00000020097	Sgpl1	sphingosine phosphate lyase 1 [Source:MGI Symbol;Acc:MGI:1261415]	13789.7	-0.424519	0.178618	FALSE	MSTRG.2088.2	MSTRG.2088.2	525.457	-2.23409	0.0261435	TRUE
ENSMUSG00000054520	Sh3bp2	SH3-domain binding protein 2 [Source:MGI Symbol;Acc:MGI:1346349]	2618.98	-0.636214	0.283016	FALSE	ENSMUST00000179943.3	Sh3bp2-207	13.0838	6.89618	0.00610632	TRUE
ENSMUSG00000021711	Trappc13	trafficking protein particle complex 13 [Source:MGI Symbol;Acc:MGI:1914225]	151.437	-0.0265062	0.938994	FALSE	ENSMUST00000141557.8	Trappc13-202	837.77	-0.830425	0.030147	TRUE
ENSMUSG00000001942	Siae	sialic acid acetylesterase [Source:MGI Symbol;Acc:MGI:104803]	2682.83	-0.113312	0.577742	FALSE	ENSMUST00000002007.5	Siae-201	61.5607	-6.35876	0.000241147	TRUE
ENSMUSG00000037902	Sirpa	signal-regulatory protein alpha [Source:MGI Symbol;Acc:MGI:108563]	9954.05	-0.451478	0.626369	FALSE	MSTRG.13162.1	MSTRG.13162.1	3242.58	-1.8428	0.0171046	TRUE
ENSMUSG00000020063	Sirt1	sirtuin 1 [Source:MGI Symbol;Acc:MGI:2135607]	2144.78	0.0590266	0.792201	FALSE	ENSMUST00000177694.8	Sirt1-207	66.4045	-1.79041	0.00921211	TRUE
ENSMUSG00000035506	Slc12a8	solute carrier family 12 (potassium/chloride transporters), member 8 [Source:MGI Symbol;Acc:MGI:2443672]	82.9094	0.0495299	0.940854	FALSE	ENSMUST00000059056.15	Slc12a8-201	39.1715	0.265218	0.958566	FALSE
							ENSMUST00000117134.2	Slc12a8-202	8.23616	6.22786	0.0136156	TRUE
							ENSMUST00000119173.8	Slc12a8-203	7.29647	-6.60247	0.29484	FALSE
							ENSMUST00000121925.8	Slc12a8-204	1.36981	-4.19182	NA	NA
							ENSMUST00000122314.8	Slc12a8-205	17.0906	-0.754577	NA	NA
							ENSMUST00000122427.8	Slc12a8-206	8.94731	1.36796	0.919253	FALSE
ENSMUSG00000022899	Slc15a2	solute carrier family 15 (H+/peptide transporter), member 2 [Source:MGI Symbol;Acc:MGI:1890457]	855.436	0.691746	0.336884	FALSE	ENSMUST00000023616.11	Slc15a2-201	260.494	11.2114	0.00015508	TRUE
							ENSMUST00000164579.9	Slc15a2-205	90.6212	-2.89622	0.0032712	TRUE
ENSMUSG00000040966	Slc22a2	solute carrier family 22 (organic cation transporter), member 2 [Source:MGI Symbol;Acc:MGI:1335072]	183.445	1.00816	0.360556	FALSE	MSTRG.9380.3	MSTRG.9380.3	73.5249	-9.93577	0.00239896	TRUE
ENSMUSG00000020334	Slc22a4	solute carrier family 22 (organic cation transporter), member 4 [Source:MGI Symbol;Acc:MGI:1353479]	2472.65	-0.148855	0.573703	FALSE	MSTRG.3269.3	MSTRG.3269.3	56.9207	-5.2482	0.0162927	TRUE
ENSMUSG00000026819	Slc25a25	solute carrier family 25 (mitochondrial carrier, phosphate carrier), member 25 [Source:MGI Symbol;Acc:MGI:1915913]	4399.5	0.0869988	0.867673	FALSE	ENSMUST00000028160.15	Slc25a25-201	599.345	12.4135	2.34e-06	TRUE
							ENSMUST00000052119.14	Slc25a25-202	40.0744	3.99318	0.00607761	TRUE
ENSMUSG00000023169	Slc38a1	solute carrier family 38, member 1 [Source:MGI Symbol;Acc:MGI:2145895]	2152.57	-0.617117	0.244914	FALSE	ENSMUST00000088454.13	Slc38a1-202	989.22	-1.09913	0.00985755	TRUE
ENSMUSG00000022464	Slc38a4	solute carrier family 38, member 4 [Source:MGI Symbol;Acc:MGI:1916604]	83.728	1.39773	0.199386	FALSE	ENSMUST00000023101.10	Slc38a4-201	44.9507	0.0521304	0.992505	FALSE
							ENSMUST00000166223.2	Slc38a4-202	0		NA	NA
							ENSMUST00000230086.2	Slc38a4-203	0.210758	0.926708	NA	NA
							ENSMUST00000230907.2	Slc38a4-204	0.105379	0.349636	NA	FALSE
							ENSMUST00000231039.2	Slc38a4-205	38.6741	22.162	1.66e-09	TRUE
ENSMUSG00000044712	Slc38a6	solute carrier family 38, member 6 [Source:MGI Symbol;Acc:MGI:3648156]	1750.38	0.28586	0.335673	FALSE	MSTRG.4971.6	MSTRG.4971.6	124.871	-25.32	1.53e-12	TRUE
ENSMUSG00000030089	Slc41a3	solute carrier family 41, member 3 [Source:MGI Symbol;Acc:MGI:1918949]	1145.71	-0.132906	0.652368	FALSE	ENSMUST00000032177.10	Slc41a3-201	39.3084	-1.69414	0.037413	TRUE
ENSMUSG00000027074	Slc43a3	solute carrier family 43, member 3 [Source:MGI Symbol;Acc:MGI:1931054]	3071.77	0.2719	0.592333	FALSE	MSTRG.12697.6	MSTRG.12697.6	1920.84	0.823816	0.0299133	TRUE
ENSMUSG00000006576	Slc4a3	solute carrier family 4 (anion exchanger), member 3 [Source:MGI Symbol;Acc:MGI:109350]	407.408	-0.263682	0.754357	FALSE	MSTRG.561.6	MSTRG.561.6	562.163	1.24775	0.0426509	TRUE
ENSMUSG00000030108	Slc6a13	solute carrier family 6 (neurotransmitter transporter, GABA), member 13 [Source:MGI Symbol;Acc:MGI:95629]	3954.21	0.232997	0.61622	FALSE	MSTRG.19604.2	MSTRG.19604.2	832.09	-3.48629	0.0431674	TRUE
ENSMUSG00000030495	Slc7a10	solute carrier family 7 (cationic amino acid transporter, y+ system), member 10 [Source:MGI Symbol;Acc:MGI:1858261]	7747.56	0.372578	0.269563	FALSE	MSTRG.20457.7	MSTRG.20457.7	1731.84	1.9318	0.00471483	TRUE
ENSMUSG00000030492	Slc7a9	solute carrier family 7 (cationic amino acid transporter, y+ system), member 9 [Source:MGI Symbol;Acc:MGI:1353656]	56.3916	4.44584	0.383813	FALSE	ENSMUST00000032703.10	Slc7a9-201	0.822974	2.90451	NA	NA
							ENSMUST00000118383.8	Slc7a9-202	0.210758	0.926708	NA	NA
							ENSMUST00000118969.8	Slc7a9-203	30.8935	21.8513	3.07e-09	TRUE
ENSMUSG00000000204	Slfn4	schlafen 4 [Source:MGI Symbol;Acc:MGI:1329010]	181.099	0.548429	NA	FALSE	ENSMUST00000000208.13	Slfn4-201	74.5908	8.68357	1.88e-08	TRUE
ENSMUSG00000021870	Slmap	sarcolemma associated protein [Source:MGI Symbol;Acc:MGI:1933549]	3911.13	0.0389862	0.967224	FALSE	MSTRG.6814.3	MSTRG.6814.3	226.137	3.89553	0.000328216	TRUE
							MSTRG.6814.4	MSTRG.6814.4	289.324	2.81486	0.0452776	TRUE
							MSTRG.6814.5	MSTRG.6814.5	238.616	3.5148	0.00399215	TRUE
ENSMUSG00000053559	Smagp	small cell adhesion glycoprotein [Source:MGI Symbol;Acc:MGI:2448476]	1000.28	-0.462071	0.244748	FALSE	ENSMUST00000172334.9	Smagp-202	466.179	-0.871998	0.00375885	TRUE
ENSMUSG00000041133	Smc1a	structural maintenance of chromosomes 1A [Source:MGI Symbol;Acc:MGI:1344345]	7951.88	0.00697003	0.969786	FALSE	MSTRG.25325.3	MSTRG.25325.3	341.896	1.19579	0.00800344	TRUE
ENSMUSG00000024943	Smc5	structural maintenance of chromosomes 5 [Source:MGI Symbol;Acc:MGI:2385088]	1013.08	-0.324852	0.534973	FALSE	MSTRG.11502.1	MSTRG.11502.1	1800.92	0.757346	0.0248255	TRUE
ENSMUSG00000005899	Smpd4	sphingomyelin phosphodiesterase 4 [Source:MGI Symbol;Acc:MGI:1924876]	2434.54	0.34524	0.114894	FALSE	ENSMUST00000165363.10	Smpd4-204	60.5343	9.10601	0.0431637	TRUE
ENSMUSG00000009894	Snap47	synaptosomal-associated protein, 47 [Source:MGI Symbol;Acc:MGI:1915076]	2032.26	-0.1392	0.624861	FALSE	MSTRG.3340.1	MSTRG.3340.1	370.445	2.07012	0.00385055	TRUE
ENSMUSG00000028136	Snx27	sorting nexin family member 27 [Source:MGI Symbol;Acc:MGI:1923992]	4369.3	-0.243146	0.278159	FALSE	MSTRG.14478.3	MSTRG.14478.3	102.34	22.5075	8.43e-10	TRUE
ENSMUSG00000006818	Sod2	superoxide dismutase 2, mitochondrial [Source:MGI Symbol;Acc:MGI:98352]	15371.4	-0.207132	0.357093	FALSE	MSTRG.9398.2	MSTRG.9398.2	744.01	26.2864	3.44e-13	TRUE
ENSMUSG00000055485	Soga1	suppressor of glucose, autophagy associated 1 [Source:MGI Symbol;Acc:MGI:2444575]	1036.13	0.0553804	0.965352	FALSE	MSTRG.13469.2	MSTRG.13469.2	629.704	-27.5311	1.33e-14	TRUE
							MSTRG.13469.4	MSTRG.13469.4	325.934	8.33173	0.00101238	TRUE
ENSMUSG00000031626	Sorbs2	sorbin and SH3 domain containing 2 [Source:MGI Symbol;Acc:MGI:1924574]	881.038	0.904891	0.311632	FALSE	MSTRG.22138.13	MSTRG.22138.13	137.335	7.83954	0.00314215	TRUE
ENSMUSG00000022091	Sorbs3	sorbin and SH3 domain containing 3 [Source:MGI Symbol;Acc:MGI:700013]	3730.27	-0.317385	0.297452	FALSE	ENSMUST00000227259.2	Sorbs3-202	24.4785	-2.30997	0.0194916	TRUE
ENSMUSG00000027109	Sp3	trans-acting transcription factor 3 [Source:MGI Symbol;Acc:MGI:1277166]	8637.73	-0.192939	0.251088	FALSE	MSTRG.12588.1	MSTRG.12588.1	603.389	12.4232	3.87e-06	TRUE
ENSMUSG00000028475	Spaar	small regulatory polypeptide of amino acid response [Source:MGI Symbol;Acc:MGI:1918656]	180.954	0.671906	0.366856	FALSE	MSTRG.15470.6	MSTRG.15470.6	65.4638	9.2189	0.0461483	TRUE
ENSMUSG00000020859	Spag9	sperm associated antigen 9 [Source:MGI Symbol;Acc:MGI:1918084]	4914.55	0.288609	0.688161	FALSE	ENSMUST00000092777.11	Spag9-204	37.5711	6.37511	0.0101427	TRUE
ENSMUSG00000118663	Spata5l1	spermatogenesis associated 5-like 1 [Source:MGI Symbol;Acc:MGI:3036261]	410.614	-0.531307	0.0568692	FALSE	ENSMUST00000239506.1	RP23-101F14.5-001	287.652	-0.703109	0.00620722	TRUE
							MSTRG.13068.1	MSTRG.13068.1	433.546	0.894349	0.000281794	TRUE
ENSMUSG00000021917	Spcs1	signal peptidase complex subunit 1 homolog (S. cerevisiae) [Source:MGI Symbol;Acc:MGI:1916269]	8574.98	-0.279929	0.0560853	FALSE	ENSMUST00000228767.2	Spcs1-207	1116.73	1.24084	0.000438576	TRUE
ENSMUSG00000035227	Spcs2	signal peptidase complex subunit 2 homolog (S. cerevisiae) [Source:MGI Symbol;Acc:MGI:1913874]	6276.65	-0.412151	0.0940088	FALSE	ENSMUST00000036274.8	Spcs2-201	4293.18	-0.86016	0.0268839	TRUE
							ENSMUST00000209032.2	Spcs2-210	194.331	-6.41132	0.00125138	TRUE
ENSMUSG00000061878	Sphk1	sphingosine kinase 1 [Source:MGI Symbol;Acc:MGI:1316649]	376.745	-0.222348	0.650381	FALSE	ENSMUST00000063396.10	Sphk1-201	90.3836	-0.140324	0.965178	FALSE
							ENSMUST00000063446.13	Sphk1-202	99.6843	0.0391657	0.989492	FALSE
							ENSMUST00000100201.10	Sphk1-203	6.83568	-6.50831	NA	NA
							ENSMUST00000106386.8	Sphk1-204	30.4159	-2.07505	0.558038	FALSE
							ENSMUST00000106387.9	Sphk1-205	23.5676	-8.29427	0.0128074	TRUE
							ENSMUST00000106388.9	Sphk1-206	0		NA	NA
							ENSMUST00000124682.8	Sphk1-207	0		NA	NA
							ENSMUST00000138840.8	Sphk1-210	0		NA	NA
							ENSMUST00000141798.4	Sphk1-211	8.44876	-0.0904898	0.982958	FALSE
							ENSMUST00000145737.8	Sphk1-212	2.21312	-1.13622	NA	NA
							ENSMUST00000154034.8	Sphk1-215	22.4379	-0.378158	0.905238	FALSE
							ENSMUST00000155102.8	Sphk1-216	0.352651	-2.23483	NA	NA
ENSMUSG00000038156	Spon1	spondin 1, (f-spondin) extracellular matrix protein [Source:MGI Symbol;Acc:MGI:2385287]	2006.95	-0.752996	0.15775	FALSE	ENSMUST00000084696.6	Spon1-202	38.6226	-1.62266	0.0383388	TRUE
ENSMUSG00000037239	Spred3	sprouty-related EVH1 domain containing 3 [Source:MGI Symbol;Acc:MGI:2142186]	210.232	-0.497855	0.778054	FALSE	MSTRG.20338.2	MSTRG.20338.2	48.8012	22.4176	1.01e-09	TRUE
ENSMUSG00000038451	Spsb2	splA/ryanodine receptor domain and SOCS box containing 2 [Source:MGI Symbol;Acc:MGI:1315199]	959.092	-0.387274	0.120867	FALSE	ENSMUST00000143040.8	Spsb2-205	154.242	-0.685469	0.0161572	TRUE
ENSMUSG00000001323	Srr	serine racemase [Source:MGI Symbol;Acc:MGI:1351636]	2310.11	0.17151	0.477111	FALSE	ENSMUST00000108447.8	Srr-202	215.279	6.32747	0.00376393	TRUE
ENSMUSG00000018379	Srsf1	serine and arginine-rich splicing factor 1 [Source:MGI Symbol;Acc:MGI:98283]	12055.6	0.0449785	0.677658	FALSE	MSTRG.3907.1	MSTRG.3907.1	351.766	2.17899	0.000819517	TRUE
ENSMUSG00000036825	Ssx2ip	synovial sarcoma, X 2 interacting protein [Source:MGI Symbol;Acc:MGI:2139150]	779.67	-0.358629	0.4142	FALSE	ENSMUST00000106149.8	Ssx2ip-202	45.8572	22.3935	1.06e-09	TRUE
ENSMUSG00000013846	St3gal1	ST3 beta-galactoside alpha-2,3-sialyltransferase 1 [Source:MGI Symbol;Acc:MGI:98304]	4240.07	-0.370633	0.371175	FALSE	MSTRG.8004.1	MSTRG.8004.1	342.456	-26.6975	8.97e-14	TRUE
ENSMUSG00000038781	Stap2	signal transducing adaptor family member 2 [Source:MGI Symbol;Acc:MGI:2147039]	466.023	0.494876	0.0590108	FALSE	ENSMUST00000043785.8	Stap2-201	182.484	0.746809	0.0243962	TRUE
ENSMUSG00000031216	Stard8	START domain containing 8 [Source:MGI Symbol;Acc:MGI:2448556]	3912.43	-0.572784	0.0186151	FALSE	ENSMUST00000036606.14	Stard8-201	3862.83	-0.603507	0.0161431	TRUE
ENSMUSG00000038143	Stox2	storkhead box 2 [Source:MGI Symbol;Acc:MGI:1918319]	1581.61	-0.023368	0.882862	FALSE	ENSMUST00000211882.2	Stox2-209	194.645	5.51359	0.00384723	TRUE
ENSMUSG00000039629	Strip2	striatin interacting protein 2 [Source:MGI Symbol;Acc:MGI:2444363]	1015.45	0.195728	0.566061	FALSE	ENSMUST00000151738.4	Strip2-205	58.9106	9.06671	4.03e-07	TRUE
ENSMUSG00000004626	Stxbp2	syntaxin binding protein 2 [Source:MGI Symbol;Acc:MGI:107370]	2853.36	-0.526953	0.0473714	FALSE	ENSMUST00000160708.8	Stxbp2-207	1461.87	-0.816301	0.00803662	TRUE
ENSMUSG00000006800	Sulf2	sulfatase 2 [Source:MGI Symbol;Acc:MGI:1919293]	16016.7	-0.00629676	0.99179	FALSE	MSTRG.13591.2	MSTRG.13591.2	677.483	-3.37323	0.0499415	TRUE
ENSMUSG00000031357	Syap1	synapse associated protein 1 [Source:MGI Symbol;Acc:MGI:1914293]	10827.9	0.150875	0.70421	FALSE	MSTRG.25389.6	MSTRG.25389.6	2901.38	0.812205	0.0161843	TRUE
ENSMUSG00000067629	Syngap1	synaptic Ras GTPase activating protein 1 homolog (rat) [Source:MGI Symbol;Acc:MGI:3039785]	160.844	0.0845414	0.951943	FALSE	ENSMUST00000081285.9	Syngap1-201	23.0521	4.84597	0.0289228	TRUE
ENSMUSG00000030616	Sytl2	synaptotagmin-like 2 [Source:MGI Symbol;Acc:MGI:1933366]	459.987	0.174075	0.719143	FALSE	ENSMUST00000207578.2	Sytl2-211	7.55053	6.10343	0.0287785	TRUE
ENSMUSG00000035476	Tab3	TGF-beta activated kinase 1/MAP3K7 binding protein 3 [Source:MGI Symbol;Acc:MGI:1913974]	1858.76	1.17663	0.277005	FALSE	MSTRG.24989.5	MSTRG.24989.5	208.873	10.8927	0.0168565	TRUE
ENSMUSG00000020680	Taf15	TATA-box binding protein associated factor 15 [Source:MGI Symbol;Acc:MGI:1917689]	3966.08	0.0657045	0.872141	FALSE	MSTRG.3812.1	MSTRG.3812.1	5609.35	0.660165	0.00517291	TRUE
ENSMUSG00000053580	Tanc2	tetratricopeptide repeat, ankyrin repeat and coiled-coil containing 2 [Source:MGI Symbol;Acc:MGI:2444121]	1404.88	0.863971	0.529143	FALSE	ENSMUST00000089485.6	Tanc2-201	259.539	11.206	8.39e-19	TRUE
ENSMUSG00000017291	Taok1	TAO kinase 1 [Source:MGI Symbol;Acc:MGI:1914490]	4581.21	-0.321334	0.710494	FALSE	MSTRG.3693.5	MSTRG.3693.5	261.809	4.49449	0.0378033	TRUE
ENSMUSG00000020096	Tbata	thymus, brain and testes associated [Source:MGI Symbol;Acc:MGI:1923820]	33.3465	-0.356283	0.602444	FALSE	ENSMUST00000035894.12	Tbata-201	8.93835	-1.09933	0.812179	FALSE
							ENSMUST00000121297.8	Tbata-202	0.723425	-3.26776	NA	NA
							ENSMUST00000122261.8	Tbata-203	7.42136	6.07754	0.0311636	TRUE
							ENSMUST00000140456.2	Tbata-206	0.471894	-2.65393	NA	NA
							ENSMUST00000143207.8	Tbata-207	0.451345	-1.65776	NA	NA
							ENSMUST00000148181.8	Tbata-208	6.38107	-2.02764	NA	NA
							ENSMUST00000151886.8	Tbata-209	0.705302	-3.2335	NA	NA
ENSMUSG00000027630	Tbl1xr1	transducin (beta)-like 1X-linked receptor 1 [Source:MGI Symbol;Acc:MGI:2441730]	5242.27	-0.425406	0.312971	FALSE	ENSMUST00000063988.14	Tbl1xr1-201	255.597	7.2918	0.0181151	TRUE
ENSMUSG00000029925	Tbxas1	thromboxane A synthase 1, platelet [Source:MGI Symbol;Acc:MGI:98497]	3463.19	-0.958018	0.134875	FALSE	ENSMUST00000003017.13	Tbxas1-201	1545.41	-1.54586	0.0408364	TRUE
ENSMUSG00000020167	Tcf3	transcription factor 3 [Source:MGI Symbol;Acc:MGI:98510]	2757.69	0.0430087	0.892296	FALSE	ENSMUST00000105345.10	Tcf3-209	293.944	-1.29348	0.00495128	TRUE
ENSMUSG00000053477	Tcf4	transcription factor 4 [Source:MGI Symbol;Acc:MGI:98506]	10849.9	0.20596	0.317426	FALSE	ENSMUST00000114985.10	Tcf4-207	290.608	3.0819	0.000115009	TRUE
ENSMUSG00000055799	Tcf7l1	transcription factor 7 like 1 (T cell specific, HMG box) [Source:MGI Symbol;Acc:MGI:1202876]	1913.37	0.110411	0.686187	FALSE	MSTRG.19137.1	MSTRG.19137.1	449.073	3.14908	0.0189639	TRUE
ENSMUSG00000031561	Tenm3	teneurin transmembrane protein 3 [Source:MGI Symbol;Acc:MGI:1345183]	652.876	0.344737	0.295575	FALSE	ENSMUST00000033965.14	Tenm3-201	505.943	-0.314181	0.838342	FALSE
							ENSMUST00000110343.3	Tenm3-202	0.324308	1.55015	NA	NA
							ENSMUST00000110345.8	Tenm3-203	0		NA	NA
							ENSMUST00000110346.9	Tenm3-204	6.45368	2.02349	NA	NA
							ENSMUST00000190840.8	Tenm3-206	136.675	8.85932	0.028978	TRUE
							ENSMUST00000211812.2	Tenm3-207	0.108103	0.349636	NA	FALSE
							ENSMUST00000211976.2	Tenm3-208	0		NA	NA
ENSMUSG00000048078	Tenm4	teneurin transmembrane protein 4 [Source:MGI Symbol;Acc:MGI:2447063]	302.041	0.201573	0.884522	FALSE	MSTRG.21031.12	MSTRG.21031.12	1058.23	26.7762	1.34e-13	TRUE
							MSTRG.21031.16	MSTRG.21031.16	745.076	12.7275	2.71e-06	TRUE
ENSMUSG00000036779	Tent4b	terminal nucleotidyltransferase 4B [Source:MGI Symbol;Acc:MGI:1917820]	1317.93	0.69402	0.408258	FALSE	ENSMUST00000119033.8	Tent4b-203	703.818	1.49915	0.00315211	TRUE
ENSMUSG00000022797	Tfrc	transferrin receptor [Source:MGI Symbol;Acc:MGI:98822]	2023.03	0.236314	0.75521	FALSE	MSTRG.8901.2	MSTRG.8901.2	1509.49	0.90039	0.0206389	TRUE
ENSMUSG00000041319	Thoc6	THO complex 6 [Source:MGI Symbol;Acc:MGI:2677480]	849.179	-0.45175	0.20498	FALSE	ENSMUST00000095579.11	Thoc6-202	80.3614	-0.877724	0.0375565	TRUE
ENSMUSG00000035443	Thyn1	thymocyte nuclear protein 1 [Source:MGI Symbol;Acc:MGI:1925112]	1142.86	-0.368298	0.0624491	FALSE	ENSMUST00000039161.10	Thyn1-201	525.48	-0.647346	0.0448559	TRUE
ENSMUSG00000020843	Timm22	translocase of inner mitochondrial membrane 22 [Source:MGI Symbol;Acc:MGI:1929742]	1800.59	-0.432907	0.0532519	FALSE	ENSMUST00000152183.2	Timm22-203	67.7489	-1.58624	0.0020948	TRUE
ENSMUSG00000028776	Tinagl1	tubulointerstitial nephritis antigen-like 1 [Source:MGI Symbol;Acc:MGI:2137617]	5089.2	0.773875	0.0660265	FALSE	ENSMUST00000105998.8	Tinagl1-202	1203.06	1.3082	0.027265	TRUE
ENSMUSG00000030516	Tjp1	tight junction protein 1 [Source:MGI Symbol;Acc:MGI:98759]	4329.78	0.532445	0.218166	FALSE	MSTRG.20755.2	MSTRG.20755.2	2942	0.798584	0.00378353	TRUE
ENSMUSG00000031639	Tlr3	toll-like receptor 3 [Source:MGI Symbol;Acc:MGI:2156367]	1098.6	0.0434531	0.960016	FALSE	MSTRG.22134.5	MSTRG.22134.5	262.137	2.84529	0.0456225	TRUE
ENSMUSG00000040522	Tlr8	toll-like receptor 8 [Source:MGI Symbol;Acc:MGI:2176887]	242.836	-1.58481	0.191452	FALSE	ENSMUST00000112170.2	Tlr8-202	50.2269	-1.73354	0.0303272	TRUE
							MSTRG.25410.2	MSTRG.25410.2	138.234	-10.7551	0.0173815	TRUE
							MSTRG.25410.8	MSTRG.25410.8	82.9169	22.67	6.09e-10	TRUE
ENSMUSG00000025544	Tm9sf2	transmembrane 9 superfamily member 2 [Source:MGI Symbol;Acc:MGI:1915309]	16398.2	-0.0410703	0.839632	FALSE	MSTRG.7656.1	MSTRG.7656.1	582.177	3.8037	0.0334555	TRUE
ENSMUSG00000050106	Tmc8	transmembrane channel-like gene family 8 [Source:MGI Symbol;Acc:MGI:2669037]	261.059	0.36593	0.527712	FALSE	ENSMUST00000119455.2	Tmc8-204	76.1353	2.06737	0.0176787	TRUE
ENSMUSG00000039428	Tmem135	transmembrane protein 135 [Source:MGI Symbol;Acc:MGI:1920009]	13273.1	-1.09079	0.323467	FALSE	MSTRG.20947.1	MSTRG.20947.1	2479.79	27.9658	1.05e-14	TRUE
							MSTRG.20947.4	MSTRG.20947.4	2228.14	27.8178	1.33e-14	TRUE
ENSMUSG00000047045	Tmem164	transmembrane protein 164 [Source:MGI Symbol;Acc:MGI:2148020]	3977.37	-0.18852	0.604125	FALSE	MSTRG.25281.7	MSTRG.25281.7	164.82	-11.1004	0.00109538	TRUE
ENSMUSG00000013495	Tmem175	transmembrane protein 175 [Source:MGI Symbol;Acc:MGI:1919642]	3027.86	0.232016	0.102647	FALSE	ENSMUST00000078323.13	Tmem175-202	191.017	3.88746	1.38e-08	TRUE
ENSMUSG00000079588	Tmem182	transmembrane protein 182 [Source:MGI Symbol;Acc:MGI:1923725]	8973.18	0.903681	0.0527697	FALSE	MSTRG.257.2	MSTRG.257.2	916.44	2.47896	0.0463138	TRUE
ENSMUSG00000014856	Tmem208	transmembrane protein 208 [Source:MGI Symbol;Acc:MGI:1913570]	2076.13	-0.453645	0.0116552	FALSE	ENSMUST00000015000.12	Tmem208-201	966.081	-0.704965	0.0211229	TRUE
ENSMUSG00000054484	Tmem62	transmembrane protein 62 [Source:MGI Symbol;Acc:MGI:2139461]	1309.79	-0.175725	0.430578	FALSE	ENSMUST00000067582.14	Tmem62-201	905.871	-0.614953	0.0408364	TRUE
ENSMUSG00000026321	Tnfrsf11a	tumor necrosis factor receptor superfamily, member 11a, NFKB activator [Source:MGI Symbol;Acc:MGI:1314891]	670.473	-0.80144	0.216408	FALSE	MSTRG.827.3	MSTRG.827.3	186.573	10.7298	0.0190595	TRUE
ENSMUSG00000020541	Tom1l1	target of myb1-like 1 (chicken) [Source:MGI Symbol;Acc:MGI:1919193]	1504.2	-0.52304	0.590879	FALSE	MSTRG.3935.2	MSTRG.3935.2	445.348	25.569	3.36e-13	TRUE
ENSMUSG00000018322	Tomm34	translocase of outer mitochondrial membrane 34 [Source:MGI Symbol;Acc:MGI:1914395]	1526.2	0.540266	0.0674685	FALSE	ENSMUST00000018466.4	Tomm34-201	545.322	0.896002	0.0300668	TRUE
ENSMUSG00000078713	Tomm5	translocase of outer mitochondrial membrane 5 [Source:MGI Symbol;Acc:MGI:1915762]	2382.01	-0.525005	0.052731	FALSE	ENSMUST00000107809.9	Tomm5-203	68.4601	-3.29928	0.0041642	TRUE
ENSMUSG00000017485	Top2b	topoisomerase (DNA) II beta [Source:MGI Symbol;Acc:MGI:98791]	12835.8	0.14817	0.265816	FALSE	MSTRG.6681.2	MSTRG.6681.2	240.176	24.0663	3.44e-11	TRUE
ENSMUSG00000027506	Tpd52	tumor protein D52 [Source:MGI Symbol;Acc:MGI:107749]	7278.65	-0.750588	0.18931	FALSE	ENSMUST00000091355.12	Tpd52-203	291.629	6.84756	0.00223486	TRUE
ENSMUSG00000024269	Tpgs2	tubulin polyglutamylase complex subunit 2 [Source:MGI Symbol;Acc:MGI:1913898]	1180.04	0.0135643	0.960806	FALSE	ENSMUST00000148255.8	Tpgs2-202	33.1014	1.67061	0.000526938	TRUE
ENSMUSG00000006005	Tpr	translocated promoter region, nuclear basket protein [Source:MGI Symbol;Acc:MGI:1922066]	18303.7	0.00752644	0.987124	FALSE	MSTRG.1113.4	MSTRG.1113.4	856.901	26.4846	1.49e-13	TRUE
							MSTRG.1113.5	MSTRG.1113.5	881.104	26.5232	1.49e-13	TRUE
ENSMUSG00000054226	Tprkb	Tp53rk binding protein [Source:MGI Symbol;Acc:MGI:1917036]	2010.78	-0.130083	0.47929	FALSE	ENSMUST00000202803.4	Tprkb-214	129.277	-0.867758	0.00097934	TRUE
ENSMUSG00000033825	Tpsb2	tryptase beta 2 [Source:MGI Symbol;Acc:MGI:96942]	5956.06	-1.70581	0.0791984	FALSE	ENSMUST00000234712.2	Tpsb2-204	52.1576	-2.14054	0.0425623	TRUE
							MSTRG.9604.2	MSTRG.9604.2	75.8357	-1.85181	0.0202723	TRUE
ENSMUSG00000032536	Trak1	trafficking protein, kinesin binding 1 [Source:MGI Symbol;Acc:MGI:1914345]	1989.68	-0.101027	0.847181	FALSE	MSTRG.24505.14	MSTRG.24505.14	2087.08	1.96427	0.0176402	TRUE
ENSMUSG00000064043	Trerf1	transcriptional regulating factor 1 [Source:MGI Symbol;Acc:MGI:2442086]	74.9688	-0.200506	0.769395	FALSE	MSTRG.10084.7	MSTRG.10084.7	124.944	-23.8059	3.58e-11	TRUE
							MSTRG.10084.8	MSTRG.10084.8	94.1315	-24.9326	3.49e-12	TRUE
ENSMUSG00000027993	Trim2	tripartite motif-containing 2 [Source:MGI Symbol;Acc:MGI:1933163]	1965.27	-0.129144	0.675269	FALSE	ENSMUST00000107695.9	Trim2-206	165.238	10.5546	0.0258793	TRUE
ENSMUSG00000021326	Trim27	tripartite motif-containing 27 [Source:MGI Symbol;Acc:MGI:97904]	1805.08	-0.0914967	0.582885	FALSE	ENSMUST00000223065.2	Trim27-207	68.1557	9.27711	0.000536374	TRUE
ENSMUSG00000036989	Trim3	tripartite motif-containing 3 [Source:MGI Symbol;Acc:MGI:1860040]	1019.92	0.18249	0.59816	FALSE	MSTRG.21212.3	MSTRG.21212.3	564.058	0.964548	0.049597	TRUE
ENSMUSG00000051675	Trim32	tripartite motif-containing 32 [Source:MGI Symbol;Acc:MGI:1917057]	1652.91	0.16319	0.325376	FALSE	ENSMUST00000156922.2	Trim32-204	55.2171	4.59159	5.3e-09	TRUE
ENSMUSG00000042828	Trim72	tripartite motif-containing 72 [Source:MGI Symbol;Acc:MGI:3612190]	27.5874	0.663877	0.31833	FALSE	ENSMUST00000081042.6	Trim72-201	12.3337	-1.94582	NA	NA
							ENSMUST00000106248.8	Trim72-202	15.1497	7.10761	0.00622632	TRUE
ENSMUSG00000045482	Trrap	transformation/transcription domain-associated protein [Source:MGI Symbol;Acc:MGI:2153272]	1022.37	0.847257	0.278498	FALSE	ENSMUST00000100467.10	Trrap-203	326.807	5.07647	0.0103614	TRUE
ENSMUSG00000020963	Tshr	thyroid stimulating hormone receptor [Source:MGI Symbol;Acc:MGI:98849]	4082.59	0.173166	0.939102	FALSE	MSTRG.5196.3	MSTRG.5196.3	3457.78	28.4332	3.52e-15	TRUE
ENSMUSG00000046982	Tshz1	teashirt zinc finger family member 1 [Source:MGI Symbol;Acc:MGI:1346031]	2468.22	-0.228317	0.652547	FALSE	MSTRG.11087.2	MSTRG.11087.2	300.036	25.0135	4.87e-12	TRUE
ENSMUSG00000041096	Tspyl2	TSPY-like 2 [Source:MGI Symbol;Acc:MGI:106244]	1505.04	0.123948	0.737678	FALSE	MSTRG.25332.4	MSTRG.25332.4	559.306	0.791575	0.000812235	TRUE
ENSMUSG00000045752	Tssc4	tumor-suppressing subchromosomal transferable fragment 4 [Source:MGI Symbol;Acc:MGI:1861712]	1088.92	-0.180229	0.537133	FALSE	ENSMUST00000060433.10	Tssc4-201	370.368	-0.744388	0.0388761	TRUE
ENSMUSG00000037300	Ttc13	tetratricopeptide repeat domain 13 [Source:MGI Symbol;Acc:MGI:2384573]	3720.3	0.20903	0.604804	FALSE	MSTRG.22946.3	MSTRG.22946.3	39.0588	-3.09001	0.0297152	TRUE
ENSMUSG00000012609	Ttll5	tubulin tyrosine ligase-like family, member 5 [Source:MGI Symbol;Acc:MGI:2443657]	1193.92	0.342634	0.109918	FALSE	ENSMUST00000110224.8	Ttll5-205	57.0869	4.60118	0.0192854	TRUE
ENSMUSG00000005354	Txn2	thioredoxin 2 [Source:MGI Symbol;Acc:MGI:1929468]	6068.67	0.0305735	0.932298	FALSE	ENSMUST00000109748.9	Txn2-204	163.238	1.10456	0.0136156	TRUE
ENSMUSG00000019505	Ubb	ubiquitin B [Source:MGI Symbol;Acc:MGI:98888]	38489.6	0.634734	0.265237	FALSE	MSTRG.3410.10	MSTRG.3410.10	1429.09	27.1993	5.42e-14	TRUE
ENSMUSG00000008348	Ubc	ubiquitin C [Source:MGI Symbol;Acc:MGI:98889]	13543.6	0.41033	0.46408	FALSE	MSTRG.18010.18	MSTRG.18010.18	937.63	26.3955	2.86e-13	TRUE
							MSTRG.18010.21	MSTRG.18010.21	294.904	24.9968	4.98e-12	TRUE
							MSTRG.18010.28	MSTRG.18010.28	81.8176	23.2004	2.08e-10	TRUE
							MSTRG.18010.36	MSTRG.18010.36	243.736	24.6099	1.07e-11	TRUE
							MSTRG.18010.47	MSTRG.18010.47	785.275	-27.802	7.88e-15	TRUE
ENSMUSG00000016308	Ube2a	ubiquitin-conjugating enzyme E2A [Source:MGI Symbol;Acc:MGI:102959]	2539.59	-0.210584	0.0688335	FALSE	ENSMUST00000202812.2	Ube2a-208	47.783	-1.95688	7.7e-05	TRUE
ENSMUSG00000027011	Ube2e3	ubiquitin-conjugating enzyme E2E 3 [Source:MGI Symbol;Acc:MGI:107412]	3168.83	-0.296502	0.126288	FALSE	MSTRG.12651.4	MSTRG.12651.4	45.9604	22.404	1.04e-09	TRUE
ENSMUSG00000043262	Uevld	UEV and lactate/malate dehyrogenase domains [Source:MGI Symbol;Acc:MGI:1860490]	2419.25	0.0632433	0.8549	FALSE	MSTRG.20676.3	MSTRG.20676.3	327.644	1.71414	0.0454437	TRUE
ENSMUSG00000039512	Uhrf1bp1	UHRF1 (ICBP90) binding protein 1 [Source:MGI Symbol;Acc:MGI:3041238]	2940.3	-0.171969	0.817262	FALSE	MSTRG.9678.2	MSTRG.9678.2	341.239	23.9364	1.96e-11	TRUE
							MSTRG.9678.5	MSTRG.9678.5	136.825	10.2824	0.0299483	TRUE
ENSMUSG00000004798	Ulk2	unc-51 like kinase 2 [Source:MGI Symbol;Acc:MGI:1352758]	10012.8	0.154917	0.482032	FALSE	MSTRG.3402.2	MSTRG.3402.2	124.995	10.152	0.0276079	TRUE
ENSMUSG00000036908	Unc93b1	unc-93 homolog B1, TLR signaling regulator [Source:MGI Symbol;Acc:MGI:1859307]	5245	-0.860565	0.211415	FALSE	MSTRG.11140.3	MSTRG.11140.3	2554.45	-1.58183	0.000185154	TRUE
ENSMUSG00000073016	Uprt	uracil phosphoribosyltransferase [Source:MGI Symbol;Acc:MGI:2685620]	3020.5	-0.207546	0.511352	FALSE	MSTRG.25122.3	MSTRG.25122.3	39.346	22.1883	1.59e-09	TRUE
ENSMUSG00000034911	Ushbp1	USH1 protein network component harmonin binding protein 1 [Source:MGI Symbol;Acc:MGI:1922920]	1613	0.578906	0.349269	FALSE	MSTRG.22348.1	MSTRG.22348.1	1215.89	1.44372	0.0493021	TRUE
ENSMUSG00000033909	Usp36	ubiquitin specific peptidase 36 [Source:MGI Symbol;Acc:MGI:1919594]	2374.73	0.365681	0.0152097	FALSE	ENSMUST00000092382.10	Usp36-201	98.8123	-10.3623	0.00135323	TRUE
ENSMUSG00000041264	Uspl1	ubiquitin specific peptidase like 1 [Source:MGI Symbol;Acc:MGI:2442342]	2300.76	0.115308	0.448478	FALSE	ENSMUST00000119685.8	Uspl1-204	45.8968	8.70658	0.000753446	TRUE
ENSMUSG00000004356	Utp20	UTP20 small subunit processome component [Source:MGI Symbol;Acc:MGI:1917933]	1494.24	-0.723069	0.242667	FALSE	MSTRG.2473.3	MSTRG.2473.3	372.205	6.15041	0.000342571	TRUE
ENSMUSG00000030403	Vasp	vasodilator-stimulated phosphoprotein [Source:MGI Symbol;Acc:MGI:109268]	3635.23	-0.292177	0.209628	FALSE	MSTRG.20150.1	MSTRG.20150.1	1260.85	1.13355	0.0200625	TRUE
ENSMUSG00000054723	Vmac	vimentin-type intermediate filament associated coiled-coil protein [Source:MGI Symbol;Acc:MGI:2146912]	1571.5	0.480853	0.110028	FALSE	MSTRG.10169.1	MSTRG.10169.1	81.9912	-10.093	0.00738111	TRUE
ENSMUSG00000031696	Vps35	VPS35 retromer complex component [Source:MGI Symbol;Acc:MGI:1890467]	18023.8	-0.0839172	0.64319	FALSE	MSTRG.22546.2	MSTRG.22546.2	20.746	5.01974	0.0488162	TRUE
ENSMUSG00000001062	Vps9d1	VPS9 domain containing 1 [Source:MGI Symbol;Acc:MGI:1914143]	1148.29	0.109879	0.783655	FALSE	ENSMUST00000118279.2	Vps9d1-202	55.713	8.98619	0.000430698	TRUE
ENSMUSG00000024983	Vti1a	vesicle transport through interaction with t-SNAREs 1A [Source:MGI Symbol;Acc:MGI:1855699]	1246.51	0.175599	0.716959	FALSE	ENSMUST00000223690.2	Vti1a-202	79.9813	6.47016	0.00813738	TRUE
ENSMUSG00000039099	Wdr93	WD repeat domain 93 [Source:MGI Symbol;Acc:MGI:3646885]	28.8479	1.65933	NA	NA	MSTRG.20844.6	MSTRG.20844.6	283.023	1.18776	0.00607761	TRUE
ENSMUSG00000026988	Wdsub1	WD repeat, SAM and U-box domain containing 1 [Source:MGI Symbol;Acc:MGI:1919387]	468.796	-0.488686	0.351907	FALSE	ENSMUST00000139689.8	Wdsub1-208	69.8426	-4.29987	0.0385265	TRUE
ENSMUSG00000041895	Wipi1	WD repeat domain, phosphoinositide interacting 1 [Source:MGI Symbol;Acc:MGI:1261864]	720.044	0.339351	0.248301	FALSE	MSTRG.4294.2	MSTRG.4294.2	571.739	0.838095	0.0301348	TRUE
ENSMUSG00000022996	Wnt10b	wingless-type MMTV integration site family, member 10B [Source:MGI Symbol;Acc:MGI:108061]	164.317	1.79105	0.0500379	FALSE	ENSMUST00000228546.2	Wnt10b-206	39.8662	22.2035	1.55e-09	TRUE
ENSMUSG00000015957	Wnt11	wingless-type MMTV integration site family, member 11 [Source:MGI Symbol;Acc:MGI:101948]	553.436	1.26736	0.125701	FALSE	ENSMUST00000167303.8	Wnt11-205	118.398	2.69868	0.00250696	TRUE
ENSMUSG00000063430	Wscd2	WSC domain containing 2 [Source:MGI Symbol;Acc:MGI:2445030]	1357.96	-0.282509	0.843283	FALSE	MSTRG.17733.4	MSTRG.17733.4	302.564	25.0294	4.77e-12	TRUE
							MSTRG.17733.5	MSTRG.17733.5	152.87	-25.5872	8.75e-13	TRUE
ENSMUSG00000025860	Xiap	X-linked inhibitor of apoptosis [Source:MGI Symbol;Acc:MGI:107572]	4766.64	0.535942	0.0446478	FALSE	MSTRG.24777.2	MSTRG.24777.2	630.737	24.26	2.26e-11	TRUE
							MSTRG.24777.4	MSTRG.24777.4	147.228	5.84025	0.0138305	TRUE
ENSMUSG00000026775	Yme1l1	YME1-like 1 (S. cerevisiae) [Source:MGI Symbol;Acc:MGI:1351651]	9289.22	0.37591	0.53224	FALSE	MSTRG.12081.3	MSTRG.12081.3	480.585	-27.1629	3.01e-14	TRUE
ENSMUSG00000063659	Zbtb18	zinc finger and BTB domain containing 18 [Source:MGI Symbol;Acc:MGI:1353609]	1849.03	-0.130186	0.794559	FALSE	ENSMUST00000193480.2	Zbtb18-206	134.939	-1.94832	0.0388757	TRUE
ENSMUSG00000066798	Zbtb6	zinc finger and BTB domain containing 6 [Source:MGI Symbol;Acc:MGI:2442998]	813.968	0.371786	0.170903	FALSE	ENSMUST00000112932.2	Zbtb6-202	73.9292	-24.6054	6.8e-12	TRUE
ENSMUSG00000050714	Zbtb26	zinc finger and BTB domain containing 26 [Source:MGI Symbol;Acc:MGI:2444402]	813.968	0.371786	0.170903	FALSE	MSTRG.12394.2	MSTRG.12394.2	179.666	-10.069	0.000212746	TRUE
ENSMUSG00000029826	Zc3hav1	zinc finger CCCH type, antiviral 1 [Source:MGI Symbol;Acc:MGI:1926031]	5399.68	-0.187321	0.480717	FALSE	MSTRG.18699.2	MSTRG.18699.2	126.77	10.1724	0.0021918	TRUE
							MSTRG.18699.4	MSTRG.18699.4	158.616	5.28997	0.00886811	TRUE
ENSMUSG00000039470	Zdhhc2	zinc finger, DHHC domain containing 2 [Source:MGI Symbol;Acc:MGI:1923452]	2464.94	0.0334209	0.95798	FALSE	MSTRG.22115.1	MSTRG.22115.1	112.592	10.0012	0.0405632	TRUE
ENSMUSG00000036985	Zdhhc9	zinc finger, DHHC domain containing 9 [Source:MGI Symbol;Acc:MGI:2444393]	1823.49	0.128219	0.916041	FALSE	MSTRG.24788.4	MSTRG.24788.4	336.551	25.0284	4.77e-12	TRUE
							MSTRG.24788.7	MSTRG.24788.7	159.466	-25.5918	8.75e-13	TRUE
ENSMUSG00000044477	Zfand3	zinc finger, AN1-type domain 3 [Source:MGI Symbol;Acc:MGI:1096572]	14950.1	0.704795	0.0841417	FALSE	ENSMUST00000057897.10	Zfand3-201	2345.94	2.02509	0.0415322	TRUE
ENSMUSG00000067942	Zfp160	zinc finger protein 160 [Source:MGI Symbol;Acc:MGI:108187]	955.697	-0.433617	0.563119	FALSE	MSTRG.9477.7	MSTRG.9477.7	1476.85	0.667313	1.26e-05	TRUE
ENSMUSG00000041258	Zfp236	zinc finger protein 236 [Source:MGI Symbol;Acc:MGI:1926950]	444.319	1.22152	0.405397	FALSE	ENSMUST00000182122.8	Zfp236-202	86.4051	1.96541	0.0162927	TRUE
ENSMUSG00000015597	Zfp318	zinc finger protein 318 [Source:MGI Symbol;Acc:MGI:1889348]	3523.25	0.289839	0.025248	FALSE	ENSMUST00000138127.8	Zfp318-204	221.517	0.993681	0.0136681	TRUE
ENSMUSG00000055560	Zfp459	zinc finger protein 459 [Source:MGI Symbol;Acc:MGI:3040701]	59.3136	0.604429	0.317668	FALSE	MSTRG.6231.10	MSTRG.6231.10	194.805	-0.692163	0.023687	TRUE
ENSMUSG00000051351	Zfp46	zinc finger protein 46 [Source:MGI Symbol;Acc:MGI:99192]	1599.15	0.209919	0.720284	FALSE	ENSMUST00000130223.8	Zfp46-202	46.769	8.7339	0.000734077	TRUE
ENSMUSG00000020420	Zfp607a	zinc finger protein 607A [Source:MGI Symbol;Acc:MGI:3584526]	327.775	-0.570036	0.0880235	FALSE	MSTRG.20274.3	MSTRG.20274.3	448.971	1.26291	4.41e-05	TRUE
ENSMUSG00000046311	Zfp62	zinc finger protein 62 [Source:MGI Symbol;Acc:MGI:99662]	2224.26	-0.244808	0.417359	FALSE	MSTRG.3177.1	MSTRG.3177.1	101.548	23.5092	1.11e-10	TRUE
ENSMUSG00000030016	Zfp638	zinc finger protein 638 [Source:MGI Symbol;Acc:MGI:1203484]	3333.32	-0.0853508	0.798653	FALSE	MSTRG.19199.16	MSTRG.19199.16	458.776	0.725353	0.0220426	TRUE
ENSMUSG00000059142	Zfp945	zinc finger protein 945 [Source:MGI Symbol;Acc:MGI:2445132]	701.439	-0.195346	0.779875	FALSE	ENSMUST00000160457.10	Zfp945-204	57.2772	5.73292	0.00014107	TRUE
ENSMUSG00000078896	Zfp965	zinc finger protein 965 [Source:MGI Symbol;Acc:MGI:3779822]	31.331	-1.06318	0.169386	FALSE	ENSMUST00000109042.10	Zfp965-202	21.3509	-2.06725	0.0108928	TRUE
ENSMUSG00000074158	Zfp976	zinc finger protein 976 [Source:MGI Symbol;Acc:MGI:3036263]	407.231	-1.29619	0.191375	FALSE	MSTRG.20528.1	MSTRG.20528.1	196.897	10.8076	3.52e-05	TRUE
ENSMUSG00000071757	Zhx2	zinc fingers and homeoboxes 2 [Source:MGI Symbol;Acc:MGI:2683087]	2227.37	0.513808	0.221791	FALSE	MSTRG.7946.1	MSTRG.7946.1	169.892	7.58143	0.0324357	TRUE
ENSMUSG00000001383	Zmat2	zinc finger, matrin type 2 [Source:MGI Symbol;Acc:MGI:1913742]	5294.22	0.0798735	0.763361	FALSE	MSTRG.10696.2	MSTRG.10696.2	343.575	-26.4657	1.48e-13	TRUE
ENSMUSG00000031310	Zmym3	zinc finger, MYM-type 3 [Source:MGI Symbol;Acc:MGI:1927231]	1730.53	0.270883	0.184874	FALSE	MSTRG.25074.5	MSTRG.25074.5	879.222	0.727245	1.97e-05	TRUE
ENSMUSG00000044068	Zrsr1	zinc finger (CCCH type), RNA binding motif and serine/arginine rich 1 [Source:MGI Symbol;Acc:MGI:98885]	2860.72	0.201006	0.459825	FALSE	ENSMUST00000049506.8	Zrsr1-201	1741.22	1.76225	0.0103337	TRUE
							MSTRG.2998.2	MSTRG.2998.2	113.838	23.4971	1.14e-10	TRUE
ENSMUSG00000054715	Zscan22	zinc finger and SCAN domain containing 22 [Source:MGI Symbol;Acc:MGI:2443312]	426.008	-0.0157161	0.967004	FALSE	ENSMUST00000120809.2	Zscan22-204	32.9562	21.9417	2.57e-09	TRUE
ENSMUSG00000022228	Zscan26	zinc finger and SCAN domain containing 26 [Source:MGI Symbol;Acc:MGI:3531417]	1828.97	0.114025	0.841697	FALSE	MSTRG.5707.3	MSTRG.5707.3	963.733	2.29263	0.0333629	TRUE
MSTRG	MSTRG.10489		8951.1	-0.703696	0.112157	FALSE	MSTRG.10489.1	Novel	78.6369	-0.626383	0.0366546	TRUE
							MSTRG.10489.2	NA	8829.3	-0.724161	0.225385	FALSE
							MSTRG.10489.3	NA	1.78001	-0.543909	NA	FALSE
							MSTRG.10489.4	NA	1.43988	-0.318611	NA	FALSE
							MSTRG.10489.5	NA	1.87087	-0.0322044	NA	FALSE
MSTRG	MSTRG.11149		78056.7	-0.810038	0.138206	FALSE	MSTRG.11149.1	NA	11329.4	-1.37896	0.0812346	FALSE
							MSTRG.11149.10	NA	1165.81	0.880576	0.953405	FALSE
							MSTRG.11149.11	NA	1597.37	-0.291161	0.984789	FALSE
							MSTRG.11149.12	NA	5095.82	-1.43378	0.267908	FALSE
							MSTRG.11149.13	NA	5145.64	-0.00138128	0.999862	FALSE
							MSTRG.11149.14	Novel	6327.33	-1.2758	0.0187821	TRUE
							MSTRG.11149.15	NA	7231.76	-1.52053	0.312026	FALSE
							MSTRG.11149.16	NA	1147.51	26.8525	NA	NA
							MSTRG.11149.17	NA	1575.68	27.3092	NA	NA
							MSTRG.11149.18	NA	419.473	25.4834	NA	NA
							MSTRG.11149.19	NA	771.254	26.3265	NA	NA
							MSTRG.11149.2	NA	5392.29	-1.07845	0.0548655	FALSE
							MSTRG.11149.20	NA	1171.68	25.305	NA	NA
							MSTRG.11149.21	NA	319.317	25.1022	NA	NA
							MSTRG.11149.3	NA	5076.77	-1.39575	0.731067	FALSE
							MSTRG.11149.4	NA	3224.88	-0.932171	0.30158	FALSE
							MSTRG.11149.5	NA	3586.43	-0.994026	0.25272	FALSE
							MSTRG.11149.6	NA	6551.71	-1.09829	0.0642315	FALSE
							MSTRG.11149.7	NA	4730.47	-1.16278	0.820602	FALSE
							MSTRG.11149.8	NA	2597.36	-1.09245	0.803288	FALSE
							MSTRG.11149.9	NA	3260.09	-1.35072	0.853973	FALSE
MSTRG	MSTRG.11538		309.059	0.349543	0.46548	FALSE	MSTRG.11538.1	Novel	241.276	0.870285	0.0269695	TRUE
							MSTRG.11538.2	NA	65.8819	-1.54565	0.875125	FALSE
MSTRG	MSTRG.11879		48.7311	-0.63162	0.174795	FALSE	MSTRG.11879.1	NA	2.98435	4.76433	NA	NA
							MSTRG.11879.2	Novel	45.5616	-0.876756	0.0472328	TRUE
MSTRG	MSTRG.15195		3438.45	-0.638726	0.0713587	FALSE	MSTRG.15195.1	NA	1261.64	-0.85891	0.132262	FALSE
							MSTRG.15195.2	NA	652.275	0.322683	0.914446	FALSE
							MSTRG.15195.3	NA	365.863	-1.06952	0.472204	FALSE
							MSTRG.15195.4	NA	4.93237	-0.687326	NA	NA
							MSTRG.15195.5	NA	13.7646	-0.698385	0.635072	FALSE
							MSTRG.15195.6	NA	697.256	-0.39337	0.920724	FALSE
							MSTRG.15195.7	NA	94.0507	-1.28487	NA	NA
							MSTRG.15195.8	Novel	329.155	-1.91266	0.0326576	TRUE
							MSTRG.15195.9	NA	2.86429	-2.19993	NA	NA
MSTRG	MSTRG.15387		1281.84	0.0547053	0.919955	FALSE	MSTRG.15387.1	Novel	116.442	7.02578	3.61e-09	TRUE
							MSTRG.15387.2	NA	1159.32	-0.222012	0.824919	FALSE
MSTRG	MSTRG.15681		3741.5	-0.739161	0.06211	FALSE	MSTRG.15681.1	NA	80.9344	-0.738607	0.206454	FALSE
							MSTRG.15681.2	NA	3.94773	5.16793	NA	NA
							MSTRG.15681.3	NA	2.93596	-0.940605	NA	NA
							MSTRG.15681.4	Novel	721.312	26.2401	1.84e-13	TRUE
							MSTRG.15681.5	NA	2915.94	-1.67224	0.372573	FALSE
MSTRG	MSTRG.17022		477.823	0.781068	0.0880077	FALSE	MSTRG.17022.1	Novel	12.8578	2.66436	0.00723199	TRUE
							MSTRG.17022.2	NA	40.948	1.80461	0.737188	FALSE
							MSTRG.17022.3	NA	44.1094	0.115001	0.970293	FALSE
							MSTRG.17022.4	NA	8.41354	2.27564	0.0550082	FALSE
							MSTRG.17022.5	NA	1.28133	0.446475	NA	FALSE
							MSTRG.17022.6	NA	0.233394	-1.66163	NA	NA
							MSTRG.17022.7	NA	366.432	0.667721	0.179349	FALSE
MSTRG	MSTRG.17769		5769.49	-0.465394	0.240116	FALSE	MSTRG.17769.1	NA	3459.9	0.829732	0.559781	FALSE
							MSTRG.17769.2	NA	1818.87	-2.52964	0.804576	FALSE
							MSTRG.17769.3	Novel	282.528	-26.4357	1.49e-13	TRUE
							MSTRG.17769.4	NA	1.46927	-0.742842	NA	NA
							MSTRG.17769.5	NA	180.244	-25.6827	NA	NA
MSTRG	MSTRG.2009		2504.25	-0.572258	0.172998	FALSE	MSTRG.2009.1	NA	2262.29	-0.555739	0.366851	FALSE
							MSTRG.2009.2	NA	83.431	-0.960145	0.7222	FALSE
							MSTRG.2009.3	Novel	146.991	-0.956621	0.00760467	TRUE
MSTRG	MSTRG.5635		38845.9	-0.7616	0.0987511	FALSE	MSTRG.5635.1	NA	38562.1	-0.780712	0.203749	FALSE
							MSTRG.5635.2	Novel	65.1805	-1.08773	0.0476235	TRUE
							MSTRG.5635.3	NA	56.886	-0.812508	0.436401	FALSE
MSTRG	MSTRG.8260		15138.4	-0.549254	0.0965153	FALSE	MSTRG.8260.1	NA	4029.89	-2.89518	0.289545	FALSE
							MSTRG.8260.2	NA	197.683	1.33875	0.919139	FALSE
							MSTRG.8260.3	NA	4693.73	-0.728548	0.907925	FALSE
							MSTRG.8260.4	Novel	63.7224	22.8584	4.16e-10	TRUE
							MSTRG.8260.5	NA	2037.79	-0.251049	NA	FALSE
							MSTRG.8260.6	NA	2895.86	0.573027	0.971314	FALSE
							MSTRG.8260.7	Novel	1147.25	26.8896	1.04e-13	TRUE
1MSTRG is the annotation used for transcripts that do not match any known references.
2Threshold is "TRUE" if: |log2FC| > 0.58, adjusted p-value < 0.05.

## Sheet: Table S3
Table S3. A set of 129 genes demonstrated changes at both the gene and transcript levels.
			gene expression						transcript expression
1gene_id	gene_name	gene description	baseMean	Log2FC	padj	2threshold	1transcript_id	transcript_name	baseMean	Log2FC	padj	2threshold
ENSMUSG00000079388	2610042L04Rik	RIKEN cDNA 2610042L04 gene [Source:MGI Symbol;Acc:MGI:1914305]	14.633	1.65785	0.031751	TRUE	ENSMUST00000165466.8	2610042L04Rik-201	14.4884	1.63051	0.0440266	TRUE
ENSMUSG00000045730	Adrb2	adrenergic receptor, beta 2 [Source:MGI Symbol;Acc:MGI:87938]	928.275	-0.736836	0.0165196	TRUE	ENSMUST00000053640.5	Adrb2-201	925.166	-0.759583	0.0317364	TRUE
ENSMUSG00000028307	Aldob	aldolase B, fructose-bisphosphate [Source:MGI Symbol;Acc:MGI:87995]	54.9929	22.6596	1.47e-09	TRUE	ENSMUST00000029987.10	Aldob-201	54.9524	22.6535	6.28e-10	TRUE
ENSMUSG00000004655	Aqp1	aquaporin 1 [Source:MGI Symbol;Acc:MGI:103201]	19976.9	1.0247	0.00539101	TRUE	ENSMUST00000004774.4	Aqp1-201	19824.6	1.00057	0.022107	TRUE
ENSMUSG00000021125	Arg2	arginase type II [Source:MGI Symbol;Acc:MGI:1330806]	27.9736	21.7156	8.03e-09	TRUE	ENSMUST00000021550.7	Arg2-201	28.1855	21.7213	3.95e-09	TRUE
ENSMUSG00000000202	Btbd17	BTB (POZ) domain containing 17 [Source:MGI Symbol;Acc:MGI:1919264]	137.053	-1.49111	0.0300092	TRUE	ENSMUST00000000206.4	Btbd17-201	98.0858	-2.19914	0.0107679	TRUE
ENSMUSG00000036598	Ccdc113	coiled-coil domain containing 113 [Source:MGI Symbol;Acc:MGI:3606076]	33.3155	8.24987	0.00481253	TRUE	ENSMUST00000041569.5	Ccdc113-201	33.5699	8.25544	0.0251822	TRUE
ENSMUSG00000040165	Cd209c	CD209c antigen [Source:MGI Symbol;Acc:MGI:2157945]	172.404	1.63503	0.00783802	TRUE	ENSMUST00000044060.14	Cd209c-201	117.516	1.64988	0.024517	TRUE
ENSMUSG00000023274	Cd4	CD4 antigen [Source:MGI Symbol;Acc:MGI:88335]	96.027	-1.63174	0.0131882	TRUE	ENSMUST00000024044.7	Cd4-201	94.7588	-1.68215	0.025751	TRUE
ENSMUSG00000073492	Gm10521	predicted gene 10521 [Source:MGI Symbol;Acc:MGI:3642358]	11575.1	-1.46907	0.0249935	TRUE	ENSMUST00000097466.3	Gm10521-201	152.667	-2.0762	0.0222154	TRUE
ENSMUSG00000022901	Cd86	CD86 antigen [Source:MGI Symbol;Acc:MGI:101773]	1344.35	-0.846888	0.00656806	TRUE	ENSMUST00000089620.11	Cd86-201	1306.95	-0.878797	0.00793737	TRUE
ENSMUSG00000039385	Cdh6	cadherin 6 [Source:MGI Symbol;Acc:MGI:107435]	24.287	2.21171	0.00110379	TRUE	ENSMUST00000036439.6	Cdh6-201	24.1017	2.1869	0.00161687	TRUE
ENSMUSG00000044303	Cdkn2a	cyclin dependent kinase inhibitor 2A [Source:MGI Symbol;Acc:MGI:104738]	219.284	-1.55731	5.91e-05	TRUE	ENSMUST00000060501.5	Cdkn2a-201	104.985	-2.31327	0.0138036	TRUE
							ENSMUST00000107131.2	Cdkn2a-202	113.786	-1.02262	2.37e-05	TRUE
ENSMUSG00000071637	Cebpd	CCAAT/enhancer binding protein (C/EBP), delta [Source:MGI Symbol;Acc:MGI:103573]	2134.95	-0.710294	0.0138706	TRUE	ENSMUST00000096232.6	Cebpd-201	2128.58	-0.731078	0.0349136	TRUE
ENSMUSG00000047021	Cfap65	cilia and flagella associated protein 65 [Source:MGI Symbol;Acc:MGI:2444274]	176.644	24.2837	5.99e-11	TRUE	ENSMUST00000094844.4	Cfap65-201	135.776	23.9136	4.69e-11	TRUE
ENSMUSG00000029161	Cgref1	cell growth regulator with EF hand domain 1 [Source:MGI Symbol;Acc:MGI:1915817]	151.576	-0.711759	0.00872858	TRUE	ENSMUST00000031051.8	Cgref1-201	149.448	-0.73992	0.0124121	TRUE
ENSMUSG00000027313	Chac1	ChaC, cation transport regulator 1 [Source:MGI Symbol;Acc:MGI:1916315]	349.392	-0.619515	0.00809965	TRUE	ENSMUST00000028780.4	Chac1-201	348.281	-0.642765	0.0120174	TRUE
ENSMUSG00000066720	Cldn9	claudin 9 [Source:MGI Symbol;Acc:MGI:1913100]	13.9356	6.9928	0.0122938	TRUE	ENSMUST00000085989.8	Cldn9-201	14.03	6.99691	0.0400725	TRUE
ENSMUSG00000050866	Clrn3	clarin 3 [Source:MGI Symbol;Acc:MGI:2142022]	37.017	22.1064	4.33e-09	TRUE	ENSMUST00000053716.8	Clrn3-201	37.3388	22.1159	1.83e-09	TRUE
ENSMUSG00000047419	Cmya5	cardiomyopathy associated 5 [Source:MGI Symbol;Acc:MGI:1923719]	592.953	0.740946	0.0148331	TRUE	ENSMUST00000062122.4	Cmya5-201	588.904	0.716831	0.0494314	TRUE
ENSMUSG00000032291	Crabp1	cellular retinoic acid binding protein I [Source:MGI Symbol;Acc:MGI:88490]	38.586	21.7577	7.84e-09	TRUE	ENSMUST00000034830.9	Crabp1-201	38.8692	22.166	1.66e-09	TRUE
ENSMUSG00000040205	Cuzd1	CUB and zona pellucida-like domains 1 [Source:MGI Symbol;Acc:MGI:1202881]	308.055	6.39982	0.00693842	TRUE	ENSMUST00000046611.9	Cuzd1-201	309.501	6.39459	0.00672311	TRUE
ENSMUSG00000036862	Dchs1	dachsous cadherin related 1 [Source:MGI Symbol;Acc:MGI:2685011]	1106.01	1.00875	0.000951669	TRUE	ENSMUST00000078482.13	Dchs1-201	1089.25	0.981151	0.00199108	TRUE
ENSMUSG00000020108	Ddit4	DNA-damage-inducible transcript 4 [Source:MGI Symbol;Acc:MGI:1921997]	4634.5	-1.32301	0.0138047	TRUE	ENSMUST00000020308.5	Ddit4-201	4619.94	-1.35288	0.0337057	TRUE
ENSMUSG00000027314	Dll4	delta like canonical Notch ligand 4 [Source:MGI Symbol;Acc:MGI:1859388]	931.603	1.63955	0.00109387	TRUE	ENSMUST00000102517.4	Dll4-201	915.419	1.62504	0.00397099	TRUE
ENSMUSG00000026574	Dpt	dermatopontin [Source:MGI Symbol;Acc:MGI:1928392]	45350.5	-1.13259	0.0135587	TRUE	ENSMUST00000027861.6	Dpt-201	45227.5	-1.15744	0.0344692	TRUE
ENSMUSG00000031786	Drc7	dynein regulatory complex subunit 7 [Source:MGI Symbol;Acc:MGI:2685616]	34.7155	22.0157	5.06e-09	TRUE	ENSMUST00000058479.7	Drc7-201	34.465	22	2.31e-09	TRUE
ENSMUSG00000043230	Fam124b	family with sequence similarity 124, member B [Source:MGI Symbol;Acc:MGI:3026880]	10.8767	2.29403	0.0116453	TRUE	ENSMUST00000058748.2	Fam124b-201	10.7328	2.26354	0.00927904	TRUE
ENSMUSG00000027356	Fermt1	fermitin family member 1 [Source:MGI Symbol;Acc:MGI:2443583]	82.9446	23.232	4.89e-10	TRUE	ENSMUST00000038280.5	Fermt1-201	26.4578	21.6359	4.68e-09	TRUE
ENSMUSG00000078650	G6pc	glucose-6-phosphatase, catalytic [Source:MGI Symbol;Acc:MGI:95607]	27.0388	1.89632	0.0105453	TRUE	ENSMUST00000019469.3	G6pc-201	26.9449	1.88566	0.021312	TRUE
ENSMUSG00000030048	Gkn3	gastrokine 3 [Source:MGI Symbol;Acc:MGI:1916138]	51.1636	1.42801	0.0115737	TRUE	ENSMUST00000032127.6	Gkn3-201	50.7016	1.40162	0.0274236	TRUE
ENSMUSG00000063412	Gm10131	predicted pseudogene 10131 [Source:MGI Symbol;Acc:MGI:3704308]	759.259	-0.583939	0.0135162	TRUE	ENSMUST00000080152.5	Gm10131-201	756.554	-0.605464	0.0225086	TRUE
ENSMUSG00000092225	Gm2381	predicted gene 2381 [Source:MGI Symbol;Acc:MGI:3780549]	11.6759	2.40451	0.00568548	TRUE	ENSMUST00000174558.2	Gm2381-201	11.5728	2.37581	0.00363365	TRUE
ENSMUSG00000074824	Rslcan18	regulator of sex-limitation candidate 18 [Source:MGI Symbol;Acc:MGI:5433745]	144.309	1.8103	0.0368976	TRUE	ENSMUST00000091526.4	Rslcan18-201	37.5765	-1.57583	0.0471472	TRUE
ENSMUSG00000079410	Gm2897	predicted gene 2897 [Source:MGI Symbol;Acc:MGI:3781075]	36.9753	1.28915	0.0255304	TRUE	ENSMUST00000166494.2	Gm2897-201	36.576	1.26261	0.0448553	TRUE
ENSMUSG00000094628	Gm3252	predicted gene 3252 [Source:MGI Symbol;Acc:MGI:3781430]	29.6646	1.57755	0.0219953	TRUE	ENSMUST00000165619.8	Gm3252-201	29.3174	1.55097	0.039221	TRUE
ENSMUSG00000056679	Gpr173	G-protein coupled receptor 173 [Source:MGI Symbol;Acc:MGI:1918021]	480.04	0.837044	0.0071612	TRUE	ENSMUST00000070316.12	Gpr173-201	426.434	0.812959	0.0339415	TRUE
ENSMUSG00000044317	Gpr4	G protein-coupled receptor 4 [Source:MGI Symbol;Acc:MGI:2441992]	365.336	1.04002	0.0155888	TRUE	ENSMUST00000060225.6	Gpr4-201	361.873	1.01154	0.0471848	TRUE
ENSMUSG00000004038	Gstm3	glutathione S-transferase, mu 3 [Source:MGI Symbol;Acc:MGI:106026]	372.965	1.4877	0.00957678	TRUE	ENSMUST00000004136.10	Gstm3-201	370.115	1.46542	0.036223	TRUE
ENSMUSG00000045502	Hcar2	hydroxycarboxylic acid receptor 2 [Source:MGI Symbol;Acc:MGI:1933383]	1806.63	-0.769623	0.0141322	TRUE	ENSMUST00000057145.7	Hcar2-201	1802.35	-0.793618	0.0334394	TRUE
ENSMUSG00000064325	Hhip	Hedgehog-interacting protein [Source:MGI Symbol;Acc:MGI:1341847]	31.7911	6.15086	0.011041	TRUE	ENSMUST00000079038.4	Hhip-201	31.0199	6.11347	0.0455254	TRUE
ENSMUSG00000038403	Hjv	hemojuvelin BMP co-receptor [Source:MGI Symbol;Acc:MGI:1916835]	43.5878	5.78122	0.00312837	TRUE	ENSMUST00000049208.11	Hjv-201	43.3085	5.76964	0.014076	TRUE
ENSMUSG00000074793	Hspa12b	heat shock protein 12B [Source:MGI Symbol;Acc:MGI:1919880]	2884.99	1.07743	0.0116625	TRUE	ENSMUST00000099349.10	Hspa12b-201	2838.63	1.0481	0.0485115	TRUE
							ENSMUST00000100763.9	Hspa12b-202	19.5952	1.51951	0.0128788	TRUE
ENSMUSG00000035878	Hykk	hydroxylysine kinase 1 [Source:MGI Symbol;Acc:MGI:2443139]	1236.93	0.770857	0.00667804	TRUE	ENSMUST00000039742.8	Hykk-201	1186.92	0.759418	0.0299483	TRUE
ENSMUSG00000020383	Il13	interleukin 13 [Source:MGI Symbol;Acc:MGI:96541]	9.73754	2.89927	0.00917331	TRUE	ENSMUST00000020650.2	Il13-201	9.6667	2.87301	0.00868304	TRUE
ENSMUSG00000045294	Insig1	insulin induced gene 1 [Source:MGI Symbol;Acc:MGI:1916289]	14791.3	-1.19951	0.0165352	TRUE	ENSMUST00000059155.11	Insig1-201	14244.2	-1.23569	0.0435953	TRUE
ENSMUSG00000055980	Irs1	insulin receptor substrate 1 [Source:MGI Symbol;Acc:MGI:99454]	4367.07	0.648206	0.00871945	TRUE	ENSMUST00000069799.3	Irs1-201	4341.72	0.625942	0.0397586	TRUE
ENSMUSG00000035692	Isg15	ISG15 ubiquitin-like modifier [Source:MGI Symbol;Acc:MGI:1855694]	241.016	-0.783116	0.000105435	TRUE	ENSMUST00000085425.6	Isg15-201	240.126	-0.806616	1.35e-05	TRUE
ENSMUSG00000027276	Jag1	jagged 1 [Source:MGI Symbol;Acc:MGI:1095416]	5530.09	0.641073	0.00656806	TRUE	ENSMUST00000028735.8	Jag1-201	5391.78	0.615463	0.0182152	TRUE
ENSMUSG00000090122	Kcne1l	potassium voltage-gated channel, Isk-related family, member 1-like, pseudogene [Source:MGI Symbol;Acc:MGI:1913490]	227.301	-0.909125	0.0125081	TRUE	ENSMUST00000134825.3	Kcne1l-201	227.071	-0.930374	0.0336592	TRUE
ENSMUSG00000021294	Kif26a	kinesin family member 26A [Source:MGI Symbol;Acc:MGI:2447072]	1971.18	1.28896	0.00698072	TRUE	ENSMUST00000128402.3	Kif26a-201	1948.43	1.26727	0.031076	TRUE
ENSMUSG00000061578	Ksr2	kinase suppressor of ras 2 [Source:MGI Symbol;Acc:MGI:3610315]	110.211	-1.69365	0.0201365	TRUE	ENSMUST00000180430.2	Ksr2-202	109.653	-1.72763	0.0461642	TRUE
ENSMUSG00000015647	Lama5	laminin, alpha 5 [Source:MGI Symbol;Acc:MGI:105382]	4844.54	0.931302	0.00496394	TRUE	ENSMUST00000015791.6	Lama5-201	4796.3	0.902133	0.0161843	TRUE
ENSMUSG00000024107	Lhcgr	luteinizing hormone/choriogonadotropin receptor [Source:MGI Symbol;Acc:MGI:96783]	54.1028	2.19225	0.000136682	TRUE	ENSMUST00000024916.7	Lhcgr-201	52.4226	2.25785	5.01e-05	TRUE
ENSMUSG00000036832	Lpar3	lysophosphatidic acid receptor 3 [Source:MGI Symbol;Acc:MGI:1929469]	269.949	-1.16284	0.0115791	TRUE	ENSMUST00000039164.4	Lpar3-201	269.508	-1.19052	0.0268042	TRUE
ENSMUSG00000051652	Lrrc3	leucine rich repeat containing 3 [Source:MGI Symbol;Acc:MGI:2447899]	1307.13	1.64801	0.00121998	TRUE	ENSMUST00000057608.5	Lrrc3-201	1294.9	1.62283	0.00615149	TRUE
ENSMUSG00000027377	Mall	mal, T cell differentiation protein-like [Source:MGI Symbol;Acc:MGI:2385152]	571.76	1.16623	0.00532658	TRUE	ENSMUST00000028856.3	Mall-201	567.303	1.14021	0.0219661	TRUE
ENSMUSG00000036144	Meox2	mesenchyme homeobox 2 [Source:MGI Symbol;Acc:MGI:103219]	1594.34	0.643188	0.00805279	TRUE	ENSMUST00000041183.7	Meox2-201	1582.28	0.616677	0.0218693	TRUE
ENSMUSG00000046916	Myct1	myc target 1 [Source:MGI Symbol;Acc:MGI:1915882]	722.801	0.989543	0.000738539	TRUE	ENSMUST00000051809.10	Myct1-201	716.877	0.962877	0.00281831	TRUE
ENSMUSG00000041073	Nacad	NAC alpha domain containing [Source:MGI Symbol;Acc:MGI:3603030]	51.0089	0.966466	0.0141322	TRUE	ENSMUST00000045713.4	Nacad-201	50.5624	0.94264	0.0201365	TRUE
ENSMUSG00000055733	Nap1l3	nucleosome assembly protein 1-like 3 [Source:MGI Symbol;Acc:MGI:1859565]	163.805	1.1126	0.0145739	TRUE	ENSMUST00000079490.6	Nap1l3-201	162.851	1.09391	0.0473812	TRUE
ENSMUSG00000030411	Nova2	NOVA alternative splicing regulator 2 [Source:MGI Symbol;Acc:MGI:104296]	489.118	0.984005	0.00673709	TRUE	ENSMUST00000220302.2	Nova2-202	485.101	0.956635	0.0235232	TRUE
ENSMUSG00000028370	Pappa	pregnancy-associated plasma protein A [Source:MGI Symbol;Acc:MGI:97479]	160.809	0.705821	0.0101792	TRUE	ENSMUST00000084501.4	Pappa-201	159.755	0.686612	0.0249594	TRUE
ENSMUSG00000051486	Pcdhb11	protocadherin beta 11 [Source:MGI Symbol;Acc:MGI:2136746]	85.8882	-0.743258	0.0150886	TRUE	ENSMUST00000053073.6	Pcdhb11-201	85.5492	-0.767057	0.0125409	TRUE
ENSMUSG00000044043	Pcdhb14	protocadherin beta 14 [Source:MGI Symbol;Acc:MGI:2136749]	206.208	0.625761	0.0197166	TRUE	ENSMUST00000052387.5	Pcdhb14-201	204.649	0.599588	0.0414966	TRUE
ENSMUSG00000043760	Pkhd1	polycystic kidney and hepatic disease 1 [Source:MGI Symbol;Acc:MGI:2155808]	96.0741	3.65604	0.00853761	TRUE	ENSMUST00000088448.12	Pkhd1-201	96.3348	3.6515	0.0287897	TRUE
ENSMUSG00000038167	Plekhg6	pleckstrin homology domain containing, family G (with RhoGef domain) member 6 [Source:MGI Symbol;Acc:MGI:2682298]	477.227	2.27768	0.00566736	TRUE	ENSMUST00000042647.7	Plekhg6-201	469.597	2.24486	0.0222751	TRUE
ENSMUSG00000048960	Prex2	phosphatidylinositol-3,4,5-trisphosphate-dependent Rac exchange factor 2 [Source:MGI Symbol;Acc:MGI:1923385]	4740.45	1.3048	0.0114442	TRUE	ENSMUST00000027056.12	Prex2-201	4665.51	1.29755	0.038007	TRUE
ENSMUSG00000043463	Rab9b	RAB9B, member RAS oncogene family [Source:MGI Symbol;Acc:MGI:2442454]	100.821	-2.85671	0.0020286	TRUE	ENSMUST00000058814.7	Rab9b-201	101.117	-2.88889	0.00624267	TRUE
ENSMUSG00000079641	Rpl39	ribosomal protein L39 [Source:MGI Symbol;Acc:MGI:1914498]	16775.9	-0.604823	0.0150886	TRUE	ENSMUST00000115231.4	Rpl39-201	16669.6	-0.627219	0.0252916	TRUE
ENSMUSG00000056054	S100a8	S100 calcium binding protein A8 (calgranulin A) [Source:MGI Symbol;Acc:MGI:88244]	2406.49	-1.94901	0.0101774	TRUE	ENSMUST00000069927.10	S100a8-201	2397.78	-1.98472	0.0316231	TRUE
ENSMUSG00000031665	Sall1	spalt like transcription factor 1 [Source:MGI Symbol;Acc:MGI:1889585]	44.2656	20.7647	5.43e-08	TRUE	ENSMUST00000034090.8	Sall1-201	44.5832	22.3618	1.12e-09	TRUE
ENSMUSG00000060487	Samd5	sterile alpha motif domain containing 5 [Source:MGI Symbol;Acc:MGI:2444815]	302.414	1.1551	0.000401737	TRUE	ENSMUST00000100070.5	Samd5-201	299.809	1.12969	0.00178914	TRUE
ENSMUSG00000021904	Sema3g	sema domain, immunoglobulin domain (Ig), short basic domain, secreted, (semaphorin) 3G [Source:MGI Symbol;Acc:MGI:3041242]	3460.39	1.16531	0.00364959	TRUE	ENSMUST00000090180.4	Sema3g-201	3425.31	1.13941	0.0120174	TRUE
ENSMUSG00000046280	She	src homology 2 domain-containing transforming protein E [Source:MGI Symbol;Acc:MGI:1099462]	1369.92	1.02045	0.00194562	TRUE	ENSMUST00000050401.6	She-201	1357.76	0.992266	0.00697183	TRUE
ENSMUSG00000044772	Sntn	sentan, cilia apical structure protein [Source:MGI Symbol;Acc:MGI:3045373]	55.4135	22.6693	1.47e-09	TRUE	ENSMUST00000061045.3	Sntn-201	55.9365	21.82	3.24e-09	TRUE
ENSMUSG00000033450	Tagap	T cell activation Rho GTPase activating protein [Source:MGI Symbol;Acc:MGI:3615484]	817.03	-0.823691	0.00647652	TRUE	ENSMUST00000036370.8	Tagap-201	812.914	-0.843027	0.011429	TRUE
ENSMUSG00000068079	Tcf15	transcription factor 15 [Source:MGI Symbol;Acc:MGI:104664]	350.105	1.25602	0.0113214	TRUE	ENSMUST00000089112.6	Tcf15-201	347.76	1.22843	0.0458361	TRUE
ENSMUSG00000017300	Tnnc2	troponin C2, fast [Source:MGI Symbol;Acc:MGI:98780]	44.2517	1.97956	0.00565467	TRUE	ENSMUST00000103095.5	Tnnc2-201	39.4283	1.85604	0.0117103	TRUE
ENSMUSG00000056596	Trnp1	TMF1-regulated nuclear protein 1 [Source:MGI Symbol;Acc:MGI:1916789]	432.389	-1.04829	0.029462	TRUE	ENSMUST00000125541.2	Trnp1-202	374.938	-1.10952	0.00781307	TRUE
ENSMUSG00000027716	Trpc3	transient receptor potential cation channel, subfamily C, member 3 [Source:MGI Symbol;Acc:MGI:109526]	122.441	0.912271	0.0117936	TRUE	ENSMUST00000029271.5	Trpc3-201	118.288	0.886801	0.0405632	TRUE
ENSMUSG00000051748	Wfdc21	WAP four-disulfide core domain 21 [Source:MGI Symbol;Acc:MGI:1913357]	3548.14	-0.98644	4e-05	TRUE	ENSMUST00000070832.3	Wfdc21-201	3539.32	-1.01368	4.22e-05	TRUE
ENSMUSG00000018486	Wnt9b	wingless-type MMTV integration site family, member 9B [Source:MGI Symbol;Acc:MGI:1197020]	40.1097	1.46626	0.00853761	TRUE	ENSMUST00000018630.3	Wnt9b-201	39.6815	1.44415	0.0137845	TRUE
ENSMUSG00000038630	Zkscan16	zinc finger with KRAB and SCAN domains 16 [Source:MGI Symbol;Acc:MGI:3510405]	76.4693	1.35607	0.016887	TRUE	ENSMUST00000107554.2	Zkscan16-201	76.1062	1.33825	0.0489616	TRUE
MSTRG	MSTRG.1008		59.5223	1.80413	0.0199578	TRUE	MSTRG.1008.1	Novel	58.7082	1.77644	0.0478841	TRUE
MSTRG	MSTRG.10259		15502.1	-0.777894	0.00810448	TRUE	MSTRG.10259.1	Novel	15439.5	-0.798607	0.0135118	TRUE
MSTRG	MSTRG.10413		765.307	0.824941	0.00393131	TRUE	MSTRG.10413.1	Novel	760.08	0.802956	0.0144554	TRUE
MSTRG	MSTRG.10494		134.52	-0.646212	0.00364959	TRUE	MSTRG.10494.1	Novel	134.1	-0.668622	0.00259899	TRUE
MSTRG	MSTRG.10852		16.5974	-1.55796	0.0141373	TRUE	MSTRG.10852.1	Novel	16.566	-1.58317	0.00977425	TRUE
MSTRG	MSTRG.11151		540.195	-0.837416	0.0131198	TRUE	MSTRG.11151.1	Novel	538.432	-0.861832	0.0248292	TRUE
MSTRG	MSTRG.11834		28.4298	-2.63811	0.00583188	TRUE	MSTRG.11834.1	Novel	28.5135	-2.65719	0.0166048	TRUE
MSTRG	MSTRG.11927		5301.88	-0.895142	0.00408059	TRUE	MSTRG.11927.1	Novel	5282.31	-0.914925	0.00757718	TRUE
MSTRG	MSTRG.12057		9681.68	-0.72113	0.0257894	TRUE	MSTRG.12057.1	Novel	9642.6	-0.74167	0.0494281	TRUE
MSTRG	MSTRG.12064		27.872	-1.44881	0.00541894	TRUE	MSTRG.12064.1	Novel	27.8051	-1.47269	0.00363149	TRUE
MSTRG	MSTRG.12065		2624.38	-0.901367	0.00545562	TRUE	MSTRG.12065.1	Novel	2615.51	-0.920512	0.0117103	TRUE
MSTRG	MSTRG.12347		28.4788	-1.287	0.0274005	TRUE	MSTRG.12347.1	Novel	28.3869	-1.31283	0.0318475	TRUE
MSTRG	MSTRG.12711		162.302	-0.607491	0.0277771	TRUE	MSTRG.12711.1	Novel	161.708	-0.631328	0.0362559	TRUE
MSTRG	MSTRG.12712		376.284	-0.583779	0.0346587	TRUE	MSTRG.12712.1	Novel	374.754	-0.60908	0.0469422	TRUE
MSTRG	MSTRG.12868		868.957	0.641854	0.0165345	TRUE	MSTRG.12868.1	Novel	862.71	0.615186	0.0497641	TRUE
MSTRG	MSTRG.13687		208.89	0.782077	0.0105982	TRUE	MSTRG.13687.1	Novel	207.71	0.760068	0.0403201	TRUE
MSTRG	MSTRG.13805		55506	-0.801169	0.0125674	TRUE	MSTRG.13805.1	Novel	55289.4	-0.821192	0.025197	TRUE
MSTRG	MSTRG.13860		58.9166	-1.05147	0.0183647	TRUE	MSTRG.13860.1	Novel	58.6801	-1.07129	0.0243055	TRUE
MSTRG	MSTRG.14244		1170.82	-1.34633	0.00256687	TRUE	MSTRG.14244.1	Novel	1169.1	-1.37333	0.00671296	TRUE
MSTRG	MSTRG.14245		539.689	-1.33302	0.00283023	TRUE	MSTRG.14245.1	Novel	538.683	-1.35881	0.00697183	TRUE
MSTRG	MSTRG.16121		97.3231	0.82239	0.0200022	TRUE	MSTRG.16121.1	Novel	96.5759	0.795517	0.0452202	TRUE
MSTRG	MSTRG.16411		43.2489	-1.14539	0.0257737	TRUE	MSTRG.16411.1	Novel	43.1161	-1.16544	0.0376541	TRUE
MSTRG	MSTRG.18387		10140.3	-0.844404	0.00789613	TRUE	MSTRG.18387.1	Novel	10103.9	-0.864041	0.0164258	TRUE
MSTRG	MSTRG.18464		19596.8	-0.955918	0.00187842	TRUE	MSTRG.18464.1	Novel	19521.9	-0.976275	0.00304016	TRUE
MSTRG	MSTRG.19156		7.38064	-3.11535	0.0228329	TRUE	MSTRG.19156.1	Novel	7.42177	-3.14777	0.0268042	TRUE
MSTRG	MSTRG.1921		45.1918	-1.76872	0.00363281	TRUE	MSTRG.1921.1	Novel	45.1277	-1.7941	0.0054138	TRUE
MSTRG	MSTRG.19774		66.6656	-1.17987	0.0165345	TRUE	MSTRG.19774.1	Novel	66.3596	-1.20004	0.0243962	TRUE
MSTRG	MSTRG.20423		79.7135	-1.31775	0.000976016	TRUE	MSTRG.20423.1	Novel	79.5246	-1.34085	0.0010309	TRUE
MSTRG	MSTRG.21004		32.8454	-3.76062	0.000292257	TRUE	MSTRG.21004.1	Novel	33.076	-3.79639	0.00063465	TRUE
MSTRG	MSTRG.21953		33.2003	-1.24902	0.0300092	TRUE	MSTRG.21953.1	Novel	33.051	-1.27265	0.0373673	TRUE
MSTRG	MSTRG.23171		96.1473	1.79925	0.00820129	TRUE	MSTRG.23171.1	Novel	95.3893	1.77571	0.0274215	TRUE
MSTRG	MSTRG.2419		30.9021	-1.12753	0.035667	TRUE	MSTRG.2419.1	Novel	30.791	-1.14913	0.0431637	TRUE
MSTRG	MSTRG.25009		220.474	-1.1505	0.00506377	TRUE	MSTRG.25009.1	Novel	219.637	-1.17134	0.00886265	TRUE
MSTRG	MSTRG.25462		384.621	-1.02738	0.0151838	TRUE	MSTRG.25462.1	Novel	383.057	-1.04714	0.0321755	TRUE
MSTRG	MSTRG.3151		49.7617	-1.24954	0.0200221	TRUE	MSTRG.3151.1	Novel	49.5946	-1.27299	0.0301793	TRUE
MSTRG	MSTRG.3735		1063.58	1.48494	0.00609164	TRUE	MSTRG.3735.1	Novel	1058.35	1.46502	0.0292631	TRUE
MSTRG	MSTRG.4623		32.8334	-1.29383	0.00800473	TRUE	MSTRG.4623.1	Novel	32.7521	-1.31687	0.00686199	TRUE
MSTRG	MSTRG.4664		785.3	-0.637808	0.0155904	TRUE	MSTRG.4664.1	Novel	782.023	-0.659024	0.0223611	TRUE
MSTRG	MSTRG.5018		11719.9	-0.794574	0.00778103	TRUE	MSTRG.5018.1	Novel	11672.2	-0.814758	0.0132039	TRUE
MSTRG	MSTRG.5307		219.5	1.56506	0.00348605	TRUE	MSTRG.5307.1	Novel	218.212	1.54912	0.0137548	TRUE
MSTRG	MSTRG.6251		119.112	-0.785021	0.0323256	TRUE	MSTRG.6251.1	Novel	118.592	-0.807716	0.0451606	TRUE
MSTRG	MSTRG.7486		64.1702	-1.58335	0.023071	TRUE	MSTRG.7486.1	Novel	64.0247	-1.61391	0.0452776	TRUE
MSTRG	MSTRG.9060		454.828	-0.69733	0.0267125	TRUE	MSTRG.9060.1	Novel	452.954	-0.721364	0.0408364	TRUE
MSTRG	MSTRG.9085		42173.1	-0.778065	0.0182918	TRUE	MSTRG.9085.1	Novel	42013.1	-0.798361	0.037197	TRUE
MSTRG	MSTRG.9164		302.125	0.640578	0.0208615	TRUE	MSTRG.9164.1	Novel	299.908	0.619239	0.0468874	TRUE
1MSTRG is the annotation used for transcripts that do not match any known references.
2Threshold is "TRUE" if: |log2FC| > 0.58, adjusted p-value < 0.05.

## Sheet: Table S4
Table S4. A set of 215 genes displayed alterations at the gene level, along with a subset of their transcripts also changed expression.
			gene expression						transcript expression
1gene_id	gene_name	gene description	baseMean	Log2FC	padj	2threshold	1transcript_id	transcript_name	baseMean	Log2FC	padj	2threshold
ENSMUSG00000021098	4930447C04Rik	RIKEN cDNA 4930447C04 gene [Source:MGI Symbol;Acc:MGI:1923051]	47.7849	4.74246	0.005667	TRUE	ENSMUST00000044000.12	4930447C04Rik-201	15.6176	7.15131	0.0130928	TRUE
							ENSMUST00000110489.9	4930447C04Rik-202	6.771	5.94457	NA	NA
							ENSMUST00000130635.8	4930447C04Rik-203	0		NA	NA
							ENSMUST00000132067.2	4930447C04Rik-206	0		NA	NA
							ENSMUST00000136075.8	4930447C04Rik-208	5.64709	5.68264	NA	NA
ENSMUSG00000101892	9130401M01Rik	RIKEN cDNA 9130401M01 gene [Source:MGI Symbol;Acc:MGI:1923008]	717.133	-1.01332	0.000362	TRUE	ENSMUST00000100655.5	9130401M01Rik-201	676.71	-1.07023	0.0010309	TRUE
							ENSMUST00000185553.2	9130401M01Rik-202	1.10345	0.045674	NA	FALSE
							MSTRG.7952.1	MSTRG.7952.1	158.096	-1.00979	0.4465	FALSE
							MSTRG.7952.11	MSTRG.7952.11	443.795	-0.64085	0.941971	FALSE
							MSTRG.7952.2	MSTRG.7952.2	3633.31	1.06652	0.671091	FALSE
ENSMUSG00000029695	Aass	aminoadipate-semialdehyde synthase [Source:MGI Symbol;Acc:MGI:1353573]	740.499	2.5851	0.00144	TRUE	ENSMUST00000031707.14	Aass-201	736.779	2.57265	0.00766466	TRUE
							ENSMUST00000149864.2	Aass-203	0.312175	1.4992	NA	NA
ENSMUSG00000030249	Abcc9	ATP-binding cassette, sub-family C (CFTR/MRP), member 9 [Source:MGI Symbol;Acc:MGI:1352630]	2182.88	1.06877	0.00036	TRUE	ENSMUST00000073173.12	Abcc9-201	0		NA	NA
							ENSMUST00000087527.11	Abcc9-202	0		NA	NA
							ENSMUST00000100827.5	Abcc9-203	2159.08	1.05546	0.00239896	TRUE
							ENSMUST00000111771.8	Abcc9-204	8.30755	-0.58158	0.945909	FALSE
							ENSMUST00000204870.2	Abcc9-205	1.86169	0.335119	NA	FALSE
							ENSMUST00000205202.3	Abcc9-206	0		NA	NA
							MSTRG.19859.4	MSTRG.19859.4	998.17	0.570505	0.922313	FALSE
ENSMUSG00000025085	Ablim1	actin-binding LIM protein 1 [Source:MGI Symbol;Acc:MGI:1194500]	2923.95	1.03113	0.001347	TRUE	ENSMUST00000079360.12	Ablim1-201	7.44001	1.88059	0.0708062	FALSE
							ENSMUST00000099294.9	Ablim1-202	941.112	1.11294	0.364852	FALSE
							ENSMUST00000104902.9	Ablim1-203	1.66378	-1.48833	NA	NA
							ENSMUST00000111524.8	Ablim1-204	32.0461	0.396583	0.655895	FALSE
							ENSMUST00000111526.8	Ablim1-205	0.470202	-2.64923	NA	NA
							ENSMUST00000111528.8	Ablim1-206	13.9406	2.89055	0.102232	FALSE
							ENSMUST00000111529.8	Ablim1-207	1300.85	1.10525	0.542288	FALSE
							ENSMUST00000111544.8	Ablim1-208	9.20595	0.222326	0.96438	FALSE
							ENSMUST00000111546.8	Ablim1-209	6.71484	0.215797	NA	FALSE
							ENSMUST00000111550.8	Ablim1-210	12.9984	2.34171	0.526703	FALSE
							ENSMUST00000111555.8	Ablim1-211	1.39738	-0.27438	NA	FALSE
							ENSMUST00000111558.8	Ablim1-212	12.7759	2.57314	0.367972	FALSE
							ENSMUST00000111559.8	Ablim1-213	9.35124	-1.4441	0.0278056	TRUE
							ENSMUST00000133369.2	Ablim1-216	0.868119	0.203417	NA	FALSE
							MSTRG.11847.10	MSTRG.11847.10	830.392	1.15891	0.470119	FALSE
							MSTRG.11847.11	MSTRG.11847.11	439.701	11.5398	0.0180645	TRUE
							MSTRG.11847.12	MSTRG.11847.12	2858.2	0.934137	0.43578	FALSE
							MSTRG.11847.2	MSTRG.11847.2	1563.23	0.060597	0.986382	FALSE
							MSTRG.11847.3	MSTRG.11847.3	64.959	2.11045	0.69221	FALSE
							MSTRG.11847.4	MSTRG.11847.4	379.188	0.417613	0.90585	FALSE
							MSTRG.11847.5	MSTRG.11847.5	26.6095	0.555987	0.948167	FALSE
							MSTRG.11847.8	MSTRG.11847.8	3798.02	-0.42729	0.696136	FALSE
							MSTRG.11847.9	MSTRG.11847.9	4427.15	-0.36045	0.733733	FALSE
ENSMUSG00000020926	Adam11	a disintegrin and metallopeptidase domain 11 [Source:MGI Symbol;Acc:MGI:1098667]	326.414	2.00628	0.004668	TRUE	ENSMUST00000068150.7	Adam11-201	286.461	2.0833	0.00927904	TRUE
							ENSMUST00000103081.10	Adam11-202	26.5691	1.17894	0.898804	FALSE
ENSMUSG00000022893	Adamts1	a disintegrin-like and metallopeptidase (reprolysin type) with thrombospondin type 1 motif, 1 [Source:MGI Symbol;Acc:MGI:109249]	5785.59	0.856232	0.00819	TRUE	ENSMUST00000023610.15	Adamts1-201	5719.41	0.834601	0.025307	TRUE
							ENSMUST00000125897.2	Adamts1-202	9.21722	0.54103	0.841445	FALSE
ENSMUSG00000005580	Adcy9	adenylate cyclase 9 [Source:MGI Symbol;Acc:MGI:108450]	373.389	2.00352	0.025248	TRUE	ENSMUST00000005719.4	Adcy9-201	119.137	2.18308	0.0489308	TRUE
							ENSMUST00000117801.8	Adcy9-202	247.494	2.0314	0.0822069	FALSE
							ENSMUST00000120080.8	Adcy9-203	3.87916	-5.69167	NA	NA
							MSTRG.8579.1	MSTRG.8579.1	2389.8	-0.5277	0.928315	FALSE
							MSTRG.8579.2	MSTRG.8579.2	38.2941	-7.8456	NA	NA
							MSTRG.8579.3	MSTRG.8579.3	178.108	9.27253	NA	NA
ENSMUSG00000031489	Adrb3	adrenergic receptor, beta 3 [Source:MGI Symbol;Acc:MGI:87939]	6893.73	1.91915	0.032529	TRUE	ENSMUST00000081438.10	Adrb3-201	5669.06	1.94362	0.0846538	FALSE
							ENSMUST00000117565.2	Adrb3-202	144.225	0.866281	0.615058	FALSE
							ENSMUST00000121838.2	Adrb3-203	744.372	1.69609	0.647313	FALSE
							MSTRG.22051.1	MSTRG.22051.1	326.699	3.26009	0.0106085	TRUE
							MSTRG.22051.2	MSTRG.22051.2	4230.13	1.6888	0.155204	FALSE
ENSMUSG00000066406	Akap13	A kinase (PRKA) anchor protein 13 [Source:MGI Symbol;Acc:MGI:2676556]	3019.12	-1.00434	0.046868	TRUE	ENSMUST00000166315.7	Akap13-201	1.72754	-0.49092	NA	FALSE
							ENSMUST00000207239.2	Akap13-203	19.0637	-0.76702	NA	NA
							ENSMUST00000207750.2	Akap13-205	2943.11	-1.04406	0.141968	FALSE
							ENSMUST00000207923.2	Akap13-207	9.4513	-2.38488	NA	NA
							ENSMUST00000207998.2	Akap13-208	4.32499	0.258835	NA	FALSE
							ENSMUST00000208708.2	Akap13-215	1.48155	-1.23639	NA	NA
							ENSMUST00000239346.2	Akap13-217	0.429071	-0.50719	NA	FALSE
							MSTRG.20814.14	MSTRG.20814.14	971.71	-0.90435	0.0412203	TRUE
							MSTRG.20814.15	MSTRG.20814.15	1895.99	-0.79418	0.622183	FALSE
							MSTRG.20814.16	MSTRG.20814.16	709.729	-0.57613	0.589523	FALSE
							MSTRG.20814.17	MSTRG.20814.17	640.654	-0.25942	0.891448	FALSE
							MSTRG.20814.18	MSTRG.20814.18	1280.08	0.064248	0.988357	FALSE
							MSTRG.20814.19	MSTRG.20814.19	901.529	0.14501	0.979469	FALSE
							MSTRG.20814.20	MSTRG.20814.20	495.275	-0.45852	0.880916	FALSE
							MSTRG.20814.25	MSTRG.20814.25	668.434	1.22131	0.378985	FALSE
							MSTRG.20814.27	MSTRG.20814.27	298.418	-0.18708	0.956521	FALSE
							MSTRG.20814.28	MSTRG.20814.28	855.872	0.548206	0.732526	FALSE
							MSTRG.20814.3	MSTRG.20814.3	2046.63	0.000519	0.999832	FALSE
							MSTRG.20814.4	MSTRG.20814.4	1962.73	1.17937	0.0750382	FALSE
							MSTRG.20814.7	MSTRG.20814.7	270.94	-26.3763	1.42e-15	TRUE
ENSMUSG00000061603	Akap6	A kinase (PRKA) anchor protein 6 [Source:MGI Symbol;Acc:MGI:3050566]	61.0896	1.2807	0.007717	TRUE	ENSMUST00000095737.5	Akap6-201	60.4953	1.25394	0.0157526	TRUE
							ENSMUST00000219786.2	Akap6-202	0		NA	NA
ENSMUSG00000028766	Alpl	alkaline phosphatase, liver/bone/kidney [Source:MGI Symbol;Acc:MGI:87983]	339.761	2.10212	0.001117	TRUE	ENSMUST00000030551.11	Alpl-201	331.755	2.07316	0.00537144	TRUE
							ENSMUST00000133473.2	Alpl-202	0		NA	NA
							ENSMUST00000139951.8	Alpl-205	0.798956	2.86431	NA	NA
							ENSMUST00000153588.8	Alpl-208	0.098676	0.349636	NA	FALSE
ENSMUSG00000022309	Angpt1	angiopoietin 1 [Source:MGI Symbol;Acc:MGI:108448]	572.237	-1.62911	0.030746	TRUE	ENSMUST00000022921.7	Angpt1-201	565.179	-1.66439	0.0814487	FALSE
							MSTRG.7906.1	MSTRG.7906.1	208.787	-0.11282	0.979071	FALSE
							MSTRG.7906.2	MSTRG.7906.2	856.196	-1.95556	0.00710025	TRUE
ENSMUSG00000099083	Atf7	activating transcription factor 7 [Source:MGI Symbol;Acc:MGI:2443472]	2997.12	-0.68273	0.018499	TRUE	ENSMUST00000096143.2	Atf7-201	1192.58	-0.86425	0.117173	FALSE
							ENSMUST00000108828.9	Atf7-202	75.5268	0.96797	0.144711	FALSE
							ENSMUST00000169033.8	Atf7-203	9.86656	-1.15777	0.437819	FALSE
							ENSMUST00000183765.2	Atf7-206	3.61532	-0.10662	NA	FALSE
							ENSMUST00000184077.8	Atf7-208	0.861434	0.194791	NA	FALSE
							ENSMUST00000184485.8	Atf7-209	179.467	0.264662	0.638849	FALSE
							ENSMUST00000184616.8	Atf7-210	1501.22	-0.79102	0.0243215	TRUE
							ENSMUST00000184906.8	Atf7-211	2.90765	0.486752	NA	FALSE
							ENSMUST00000185070.8	Atf7-213	0.861434	0.194791	NA	FALSE
							MSTRG.8539.1	MSTRG.8539.1	2890.07	0.63293	0.305047	FALSE
							MSTRG.8539.4	MSTRG.8539.4	2587.78	0.428943	0.485178	FALSE
							MSTRG.8539.6	MSTRG.8539.6	249.958	24.7647	NA	NA
ENSMUSG00000037204	Atg101	autophagy related 101 [Source:MGI Symbol;Acc:MGI:1915368]	2250.39	-0.81036	0.018551	TRUE	ENSMUST00000048393.8	Atg101-201	2216.89	-0.84688	0.0423997	TRUE
							ENSMUST00000229525.2	Atg101-202	12.4295	-0.02894	0.99309	FALSE
							ENSMUST00000230525.2	Atg101-203	15.6942	0.277844	0.919253	FALSE
ENSMUSG00000020788	Atp2a3	ATPase, Ca++ transporting, ubiquitous [Source:MGI Symbol;Acc:MGI:1194503]	7634.73	1.26593	0.009758	TRUE	ENSMUST00000021142.8	Atp2a3-201	5107.36	1.30234	0.0276292	TRUE
							ENSMUST00000108484.8	Atp2a3-202	278.016	1.91913	0.658307	FALSE
							ENSMUST00000108485.9	Atp2a3-203	677.155	0.26611	0.869998	FALSE
							ENSMUST00000108486.8	Atp2a3-204	513.674	1.78668	0.735392	FALSE
							ENSMUST00000163326.8	Atp2a3-207	895.747	1.31795	0.196941	FALSE
ENSMUSG00000033379	Atp6v0b	ATPase, H+ transporting, lysosomal V0 subunit B [Source:MGI Symbol;Acc:MGI:1890510]	7173.73	-0.58879	0.004956	TRUE	ENSMUST00000036380.14	Atp6v0b-201	5860.41	-0.66118	0.00236712	TRUE
							ENSMUST00000132073.2	Atp6v0b-203	293.677	-0.63774	0.708335	FALSE
							ENSMUST00000136596.2	Atp6v0b-205	9.81306	-0.38337	0.769329	FALSE
							ENSMUST00000147845.2	Atp6v0b-206	114.848	-0.29239	0.872973	FALSE
							ENSMUST00000149868.8	Atp6v0b-207	142.487	-0.18827	0.839181	FALSE
							ENSMUST00000150204.8	Atp6v0b-208	463.483	-0.45529	0.435613	FALSE
							MSTRG.15971.5	MSTRG.15971.5	865.073	-0.03481	0.987279	FALSE
ENSMUSG00000000317	Bcl6b	B cell CLL/lymphoma 6, member B [Source:MGI Symbol;Acc:MGI:1278332]	922.652	1.21487	0.011064	TRUE	ENSMUST00000000326.12	Bcl6b-201	899.906	1.17763	0.0421587	TRUE
							ENSMUST00000153449.2	Bcl6b-203	0.735128	1.7614	NA	NA
							MSTRG.3540.1	MSTRG.3540.1	329.943	1.98745	0.00245274	TRUE
ENSMUSG00000029438	Bcl7a	B cell CLL/lymphoma 7A [Source:MGI Symbol;Acc:MGI:1924295]	1199.78	0.680334	0.049379	TRUE	ENSMUST00000031391.9	Bcl7a-201	988.078	0.645817	0.232579	FALSE
							ENSMUST00000117971.2	Bcl7a-202	193.779	0.863876	0.0169241	TRUE
ENSMUSG00000048905	Bnip5	BCL2 interacting protein 5 [Source:MGI Symbol;Acc:MGI:1925441]	76.7234	-0.85001	0.018221	TRUE	ENSMUST00000062357.6	Bnip5-201	75.8857	-0.89069	0.017916	TRUE
							ENSMUST00000228025.2	Bnip5-202	0.516555	1.15912	NA	NA
ENSMUSG00000062098	Btbd3	BTB (POZ) domain containing 3 [Source:MGI Symbol;Acc:MGI:2385155]	2719.44	0.613154	0.000135	TRUE	ENSMUST00000075410.5	Btbd3-201	916.923	0.385775	0.66922	FALSE
							ENSMUST00000091556.12	Btbd3-202	1782.3	0.698401	9.36e-05	TRUE
ENSMUSG00000036887	C1qa	complement component 1, q subcomponent, alpha polypeptide [Source:MGI Symbol;Acc:MGI:88223]	19675.5	-0.96652	0.013059	TRUE	ENSMUST00000046285.6	C1qa-201	19614.4	-0.98924	0.0310234	TRUE
							MSTRG.16302.1	MSTRG.16302.1	849.629	-1.54246	0.61847	FALSE
ENSMUSG00000036905	C1qb	complement component 1, q subcomponent, beta polypeptide [Source:MGI Symbol;Acc:MGI:88224]	14041.5	-1.25779	2.39e-07	TRUE	ENSMUST00000046384.9	C1qb-201	14001.1	-1.28137	2.17e-07	TRUE
							MSTRG.16301.1	MSTRG.16301.1	426.08	-0.31405	0.820981	FALSE
							MSTRG.16301.2	MSTRG.16301.2	755.36	24.91	NA	NA
							MSTRG.16301.3	MSTRG.16301.3	968.86	-0.64582	0.774967	FALSE
							MSTRG.16301.4	MSTRG.16301.4	219.013	0.079257	0.994141	FALSE
ENSMUSG00000030669	Calca	calcitonin/calcitonin-related polypeptide, alpha [Source:MGI Symbol;Acc:MGI:2151253]	151.678	-1.43738	0.002139	TRUE	ENSMUST00000032906.11	Calca-201	89.8193	-1.25603	0.0512253	FALSE
							ENSMUST00000032907.9	Calca-202	31.9951	-1.44241	0.024971	TRUE
							ENSMUST00000205714.2	Calca-204	2.28981	0.169997	NA	FALSE
							ENSMUST00000205933.2	Calca-205	2.30763	-0.39874	NA	FALSE
							ENSMUST00000206156.2	Calca-206	4.59414	-1.62427	NA	NA
							ENSMUST00000206853.2	Calca-207	16.5573	-5.64534	0.0014318	TRUE
ENSMUSG00000003814	Calr	calreticulin [Source:MGI Symbol;Acc:MGI:88252]	37146.4	-0.61529	0.025789	TRUE	ENSMUST00000003912.7	Calr-201	36835.2	-0.64327	0.0430331	TRUE
							MSTRG.22516.1	MSTRG.22516.1	4712.68	-0.11544	0.940052	FALSE
ENSMUSG00000034471	Caskin2	CASK-interacting protein 2 [Source:MGI Symbol;Acc:MGI:2157062]	2316.61	0.610307	0.010598	TRUE	ENSMUST00000041684.11	Caskin2-201	2292.4	0.582118	0.0363684	TRUE
							ENSMUST00000132780.8	Caskin2-203	1.11642	0.025119	NA	FALSE
							ENSMUST00000156812.2	Caskin2-204	3.39112	0.393219	NA	FALSE
ENSMUSG00000027861	Casq2	calsequestrin 2 [Source:MGI Symbol;Acc:MGI:1309469]	132.473	2.69759	0.002529	TRUE	ENSMUST00000029454.12	Casq2-201	120.574	3.32542	0.000245385	TRUE
							ENSMUST00000164123.2	Casq2-204	0		NA	NA
							ENSMUST00000165540.9	Casq2-205	0		NA	NA
ENSMUSG00000049676	Catsperg1	cation channel sperm associated auxiliary subunit gamma 1 [Source:MGI Symbol;Acc:MGI:2443617]	381.198	1.06906	0.005731	TRUE	ENSMUST00000047846.13	Catsperg1-201	0.204055	0.926708	NA	NA
							ENSMUST00000069861.4	Catsperg1-202	39.0159	1.49587	0.00399577	TRUE
							ENSMUST00000169143.8	Catsperg1-212	2.58899	1.31838	NA	NA
ENSMUSG00000025983	Ccdc150	coiled-coil domain containing 150 [Source:MGI Symbol;Acc:MGI:1925266]	10.1699	6.53902	0.000318	TRUE	ENSMUST00000027128.11	Ccdc150-201	10.1213	6.52623	0.00034313	TRUE
							ENSMUST00000163072.8	Ccdc150-205	0		NA	NA
ENSMUSG00000070306	Ccdc153	coiled-coil domain containing 153 [Source:MGI Symbol;Acc:MGI:2448587]	146.844	24.0254	9.81e-11	TRUE	ENSMUST00000092426.5	Ccdc153-201	44.3996	22.3535	1.14e-09	TRUE
							ENSMUST00000213891.2	Ccdc153-202	43.5447	22.3296	1.19e-09	TRUE
							ENSMUST00000215554.2	Ccdc153-203	0		NA	NA
							ENSMUST00000215711.2	Ccdc153-204	0.513523	2.22391	NA	NA
							ENSMUST00000216632.2	Ccdc153-206	2.81848	4.68063	NA	NA
							ENSMUST00000217221.2	Ccdc153-208	5.42304	5.62559	NA	NA
							ENSMUST00000217510.2	Ccdc153-209	44.6803	21.0281	1.59e-08	TRUE
ENSMUSG00000021850	ccdc198	coiled-coil domain containing 198 [Source:MGI Symbol;Acc:MGI:1914332]	75.3028	23.0722	6.63e-10	TRUE	ENSMUST00000022398.15	ccdc198-201	7.02887	5.99974	NA	NA
							ENSMUST00000130853.2	ccdc198-202	1.30307	3.56917	NA	NA
							ENSMUST00000227113.2	ccdc198-204	1.94871	4.14862	NA	NA
							ENSMUST00000228936.2	ccdc198-205	65.6247	22.9017	3.81e-10	TRUE
ENSMUSG00000022665	Ccdc80	coiled-coil domain containing 80 [Source:MGI Symbol;Acc:MGI:1915146]	78363.8	-0.72175	0.033885	TRUE	ENSMUST00000061050.6	Ccdc80-201	29933	-0.81703	0.300651	FALSE
							ENSMUST00000099498.10	Ccdc80-202	43692.5	-0.77838	0.0438739	TRUE
							MSTRG.9020.1	MSTRG.9020.1	17595.4	1.50516	0.257028	FALSE
							MSTRG.9020.2	MSTRG.9020.2	259.092	-1.22477	0.306744	FALSE
ENSMUSG00000045838	Ccdc9b	coiled-coil domain containing 9B [Source:MGI Symbol;Acc:MGI:2685199]	5438.6	0.940519	0.027585	TRUE	ENSMUST00000059997.9	Ccdc9b-201	5393.41	0.9206	0.0972457	FALSE
							MSTRG.12961.1	MSTRG.12961.1	833.304	1.6952	0.0259352	TRUE
ENSMUSG00000018927	Ccl6	chemokine (C-C motif) ligand 6 [Source:MGI Symbol;Acc:MGI:98263]	21397.4	-1.29224	0.000992	TRUE	ENSMUST00000019071.4	Ccl6-201	20993.9	-1.32442	0.00242775	TRUE
							MSTRG.3821.1	MSTRG.3821.1	5141.63	-0.85254	0.389659	FALSE
ENSMUSG00000041750	Cd1d2	CD1d2 antigen [Source:MGI Symbol;Acc:MGI:107675]	172.176	4.49029	0.012952	TRUE	ENSMUST00000041920.5	Cd1d2-201	123.861	6.74323	0.0276699	TRUE
							MSTRG.14314.4	MSTRG.14314.4	142.038	-1.325	0.900708	FALSE
							MSTRG.14314.5	MSTRG.14314.5	388.534	1.57029	0.342496	FALSE
ENSMUSG00000022667	Cd200r1	CD200 receptor 1 [Source:MGI Symbol;Acc:MGI:1889024]	1507.96	-1.47994	0.005956	TRUE	ENSMUST00000057488.15	Cd200r1-201	1314.23	-1.72087	0.0114367	TRUE
							MSTRG.9013.1	MSTRG.9013.1	558.397	-0.54196	0.93765	FALSE
							MSTRG.9013.2	MSTRG.9013.2	709.349	-0.85154	0.602508	FALSE
							MSTRG.9013.3	MSTRG.9013.3	211.772	-1.02445	0.875226	FALSE
ENSMUSG00000065987	Cd209b	CD209b antigen [Source:MGI Symbol;Acc:MGI:1916415]	1298.46	1.35313	0.043939	TRUE	ENSMUST00000084086.9	Cd209b-201	1126.39	1.15491	0.194147	FALSE
							ENSMUST00000171635.8	Cd209b-203	64.9267	2.31312	0.2934	FALSE
							ENSMUST00000188386.2	Cd209b-204	17.7755	4.55255	0.0462774	TRUE
ENSMUSG00000044811	Cd300c2	CD300C molecule 2 [Source:MGI Symbol;Acc:MGI:2153249]	1074.87	-2.55289	1.99e-12	TRUE	ENSMUST00000092464.10	Cd300c2-201	506.62	-3.31552	9.76e-18	TRUE
							MSTRG.4329.1	MSTRG.4329.1	517.268	1.0524	0.936378	FALSE
							MSTRG.4329.11	MSTRG.4329.11	0.705302	-3.2335	NA	NA
							MSTRG.4329.2	MSTRG.4329.2	186.236	3.94773	NA	NA
							MSTRG.4329.4	MSTRG.4329.4	430.316	-2.82106	0.608094	FALSE
							MSTRG.4329.6	MSTRG.4329.6	102.48	-1.99421	0.739499	FALSE
							MSTRG.4329.7	MSTRG.4329.7	135.191	-0.99625	0.946228	FALSE
							MSTRG.4329.8	MSTRG.4329.8	140.672	2.23929	NA	NA
							MSTRG.4329.9	MSTRG.4329.9	291.504	-0.16686	0.927252	FALSE
ENSMUSG00000069609	Cd300ld4	CD300 molecule like family member D4 [Source:MGI Symbol;Acc:MGI:3702658]	166.311	-0.9689	0.008008	TRUE	ENSMUST00000100240.3	Cd300ld4-201	165.652	-0.99413	0.0101427	TRUE
							MSTRG.4331.1	MSTRG.4331.1	7584.15	-0.7143	0.484904	FALSE
							MSTRG.4331.3	MSTRG.4331.3	19.6979	0.482878	0.973706	FALSE
							MSTRG.4331.4	MSTRG.4331.4	560.484	-0.96011	0.739498	FALSE
							MSTRG.4331.5	MSTRG.4331.5	96.3004	-0.61835	NA	NA
							MSTRG.4331.6	MSTRG.4331.6	78.6298	-2.99418	NA	NA
							MSTRG.4331.7	MSTRG.4331.7	72.7645	-24.5013	NA	NA
							MSTRG.4331.8	MSTRG.4331.8	22.7618	21.414	NA	NA
							MSTRG.4331.9	MSTRG.4331.9	86.6304	-24.819	NA	NA
ENSMUSG00000002033	Cd3g	CD3 antigen, gamma polypeptide [Source:MGI Symbol;Acc:MGI:88333]	239.516	-1.03887	0.025277	TRUE	ENSMUST00000002101.12	Cd3g-201	215.095	-1.11814	0.0219216	TRUE
							ENSMUST00000160886.2	Cd3g-203	1.92807	-1.42417	NA	NA
ENSMUSG00000030156	Cd69	CD69 antigen [Source:MGI Symbol;Acc:MGI:88343]	73.1801	-1.27243	0.030009	TRUE	ENSMUST00000032259.6	Cd69-201	62.2597	-1.28916	0.0380989	TRUE
							ENSMUST00000204411.2	Cd69-203	0		NA	NA
ENSMUSG00000038147	Cd84	CD84 antigen [Source:MGI Symbol;Acc:MGI:1336885]	11575.1	-1.46907	0.024993	TRUE	ENSMUST00000135386.2	Cd84-202	379.551	-0.51235	0.745462	FALSE
							ENSMUST00000136479.8	Cd84-203	4222.37	-1.33206	0.158757	FALSE
							ENSMUST00000155802.9	Cd84-204	6928.71	-1.66744	0.0433421	TRUE
							MSTRG.1409.1	MSTRG.1409.1	2211.55	0.243989	0.968287	FALSE
							MSTRG.1409.2	MSTRG.1409.2	488.179	-2.74495	0.690532	FALSE
							MSTRG.1409.3	MSTRG.1409.3	226.863	7.74741	NA	NA
ENSMUSG00000031881	Cdh16	cadherin 16 [Source:MGI Symbol;Acc:MGI:106671]	149.599	23.2962	4.34e-10	TRUE	ENSMUST00000163783.4	Cdh16-201	47.6705	22.4555	NA	NA
							ENSMUST00000211849.2	Cdh16-202	0.098693	0.349636	NA	FALSE
							ENSMUST00000211889.2	Cdh16-203	0.098693	0.349636	NA	FALSE
							ENSMUST00000211903.2	Cdh16-204	85.709	22.3541	1.13e-09	TRUE
							ENSMUST00000212045.2	Cdh16-205	0.197387	0.926708	NA	NA
							ENSMUST00000212318.2	Cdh16-206	0.098693	0.349636	NA	FALSE
							ENSMUST00000212324.2	Cdh16-207	0		NA	NA
							ENSMUST00000212420.2	Cdh16-208	0		NA	NA
							ENSMUST00000212447.2	Cdh16-209	0.197387	0.926708	NA	NA
							ENSMUST00000212662.2	Cdh16-210	0.493467	2.17183	NA	NA
							ENSMUST00000212882.2	Cdh16-213	16.2704	7.21037	0.239489	FALSE
							ENSMUST00000213033.2	Cdh16-214	0		NA	NA
ENSMUSG00000028294	Cfap206	cilia and flagella associated protein 206 [Source:MGI Symbol;Acc:MGI:1916579]	30.5531	21.7493	7.84e-09	TRUE	ENSMUST00000029971.12	Cfap206-201	28.0282	21.7128	4.01e-09	TRUE
							ENSMUST00000108136.8	Cfap206-202	2.17125	4.30593	NA	NA
							ENSMUST00000137514.3	Cfap206-204	0		NA	NA
ENSMUSG00000109572	Cfap99	cilia and flagella associated protein 99 [Source:MGI Symbol;Acc:MGI:5434801]	694.505	12.6314	1.31e-24	TRUE	ENSMUST00000207754.2	Cfap99-201	684.207	12.6046	3.29e-22	TRUE
							MSTRG.17019.1	MSTRG.17019.1	287.449	1.19475	0.037366	TRUE
							MSTRG.17019.2	MSTRG.17019.2	413.57	-1.92706	NA	NA
ENSMUSG00000043873	Chil5	chitinase-like 5 [Source:MGI Symbol;Acc:MGI:2676649]	171.446	0.892316	0.004081	TRUE	ENSMUST00000066537.10	Chil5-202	13.0182	-0.12026	0.989632	FALSE
							ENSMUST00000200146.2	Chil5-203	144.346	1.0287	0.0344066	TRUE
ENSMUSG00000054400	Cklf	chemokine-like factor [Source:MGI Symbol;Acc:MGI:1922708]	127.352	-1.14164	0.025268	TRUE	ENSMUST00000034342.13	Cklf-201	60.1479	-2.50476	0.0133745	TRUE
							ENSMUST00000098464.6	Cklf-202	41.2	-0.10489	0.952751	FALSE
							ENSMUST00000211809.2	Cklf-203	3.40941	0.383916	NA	FALSE
							ENSMUST00000212433.2	Cklf-208	4.16737	0.059284	NA	FALSE
							ENSMUST00000212939.2	Cklf-210	0.513489	2.22382	NA	NA
							MSTRG.22700.2	MSTRG.22700.2	563.463	-0.24286	0.769218	FALSE
							MSTRG.22700.6	MSTRG.22700.6	336.63	-0.26265	0.522647	FALSE
ENSMUSG00000047230	Cldn2	claudin 2 [Source:MGI Symbol;Acc:MGI:1276110]	314.95	11.4905	0.007263	TRUE	ENSMUST00000054889.4	Cldn2-201	309.865	11.4618	0.0024825	TRUE
							ENSMUST00000135224.2	Cldn2-202	7.62613	6.11752	NA	NA
							ENSMUST00000172779.2	Cldn2-203	0		NA	NA
ENSMUSG00000025784	Clec3b	C-type lectin domain family 3, member b [Source:MGI Symbol;Acc:MGI:104540]	12025.8	-0.60588	0.013048	TRUE	ENSMUST00000026890.6	Clec3b-201	11975.9	-0.62697	0.0185661	TRUE
							MSTRG.24543.1	MSTRG.24543.1	15048.7	-0.28736	0.62236	FALSE
							MSTRG.24543.2	MSTRG.24543.2	479.711	-27.1598	NA	NA
ENSMUSG00000030144	Clec4d	C-type lectin domain family 4, member d [Source:MGI Symbol;Acc:MGI:1298389]	965.079	-1.51884	0.007093	TRUE	ENSMUST00000032240.4	Clec4d-201	848.47	-1.61688	0.00520804	TRUE
							MSTRG.19635.1	MSTRG.19635.1	120.837	-1.46719	0.272394	FALSE
ENSMUSG00000032245	Cln6	ceroid-lipofuscinosis, neuronal 6 [Source:MGI Symbol;Acc:MGI:2159324]	899.849	-1.45664	0.009636	TRUE	ENSMUST00000034776.13	Cln6-201	867.751	-1.56538	0.0176787	TRUE
							ENSMUST00000124984.2	Cln6-202	10.3429	2.78804	0.0899297	FALSE
							MSTRG.23802.1	MSTRG.23802.1	1025.99	0.941593	0.724189	FALSE
ENSMUSG00000028478	Clta	clathrin, light polypeptide (Lca) [Source:MGI Symbol;Acc:MGI:894297]	8897.99	-0.59949	0.011289	TRUE	ENSMUST00000107845.4	Clta-201	3481.08	-0.11422	0.956479	FALSE
							ENSMUST00000107846.10	Clta-202	0.108103	0.349636	NA	FALSE
							ENSMUST00000107847.10	Clta-203	621.442	-0.21496	0.926563	FALSE
							ENSMUST00000107849.10	Clta-204	203.476	-0.03127	0.998265	FALSE
							ENSMUST00000107851.10	Clta-205	2.21251	-2.10414	NA	NA
							ENSMUST00000170241.8	Clta-206	4555.03	-1.11139	0.00011125	TRUE
							MSTRG.15474.4	MSTRG.15474.4	125.818	-0.3496	0.970576	FALSE
							MSTRG.15474.7	MSTRG.15474.7	1430.23	0.138055	0.838535	FALSE
							MSTRG.15474.8	MSTRG.15474.8	644.973	-0.04672	0.974685	FALSE
ENSMUSG00000062980	Cped1	cadherin-like and PC-esterase domain containing 1 [Source:MGI Symbol;Acc:MGI:2444814]	8008.36	0.609688	0.005839	TRUE	ENSMUST00000115382.8	Cped1-201	11.3294	-0.1864	0.913932	FALSE
							ENSMUST00000115383.9	Cped1-202	7915.52	0.594265	0.0249331	TRUE
							ENSMUST00000137437.6	Cped1-203	2.38276	1.70019	NA	NA
							MSTRG.18574.1	MSTRG.18574.1	475.618	1.25967	0.709047	FALSE
							MSTRG.18574.2	MSTRG.18574.2	450.315	-2.60988	0.794921	FALSE
							MSTRG.18574.4	MSTRG.18574.4	4070.28	0.663861	0.550625	FALSE
							MSTRG.18574.7	MSTRG.18574.7	949.841	0.488982	0.397224	FALSE
							MSTRG.18574.9	MSTRG.18574.9	271.015	0.668196	0.846987	FALSE
ENSMUSG00000033615	Cplx1	complexin 1 [Source:MGI Symbol;Acc:MGI:104727]	41.4908	4.32955	0.004835	TRUE	ENSMUST00000046892.10	Cplx1-201	41.5236	4.33039	0.0190361	TRUE
							ENSMUST00000129040.2	Cplx1-202	0		NA	NA
ENSMUSG00000024008	Cpne5	copine V [Source:MGI Symbol;Acc:MGI:2385908]	19.8651	-1.13083	0.039801	TRUE	ENSMUST00000024805.15	Cpne5-201	19.5371	-1.21904	0.017916	TRUE
							ENSMUST00000137727.3	Cpne5-205	0		NA	NA
ENSMUSG00000048200	Cracr2b	calcium release activated channel regulator 2B [Source:MGI Symbol;Acc:MGI:2446129]	499.572	-1.19874	0.006938	TRUE	ENSMUST00000053670.12	Cracr2b-201	343.88	-1.75463	0.0117994	TRUE
							ENSMUST00000116247.3	Cracr2b-202	23.4174	0.396946	0.755897	FALSE
							ENSMUST00000165194.2	Cracr2b-204	13.2163	-0.26373	0.903857	FALSE
							ENSMUST00000167491.8	Cracr2b-205	8.59194	-0.81957	0.843525	FALSE
							ENSMUST00000170879.4	Cracr2b-207	4.60194	1.82003	NA	NA
							ENSMUST00000172215.8	Cracr2b-209	24.6712	-0.54721	0.75371	FALSE
							MSTRG.21751.1	MSTRG.21751.1	1206.79	-0.35787	0.734567	FALSE
ENSMUSG00000006356	Crip2	cysteine rich protein 2 [Source:MGI Symbol;Acc:MGI:1915587]	7164.6	1.02521	0.007093	TRUE	ENSMUST00000084882.9	Crip2-201	6411.37	1.09232	0.0170497	TRUE
							ENSMUST00000196015.5	Crip2-202	85.0546	-0.86575	0.815671	FALSE
							ENSMUST00000200380.5	Crip2-206	236.176	0.828438	0.595841	FALSE
ENSMUSG00000032312	Csk	c-src tyrosine kinase [Source:MGI Symbol;Acc:MGI:88537]	2688.85	-0.83417	0.0309	TRUE	ENSMUST00000034863.8	Csk-201	2512.46	-1.04062	0.00159068	TRUE
							ENSMUST00000215396.2	Csk-204	5.58997	-1.18842	NA	NA
							ENSMUST00000216934.2	Csk-206	28.7045	1.74651	0.00710025	TRUE
							ENSMUST00000216979.2	Csk-207	0.861685	0.176324	NA	FALSE
							ENSMUST00000217128.2	Csk-208	3.49999	0.870534	NA	NA
							ENSMUST00000217314.2	Csk-209	108.208	4.25787	0.0183286	TRUE
							MSTRG.23827.1	MSTRG.23827.1	2715.82	0.030651	0.990948	FALSE
ENSMUSG00000027447	Cst3	cystatin C [Source:MGI Symbol;Acc:MGI:102519]	86999.4	-0.74836	0.027282	TRUE	ENSMUST00000028938.7	Cst3-201	86271.5	-0.77517	0.0489136	TRUE
							ENSMUST00000144845.2	Cst3-202	168.488	-0.8078	0.283691	FALSE
ENSMUSG00000042096	Dao	D-amino acid oxidase [Source:MGI Symbol;Acc:MGI:94859]	98.2394	23.4654	3.14e-10	TRUE	ENSMUST00000086599.11	Dao-201	4.42432	5.3316	NA	NA
							ENSMUST00000112292.9	Dao-202	86.5288	22.8031	4.66e-10	TRUE
							ENSMUST00000161610.6	Dao-203	0		NA	NA
							ENSMUST00000199175.2	Dao-205	2.86369	4.7041	NA	NA
ENSMUSG00000060534	Dcc	deleted in colorectal carcinoma [Source:MGI Symbol;Acc:MGI:94869]	10.4697	4.51227	0.01937	TRUE	ENSMUST00000073379.6	Dcc-201	0		NA	NA
							ENSMUST00000114943.11	Dcc-202	10.3906	4.49748	0.0364962	TRUE
ENSMUSG00000024740	Ddb1	damage specific DNA binding protein 1 [Source:MGI Symbol;Acc:MGI:1202384]	14177.1	1.67204	2.61e-05	TRUE	ENSMUST00000025649.10	Ddb1-201	13361	1.78706	0.000211442	TRUE
							ENSMUST00000236280.2	Ddb1-203	116.639	2.86108	0.107316	FALSE
							ENSMUST00000236328.2	Ddb1-204	2.38453	-0.01424	NA	FALSE
							ENSMUST00000237337.2	Ddb1-210	90.5105	-1.38006	0.0934536	FALSE
							MSTRG.11404.2	MSTRG.11404.2	23376.4	-0.55569	0.493552	FALSE
ENSMUSG00000003534	Ddr1	discoidin domain receptor family, member 1 [Source:MGI Symbol;Acc:MGI:99216]	1049.63	-1.51286	0.003958	TRUE	ENSMUST00000003628.13	Ddr1-201	60.9608	0.692039	0.94672	FALSE
							ENSMUST00000097333.10	Ddr1-202	32.9019	2.36697	0.640758	FALSE
							ENSMUST00000117301.8	Ddr1-203	1.07021	1.47751	NA	NA
							ENSMUST00000119825.8	Ddr1-204	775.408	-2.12608	6.2e-05	TRUE
							ENSMUST00000134995.8	Ddr1-205	0.816272	2.89337	NA	NA
							ENSMUST00000135078.2	Ddr1-206	1.40316	0.624113	NA	NA
							ENSMUST00000145900.8	Ddr1-207	1.55783	-0.95544	NA	NA
							ENSMUST00000146472.8	Ddr1-208	7.37826	-0.32051	0.920939	FALSE
							ENSMUST00000148065.8	Ddr1-209	0.453955	-1.63852	NA	NA
							ENSMUST00000155628.8	Ddr1-210	15.9903	2.37198	0.113896	FALSE
							ENSMUST00000166980.9	Ddr1-212	138.662	-1.37618	0.62495	FALSE
							MSTRG.9965.3	MSTRG.9965.3	462.997	0.255301	0.920846	FALSE
							MSTRG.9965.7	MSTRG.9965.7	1532.6	0.854786	0.587582	FALSE
ENSMUSG00000036095	Dgkb	diacylglycerol kinase, beta [Source:MGI Symbol;Acc:MGI:2442474]	23.6332	1.80601	0.001625	TRUE	ENSMUST00000040500.9	Dgkb-201	22.7577	1.72686	0.00190544	TRUE
							ENSMUST00000220990.2	Dgkb-203	0.59216	2.43418	NA	NA
							ENSMUST00000221176.2	Dgkb-205	0		NA	NA
							ENSMUST00000222337.2	Dgkb-208	0		NA	NA
ENSMUSG00000023000	Dhh	desert hedgehog [Source:MGI Symbol;Acc:MGI:94891]	159.351	1.21351	0.016669	TRUE	ENSMUST00000023737.6	Dhh-201	156.238	1.19228	0.0484926	TRUE
							ENSMUST00000229775.2	Dhh-202	1.5294	0.308568	NA	FALSE
ENSMUSG00000029433	Diablo	diablo, IAP-binding mitochondrial protein [Source:MGI Symbol;Acc:MGI:1913843]	2105.34	-0.59164	0.007549	TRUE	ENSMUST00000031385.7	Diablo-201	2.41293	-0.29309	NA	FALSE
							ENSMUST00000111586.8	Diablo-202	7.99314	-0.34156	0.884595	FALSE
							ENSMUST00000111587.10	Diablo-203	1333.07	-1.35221	4.58e-05	TRUE
							ENSMUST00000145152.8	Diablo-207	21.6346	0.298286	0.89517	FALSE
							ENSMUST00000200247.5	Diablo-209	0		NA	NA
							MSTRG.17955.4	MSTRG.17955.4	1955.89	0.654475	9.88e-05	TRUE
ENSMUSG00000037358	Dipk2b	divergent protein kinase domain 2B [Source:MGI Symbol;Acc:MGI:1923155]	26.2565	2.461	0.03929	TRUE	ENSMUST00000044188.5	Dipk2b-201	4.44948	-0.53773	NA	FALSE
							MSTRG.24701.1	MSTRG.24701.1	1155.92	0.976658	0.0120395	TRUE
ENSMUSG00000014773	Dll1	delta like canonical Notch ligand 1 [Source:MGI Symbol;Acc:MGI:104659]	612.626	1.15659	0.007627	TRUE	ENSMUST00000014917.8	Dll1-201	558.789	1.15028	0.0268042	TRUE
							ENSMUST00000143460.2	Dll1-205	0.51623	2.22617	NA	NA
ENSMUSG00000019278	Dpep1	dipeptidase 1 [Source:MGI Symbol;Acc:MGI:94917]	15688.3	-0.63351	0.01128	TRUE	ENSMUST00000019422.6	Dpep1-201	15619	-0.657	0.0187045	TRUE
							ENSMUST00000212409.2	Dpep1-202	11.0317	-2.53674	0.0157526	TRUE
							ENSMUST00000212773.2	Dpep1-203	4.23501	0.344554	NA	FALSE
ENSMUSG00000053687	Dpep2	dipeptidase 2 [Source:MGI Symbol;Acc:MGI:2442042]	1327.96	-0.6033	0.027282	TRUE	ENSMUST00000034373.8	Dpep2-201	463.928	-0.36789	0.845117	FALSE
							ENSMUST00000117555.8	Dpep2-202	247.575	-1.06161	0.0283411	TRUE
							MSTRG.22761.1	MSTRG.22761.1	2968.9	-1.22863	0.492401	FALSE
							MSTRG.22761.2	MSTRG.22761.2	51.7663	-5.72246	NA	NA
ENSMUSG00000031530	Dusp4	dual specificity phosphatase 4 [Source:MGI Symbol;Acc:MGI:2442191]	3138.59	0.746881	0.044755	TRUE	ENSMUST00000033930.5	Dusp4-201	3123.27	0.725871	0.145356	FALSE
							MSTRG.22085.2	MSTRG.22085.2	14.6389	5.00279	0.0233051	TRUE
							MSTRG.22085.3	MSTRG.22085.3	24.4427	6.34139	0.0428104	TRUE
							MSTRG.22085.4	MSTRG.22085.4	14.4456	4.54354	0.139021	FALSE
ENSMUSG00000018707	Dync1h1	dynein cytoplasmic 1 heavy chain 1 [Source:MGI Symbol;Acc:MGI:103147]	34053.3	0.647314	0.001253	TRUE	ENSMUST00000018851.14	Dync1h1-201	33803.9	0.622902	0.00610402	TRUE
							ENSMUST00000167395.2	Dync1h1-205	1.23341	-0.81604	NA	NA
							MSTRG.5383.1	MSTRG.5383.1	5663.3	-1.03998	0.302191	FALSE
							MSTRG.5383.2	MSTRG.5383.2	96.9002	23.4398	NA	NA
ENSMUSG00000000579	Dynlt1c	dynein light chain Tctex-type 1C [Source:MGI Symbol;Acc:MGI:3807476]	1232.78	-0.64616	0.011444	TRUE	ENSMUST00000092966.5	Dynlt1c-201	803.72	-0.99488	0.0114806	TRUE
							MSTRG.9331.1	MSTRG.9331.1	1431.46	0.046545	0.964254	FALSE
							MSTRG.9331.2	MSTRG.9331.2	131.966	-0.26066	0.904219	FALSE
ENSMUSG00000037259	Dzank1	double zinc ribbon and ankyrin repeat domains 1 [Source:MGI Symbol;Acc:MGI:2139080]	590.086	0.774394	0.010179	TRUE	ENSMUST00000081982.12	Dzank1-201	346.357	5.88478	1.14e-08	TRUE
							ENSMUST00000163701.2	Dzank1-204	238.169	-2.03196	NA	NA
ENSMUSG00000036270	Edc4	enhancer of mRNA decapping 4 [Source:MGI Symbol;Acc:MGI:2446249]	2105.41	0.729647	0.038449	TRUE	ENSMUST00000040254.16	Edc4-201	1078.82	0.418622	0.492401	FALSE
							ENSMUST00000119261.8	Edc4-202	944.938	1.05878	0.0192708	TRUE
							ENSMUST00000132680.8	Edc4-203	7.56148	-0.61067	0.879521	FALSE
							ENSMUST00000145618.2	Edc4-206	4.39727	0.558489	NA	FALSE
							MSTRG.22755.2	MSTRG.22755.2	1209	-0.56807	0.46333	FALSE
ENSMUSG00000001300	Efnb2	ephrin B2 [Source:MGI Symbol;Acc:MGI:105097]	1352.81	1.06686	0.012581	TRUE	ENSMUST00000001319.15	Efnb2-201	1336.75	1.03941	0.0394614	TRUE
							ENSMUST00000152698.2	Efnb2-202	0.71629	2.70422	NA	NA
ENSMUSG00000042961	Egflam	EGF-like, fibronectin type III and laminin G domains [Source:MGI Symbol;Acc:MGI:2146149]	1266.41	1.04293	0.01231	TRUE	ENSMUST00000058593.10	Egflam-201	1228.11	1.02575	0.0478138	TRUE
							ENSMUST00000096494.5	Egflam-202	0.521661	2.24444	NA	NA
ENSMUSG00000021583	Erap1	endoplasmic reticulum aminopeptidase 1 [Source:MGI Symbol;Acc:MGI:1933403]	3510.02	1.96188	0.010338	TRUE	ENSMUST00000169114.3	Erap1-201	3449.49	1.97903	0.0478138	TRUE
							ENSMUST00000221526.2	Erap1-203	0.544821	0.055309	NA	FALSE
							ENSMUST00000221822.2	Erap1-205	0.751851	0.774639	NA	NA
							ENSMUST00000222127.2	Erap1-206	0.673598	-1.49231	NA	NA
							MSTRG.6309.1	MSTRG.6309.1	3118.67	-3.28374	0.26731	FALSE
							MSTRG.6309.3	MSTRG.6309.3	1473.2	1.54651	0.24983	FALSE
ENSMUSG00000028967	Errfi1	ERBB receptor feedback inhibitor 1 [Source:MGI Symbol;Acc:MGI:1921405]	6241.33	-0.73435	0.004249	TRUE	ENSMUST00000030811.2	Errfi1-201	6151.52	-0.74433	0.00975421	TRUE
							ENSMUST00000073600.9	Errfi1-202	49.8507	-2.01211	0.598526	FALSE
ENSMUSG00000017724	Etv4	ets variant 4 [Source:MGI Symbol;Acc:MGI:99423]	139.108	0.96401	0.030009	TRUE	ENSMUST00000017868.7	Etv4-201	92.8856	0.554663	0.609407	FALSE
							ENSMUST00000107176.8	Etv4-202	17.8273	5.24383	0.00379493	TRUE
							ENSMUST00000164750.8	Etv4-212	0.809603	2.88226	NA	NA
ENSMUSG00000026655	Fam107b	family with sequence similarity 107, member B [Source:MGI Symbol;Acc:MGI:1913790]	4005.1	-0.71729	0.028393	TRUE	ENSMUST00000027965.11	Fam107b-201	3536.95	-0.86718	0.0559516	FALSE
							ENSMUST00000115052.9	Fam107b-202	0		NA	NA
							ENSMUST00000115053.9	Fam107b-203	2.86634	-0.57111	NA	FALSE
							ENSMUST00000115054.9	Fam107b-204	24.8665	21.5483	NA	NA
							ENSMUST00000115055.9	Fam107b-205	0		NA	NA
							ENSMUST00000176254.2	Fam107b-206	37.4824	0.326378	0.956426	FALSE
							ENSMUST00000177037.2	Fam107b-207	1.31467	-0.06225	NA	FALSE
							ENSMUST00000226435.2	Fam107b-209	6.70187	1.88085	NA	NA
							MSTRG.11899.8	MSTRG.11899.8	3056.31	1.09672	0.00126931	TRUE
ENSMUSG00000042788	Fam166b	family with sequence similarity 166, member B [Source:MGI Symbol;Acc:MGI:2445194]	50.6784	8.85492	0.014743	TRUE	ENSMUST00000052829.10	Fam166b-201	23.8625	7.76304	0.0360235	TRUE
							ENSMUST00000107928.9	Fam166b-202	0.986933	3.16969	NA	NA
							ENSMUST00000107929.10	Fam166b-203	7.46376	6.08629	0.363405	FALSE
							ENSMUST00000155080.9	Fam166b-205	0		NA	NA
							ENSMUST00000171134.9	Fam166b-206	18.7559	7.41562	0.125757	FALSE
ENSMUSG00000032224	Fam81a	family with sequence similarity 81, member A [Source:MGI Symbol;Acc:MGI:1924136]	57.3739	3.6721	0.00283	TRUE	ENSMUST00000034749.16	Fam81a-201	57.3129	3.66488	0.0116077	TRUE
							ENSMUST00000123206.8	Fam81a-202	0		NA	NA
							ENSMUST00000141775.2	Fam81a-203	0		NA	NA
ENSMUSG00000053111	Fank1	fibronectin type 3 and ankyrin repeat domains 1 [Source:MGI Symbol;Acc:MGI:1914180]	53.8571	2.26192	0.015184	TRUE	ENSMUST00000065359.12	Fank1-201	34.1354	21.9906	2.35e-09	TRUE
							ENSMUST00000121560.2	Fank1-202	0		NA	NA
							ENSMUST00000151031.2	Fank1-203	0.592058	2.43395	NA	NA
							ENSMUST00000209511.2	Fank1-204	19.0991	0.230874	0.97332	FALSE
							ENSMUST00000211077.2	Fank1-205	0		NA	NA
ENSMUSG00000054252	Fgfr3	fibroblast growth factor receptor 3 [Source:MGI Symbol;Acc:MGI:95524]	681.213	0.933141	0.006612	TRUE	ENSMUST00000067150.14	Fgfr3-201	189.896	1.27825	0.627006	FALSE
							ENSMUST00000087820.8	Fgfr3-202	4.12696	3.68388	NA	NA
							ENSMUST00000114411.9	Fgfr3-203	50.988	-0.90657	NA	NA
							ENSMUST00000155002.3	Fgfr3-208	1.62035	0.466393	NA	FALSE
							ENSMUST00000164207.10	Fgfr3-209	144.512	0.796881	0.837487	FALSE
							ENSMUST00000169212.9	Fgfr3-210	115.46	0.779826	0.903842	FALSE
							ENSMUST00000171509.9	Fgfr3-211	1.87485	4.09436	NA	NA
							ENSMUST00000181298.5	Fgfr3-212	0		NA	NA
							ENSMUST00000201295.2	Fgfr3-213	0		NA	NA
							ENSMUST00000201437.4	Fgfr3-214	0.984725	-0.21128	NA	FALSE
							ENSMUST00000202138.4	Fgfr3-215	29.1976	5.94446	0.0458361	TRUE
							ENSMUST00000202182.2	Fgfr3-216	0.53837	0.022132	NA	FALSE
							ENSMUST00000202791.3	Fgfr3-217	1.11586	-0.5546	NA	FALSE
ENSMUSG00000047787	Flrt1	fibronectin leucine rich transmembrane protein 1 [Source:MGI Symbol;Acc:MGI:3026647]	26.3027	-8.43353	7.92e-13	TRUE	ENSMUST00000113383.4	Flrt1-201	26.3442	-8.45387	3.59e-13	TRUE
							MSTRG.11324.2	MSTRG.11324.2	269.973	-1.37977	0.338722	FALSE
ENSMUSG00000029648	Flt1	FMS-like tyrosine kinase 1 [Source:MGI Symbol;Acc:MGI:95558]	3685.87	0.997406	0.001053	TRUE	ENSMUST00000031653.12	Flt1-202	2618.37	0.920751	0.00705299	TRUE
							ENSMUST00000110529.6	Flt1-203	1013.68	1.09876	0.0318475	TRUE
							MSTRG.18397.4	MSTRG.18397.4	221.346	1.94267	0.866052	FALSE
ENSMUSG00000034227	Foxj1	forkhead box J1 [Source:MGI Symbol;Acc:MGI:1347474]	159.215	23.3111	4.32e-10	TRUE	ENSMUST00000036215.8	Foxj1-201	160.338	24.1449	2.91e-11	TRUE
							MSTRG.4381.2	MSTRG.4381.2	69.8275	3.60848	0.226491	FALSE
ENSMUSG00000057123	Gja5	gap junction protein, alpha 5 [Source:MGI Symbol;Acc:MGI:95716]	656.977	1.37973	0.021636	TRUE	ENSMUST00000072600.7	Gja5-201	610.024	1.46628	0.0482413	TRUE
							ENSMUST00000132256.8	Gja5-202	6.77682	0.607896	NA	NA
							ENSMUST00000199597.2	Gja5-203	32.494	-0.17125	0.925451	FALSE
ENSMUSG00000058135	Gstm1	glutathione S-transferase, mu 1 [Source:MGI Symbol;Acc:MGI:95860]	21.1151	2.67738	0.027859	TRUE	ENSMUST00000004140.11	Gstm1-201	22520.4	1.31553	0.0478138	TRUE
							ENSMUST00000126593.3	Gstm1-202	14290	1.55571	0.0483113	TRUE
							ENSMUST00000153314.8	Gstm1-203	3592.66	1.01574	0.380982	FALSE
ENSMUSG00000074521	Gm14327	predicted gene 14327 [Source:MGI Symbol;Acc:MGI:3652188]	5923.95	1.20298	0.022362	TRUE	ENSMUST00000099001.4	Gm14327-201	2454.14	1.43724	0.0520686	FALSE
							ENSMUST00000108935.8	Gm14327-202	3423.01	1.00858	0.103575	FALSE
							MSTRG.13749.1	MSTRG.13749.1	819.51	1.53791	0.0377358	TRUE
ENSMUSG00000078868	Gm14412	predicted gene 14412 [Source:MGI Symbol;Acc:MGI:3652251]	13.4244	6.20477	0.039333	TRUE	ENSMUST00000108959.3	Gm14412-201	13.4603	6.20324	0.108866	FALSE
							MSTRG.13742.1	MSTRG.13742.1	434.919	1.25682	0.0216424	TRUE
ENSMUSG00000093979	Gm2237	predicted gene 2237 [Source:MGI Symbol;Acc:MGI:3780407]	57.5247	1.01416	0.002949	TRUE	ENSMUST00000112595.3	Gm2237-201	0.772418	-0.13277	NA	FALSE
							ENSMUST00000170694.9	Gm2237-202	56.281	1.008	0.00304791	TRUE
ENSMUSG00000061232	H2-K1	histocompatibility 2, K1, K region [Source:MGI Symbol;Acc:MGI:95904]	51502.7	-0.97131	0.033686	TRUE	ENSMUST00000025181.18	H2-K1-201	1887.8	-1.05279	0.182059	FALSE
							ENSMUST00000087189.7	H2-K1-202	152.556	-1.27154	0.397016	FALSE
							ENSMUST00000172912.8	H2-K1-205	46845.4	-0.95908	0.0928749	FALSE
							ENSMUST00000173075.3	H2-K1-206	0		NA	NA
							ENSMUST00000235463.2	H2-K1-210	262.781	-0.76796	0.314728	FALSE
							ENSMUST00000236469.2	H2-K1-211	176.015	-1.1585	0.170544	FALSE
							ENSMUST00000236740.2	H2-K1-212	47.7941	-1.18786	0.349593	FALSE
							ENSMUST00000238098.2	H2-K1-216	843.119	-27.9322	NA	NA
							MSTRG.9848.3	MSTRG.9848.3	982.684	-1.09086	0.0908494	FALSE
							MSTRG.9848.4	MSTRG.9848.4	932.039	-1.38114	0.0342259	TRUE
ENSMUSG00000020017	Hal	histidine ammonia lyase [Source:MGI Symbol;Acc:MGI:96010]	5457.36	-1.57485	0.000703	TRUE	ENSMUST00000129421.8	Hal-202	5417	-1.5899	0.00533747	TRUE
							MSTRG.2512.1	MSTRG.2512.1	883.053	3.33307	0.287825	FALSE
							MSTRG.2512.2	MSTRG.2512.2	367.568	-7.05092	NA	NA
							MSTRG.2512.3	MSTRG.2512.3	65.8221	-24.4469	NA	NA
ENSMUSG00000064109	Hcst	hematopoietic cell signal transducer [Source:MGI Symbol;Acc:MGI:1344360]	150.767	-1.24877	0.018785	TRUE	ENSMUST00000075062.5	Hcst-201	122.252	-1.41873	0.0262064	TRUE
							ENSMUST00000208740.2	Hcst-203	5.60959	-2.7081	NA	NA
							MSTRG.20385.1	MSTRG.20385.1	48.7649	-0.88508	0.173982	FALSE
ENSMUSG00000034551	Hdx	highly divergent homeobox [Source:MGI Symbol;Acc:MGI:2685226]	171.135	1.09299	0.00077	TRUE	ENSMUST00000038472.7	Hdx-201	0		NA	NA
							ENSMUST00000113422.9	Hdx-202	169.592	1.06985	0.00144451	TRUE
ENSMUSG00000030451	Herc2	HECT and RLD domain containing E3 ubiquitin protein ligase 2 [Source:MGI Symbol;Acc:MGI:103234]	5205.95	0.701044	0.021705	TRUE	ENSMUST00000076226.13	Herc2-201	3363.89	0.165471	0.928619	FALSE
							ENSMUST00000164095.3	Herc2-202	735.885	12.7096	1.05e-05	TRUE
							ENSMUST00000205303.2	Herc2-203	1049.96	0.875176	0.586898	FALSE
							ENSMUST00000205653.2	Herc2-204	0.889006	-0.54729	NA	FALSE
							ENSMUST00000205678.2	Herc2-205	1.55332	-0.55046	NA	FALSE
							ENSMUST00000206537.2	Herc2-207	3.37884	-0.07472	NA	FALSE
							MSTRG.20714.1	MSTRG.20714.1	2209.55	0.616415	0.471977	FALSE
							MSTRG.20714.2	MSTRG.20714.2	2885.95	-0.6128	0.752701	FALSE
							MSTRG.20714.3	MSTRG.20714.3	1720.18	0.406866	0.74445	FALSE
ENSMUSG00000027875	Hmgcs2	3-hydroxy-3-methylglutaryl-Coenzyme A synthase 2 [Source:MGI Symbol;Acc:MGI:101939]	7148.51	-0.88231	0.022117	TRUE	ENSMUST00000090746.3	Hmgcs2-201	7100.42	-0.90611	0.0452776	TRUE
							ENSMUST00000120541.8	Hmgcs2-202	21.9114	-0.97572	0.887103	FALSE
ENSMUSG00000025498	Irf7	interferon regulatory factor 7 [Source:MGI Symbol;Acc:MGI:1859212]	1220.07	-0.68893	0.033547	TRUE	ENSMUST00000026571.11	Irf7-201	481.878	-0.88371	0.0289228	TRUE
							ENSMUST00000097952.9	Irf7-202	222.369	-0.73455	0.509212	FALSE
							ENSMUST00000106023.8	Irf7-203	223.748	-0.89811	0.641511	FALSE
							ENSMUST00000123525.2	Irf7-204	0.226849	-0.3717	NA	FALSE
ENSMUSG00000037206	Islr	immunoglobulin superfamily containing leucine-rich repeat [Source:MGI Symbol;Acc:MGI:1349645]	8020.26	-0.64868	0.008573	TRUE	ENSMUST00000041477.15	Islr-201	4558.18	-0.47456	0.232984	FALSE
ENSMUSG00000051243	Islr2	immunoglobulin superfamily containing leucine-rich repeat 2 [Source:MGI Symbol;Acc:MGI:2444277]	8020.26	-0.64868	0.008573	TRUE	ENSMUST00000114144.9	Islr2-201	180.067	-1.27428	0.14498	FALSE
							ENSMUST00000163200.3	Islr2-202	76.1285	0.502067	0.928771	FALSE
							ENSMUST00000163897.8	Islr2-203	61.5902	1.93933	0.787912	FALSE
							ENSMUST00000165276.2	Islr2-204	70.7937	1.52034	0.884595	FALSE
							ENSMUST00000168864.4	Islr-202	3434.73	-0.93793	0.208809	FALSE
							ENSMUST00000170421.8	Islr2-205	46.4823	0.721748	NA	NA
							ENSMUST00000214647.2	Islr2-208	0.222254	-0.3717	NA	FALSE
							ENSMUST00000214649.2	Islr2-209	0.889006	-0.54729	NA	FALSE
							ENSMUST00000215950.2	Islr2-210	72.3847	3.60435	0.0431692	TRUE
							ENSMUST00000216231.2	Islr2-211	0.607601	1.45326	NA	NA
							ENSMUST00000216297.2	Islr2-212	0.222254	-0.3717	NA	FALSE
							ENSMUST00000217050.2	Islr2-214	0.817249	1.96187	NA	NA
							ENSMUST00000217427.2	Islr2-216	0		NA	NA
							ENSMUST00000217512.2	Islr2-217	6.72711	1.16327	NA	NA
							ENSMUST00000217578.2	Islr-203	0.114151	-0.94877	NA	NA
							MSTRG.23753.1	MSTRG.23753.1	2197.14	7.47112	3.38e-10	TRUE
ENSMUSG00000027111	Itga6	integrin alpha 6 [Source:MGI Symbol;Acc:MGI:96605]	13355.2	0.616373	0.008065	TRUE	ENSMUST00000028522.10	Itga6-201	11480	0.520897	0.123477	FALSE
							ENSMUST00000112101.8	Itga6-202	55.0806	1.10753	0.938853	FALSE
							ENSMUST00000155249.2	Itga6-207	188.769	0.515116	0.478025	FALSE
							ENSMUST00000238991.2	Itga6-209	1527.7	1.20394	0.152304	FALSE
							MSTRG.12579.2	MSTRG.12579.2	2497.19	-0.30654	0.954555	FALSE
							MSTRG.12579.3	MSTRG.12579.3	49.8363	22.5143	8.42e-10	TRUE
							MSTRG.12579.5	MSTRG.12579.5	120.106	-2.4433	NA	NA
							MSTRG.12579.7	MSTRG.12579.7	199.621	-3.26303	0.710675	FALSE
ENSMUSG00000030102	Itpr1	inositol 1,4,5-trisphosphate receptor 1 [Source:MGI Symbol;Acc:MGI:96623]	474.68	4.4474	6.82e-38	TRUE	ENSMUST00000032192.9	Itpr1-201	203.729	5.82034	8.19e-23	TRUE
							ENSMUST00000203262.3	Itpr1-202	1.44837	-0.76739	NA	NA
							ENSMUST00000203615.3	Itpr1-205	233.477	11.0536	5.67e-17	TRUE
							ENSMUST00000203638.3	Itpr1-206	0.988645	-0.22737	NA	FALSE
							ENSMUST00000203687.2	Itpr1-207	0.988645	-0.22737	NA	FALSE
							ENSMUST00000203936.2	Itpr1-208	0.988645	-0.22737	NA	FALSE
							MSTRG.19449.2	MSTRG.19449.2	1192.5	0.371315	0.846987	FALSE
							MSTRG.19449.3	MSTRG.19449.3	1732.87	-0.41413	0.857328	FALSE
							MSTRG.19449.4	MSTRG.19449.4	901.169	-0.22099	0.944351	FALSE
							MSTRG.19449.5	MSTRG.19449.5	675.764	0.31224	0.892572	FALSE
							MSTRG.19449.6	MSTRG.19449.6	1464.93	0.345822	0.841903	FALSE
							MSTRG.19449.7	MSTRG.19449.7	1525.64	0.070096	0.975077	FALSE
ENSMUSG00000037315	Jade3	jade family PHD finger 3 [Source:MGI Symbol;Acc:MGI:2148019]	2124.39	1.49846	0.011444	TRUE	ENSMUST00000043693.7	Jade3-201	152.306	-0.28633	0.811195	FALSE
							ENSMUST00000115384.9	Jade3-202	1948.48	1.66284	0.0299483	TRUE
ENSMUSG00000043673	Kcns3	potassium voltage-gated channel, delayed-rectifier, subfamily S, member 3 [Source:MGI Symbol;Acc:MGI:1098804]	3007.77	1.57442	0.002721	TRUE	ENSMUST00000055673.2	Kcns3-201	2970.75	1.56859	0.0137601	TRUE
							ENSMUST00000164495.9	Kcns3-202	10.2587	0.563692	0.805649	FALSE
							ENSMUST00000217974.2	Kcns3-203	11.3287	0.129729	0.979967	FALSE
							MSTRG.4587.2	MSTRG.4587.2	645.765	1.06708	0.590353	FALSE
ENSMUSG00000036333	Kidins220	kinase D-interacting substrate 220 [Source:MGI Symbol;Acc:MGI:1924730]	2572.39	4.29428	0.040522	TRUE	ENSMUST00000066652.7	Kidins220-201	13.6989	-2.12373	0.208455	FALSE
							ENSMUST00000220459.2	Kidins220-202	244.042	1.06449	0.848945	FALSE
							ENSMUST00000222013.2	Kidins220-208	16.0278	7.18868	0.241772	FALSE
							ENSMUST00000222481.2	Kidins220-209	0.653158	0.457859	NA	FALSE
							ENSMUST00000222941.2	Kidins220-210	2249.79	13.8806	0.00180899	TRUE
							MSTRG.4680.1	MSTRG.4680.1	4664.94	-0.76821	0.62236	FALSE
							MSTRG.4680.2	MSTRG.4680.2	28.9359	21.7573	3.7e-09	TRUE
							MSTRG.4680.4	MSTRG.4680.4	277.061	1.6532	0.592501	FALSE
							MSTRG.4680.6	MSTRG.4680.6	3712.22	-0.16513	0.982958	FALSE
							MSTRG.4680.7	MSTRG.4680.7	805.129	-0.02849	0.997261	FALSE
ENSMUSG00000020821	Kif1c	kinesin family member 1C [Source:MGI Symbol;Acc:MGI:1098260]	16767.3	0.606466	0.016991	TRUE	ENSMUST00000072187.12	Kif1c-201	569.093	1.35057	0.000202153	TRUE
							ENSMUST00000094499.11	Kif1c-202	8226.22	0.171735	0.908219	FALSE
							ENSMUST00000102554.8	Kif1c-203	3471.54	0.878499	0.582083	FALSE
							ENSMUST00000137119.3	Kif1c-204	4356.02	1.10961	0.230236	FALSE
							ENSMUST00000152618.9	Kif1c-205	40.7156	0.522927	0.420526	FALSE
							MSTRG.3569.1	MSTRG.3569.1	13179.8	-0.05631	0.969011	FALSE
ENSMUSG00000032036	Kirrel3	kirre like nephrin family adhesion molecule 3 [Source:MGI Symbol;Acc:MGI:1914953]	148.24	1.99187	0.000186	TRUE	ENSMUST00000045091.13	Kirrel3-201	48.7263	-0.19477	0.980366	FALSE
							ENSMUST00000115148.9	Kirrel3-202	0		NA	NA
							ENSMUST00000184203.8	Kirrel3-204	0.098693	0.349636	NA	FALSE
							ENSMUST00000187182.7	Kirrel3-205	1.38819	3.66173	NA	NA
							ENSMUST00000187625.7	Kirrel3-206	20.4976	7.54375	0.207565	FALSE
							ENSMUST00000188658.2	Kirrel3-207	6.69482	5.93013	NA	NA
							ENSMUST00000188933.7	Kirrel3-208	60.5647	7.63035	0.0128408	TRUE
							ENSMUST00000190549.7	Kirrel3-209	7.91592	1.95193	0.732763	FALSE
ENSMUSG00000003546	Klc4	kinesin light chain 4 [Source:MGI Symbol;Acc:MGI:1922014]	1270.07	-0.8189	0.002659	TRUE	ENSMUST00000003642.7	Klc4-201	713.39	-0.74163	0.242284	FALSE
							ENSMUST00000233974.2	Klc4-202	551.885	-0.97718	0.00557698	TRUE
							MSTRG.10069.2	MSTRG.10069.2	504.597	-0.34986	0.823602	FALSE
							MSTRG.10069.3	MSTRG.10069.3	307.162	0.160845	0.899453	FALSE
							MSTRG.10069.5	MSTRG.10069.5	270.521	0.739896	0.555472	FALSE
ENSMUSG00000030087	Klf15	Kruppel-like factor 15 [Source:MGI Symbol;Acc:MGI:1929988]	1908.9	1.21751	0.007717	TRUE	ENSMUST00000032174.12	Klf15-201	1777.58	1.21393	0.0294618	TRUE
							ENSMUST00000113530.4	Klf15-202	41.7401	0.666542	0.865644	FALSE
							ENSMUST00000203039.3	Klf15-203	11.1112	1.06427	0.552939	FALSE
							ENSMUST00000203607.2	Klf15-204	60.4759	1.91613	0.49901	FALSE
							ENSMUST00000205136.2	Klf15-205	8.62548	-3.12863	0.729552	FALSE
							MSTRG.19328.1	MSTRG.19328.1	2144.03	0.789757	0.3728	FALSE
							MSTRG.19328.2	MSTRG.19328.2	237.772	3.66395	0.530653	FALSE
ENSMUSG00000032609	Klhdc8b	kelch domain containing 8B [Source:MGI Symbol;Acc:MGI:1925517]	1040.63	1.38633	0.002721	TRUE	ENSMUST00000035232.13	Klhdc8b-201	240.273	1.60834	0.0703678	FALSE
							ENSMUST00000193286.6	Klhdc8b-207	14.6226	7.05681	0.00999131	TRUE
							ENSMUST00000193895.6	Klhdc8b-210	19.8529	7.4974	0.211129	FALSE
							ENSMUST00000195435.6	Klhdc8b-214	2.20836	4.33272	NA	NA
							MSTRG.24331.1	MSTRG.24331.1	536.981	0.581929	0.413073	FALSE
							MSTRG.24331.15	MSTRG.24331.15	322.728	0.989988	5.67e-06	TRUE
							MSTRG.24331.2	MSTRG.24331.2	335.601	1.46873	0.0849026	FALSE
							MSTRG.24331.3	MSTRG.24331.3	231.397	-0.02434	0.994204	FALSE
							MSTRG.24331.4	MSTRG.24331.4	90.1263	0.323286	0.97676	FALSE
							MSTRG.24331.5	MSTRG.24331.5	79.3487	0.219215	0.986697	FALSE
							MSTRG.24331.6	MSTRG.24331.6	114.428	1.36448	0.031684	TRUE
							MSTRG.24331.7	MSTRG.24331.7	192.658	1.18545	0.232984	FALSE
							MSTRG.24331.9	MSTRG.24331.9	404.143	0.739864	0.175019	FALSE
ENSMUSG00000020627	Klhl29	kelch-like 29 [Source:MGI Symbol;Acc:MGI:2683857]	1063.59	0.944566	0.006486	TRUE	ENSMUST00000020958.9	Klhl29-201	1056.6	0.922144	0.029296	TRUE
							ENSMUST00000218384.2	Klhl29-202	0.948409	3.10752	NA	NA
							MSTRG.4561.2	MSTRG.4561.2	78.6172	-0.50964	0.968592	FALSE
ENSMUSG00000024481	Lvrn	laeverin [Source:MGI Symbol;Acc:MGI:1921824]	1187.09	-1.20284	3.54e-08	TRUE	ENSMUST00000025358.4	Lvrn-201	1176.82	-1.22499	6.64e-08	TRUE
							ENSMUST00000234519.2	Lvrn-202	7.84185	-1.20563	0.526766	FALSE
							MSTRG.10829.1	MSTRG.10829.1	2490.55	-0.35719	0.728144	FALSE
							MSTRG.10829.2	MSTRG.10829.2	521.082	1.68168	0.795365	FALSE
							MSTRG.10829.3	MSTRG.10829.3	245.223	-2.47242	0.570116	FALSE
							MSTRG.10829.4	MSTRG.10829.4	838.947	-1.86282	0.248209	FALSE
							MSTRG.10829.5	MSTRG.10829.5	633.275	1.73142	0.787912	FALSE
							MSTRG.10829.8	MSTRG.10829.8	162.416	4.29636	0.289545	FALSE
ENSMUSG00000032479	Map4	microtubule-associated protein 4 [Source:MGI Symbol;Acc:MGI:97178]	15495.8	0.782392	0.002245	TRUE	ENSMUST00000035055.15	Map4-201	4459.6	-0.36871	0.844402	FALSE
							ENSMUST00000163190.8	Map4-202	32.5105	-0.12574	0.940146	FALSE
							ENSMUST00000163979.7	Map4-203	22.0143	0.360411	0.88923	FALSE
							ENSMUST00000164930.8	Map4-204	15.1164	0.24166	0.939387	FALSE
							ENSMUST00000165876.8	Map4-205	10464.3	1.34325	0.0100189	TRUE
							ENSMUST00000169851.8	Map4-206	4.99125	4.74935	NA	NA
							ENSMUST00000198511.5	Map4-211	16.0593	0.265243	0.820981	FALSE
							ENSMUST00000199161.5	Map4-212	71.2151	1.64026	0.000726648	TRUE
							ENSMUST00000199461.5	Map4-213	148.563	0.451199	0.937159	FALSE
							ENSMUST00000199498.5	Map4-214	15.0423	0.379243	0.934295	FALSE
							ENSMUST00000199548.5	Map4-215	77.152	0.908526	0.79799	FALSE
							ENSMUST00000199985.2	Map4-216	0.451808	-0.56701	NA	FALSE
							ENSMUST00000200480.2	Map4-217	7.88783	-0.31776	0.924124	FALSE
							MSTRG.24369.10	MSTRG.24369.10	4.63667	5.39887	NA	NA
							MSTRG.24369.2	MSTRG.24369.2	1893.3	-0.63103	0.868875	FALSE
							MSTRG.24369.3	MSTRG.24369.3	1029.12	-0.17577	0.965011	FALSE
							MSTRG.24369.4	MSTRG.24369.4	1366.61	-1.48616	NA	NA
							MSTRG.24369.5	MSTRG.24369.5	1000.73	-0.8008	0.480685	FALSE
							MSTRG.24369.6	MSTRG.24369.6	146.685	0.598188	NA	NA
							MSTRG.24369.7	MSTRG.24369.7	85.1565	5.65322	NA	NA
							MSTRG.24369.9	MSTRG.24369.9	195.666	24.2303	NA	NA
ENSMUSG00000036469	Marchf1	membrane associated ring-CH-type finger 1 [Source:MGI Symbol;Acc:MGI:1920175]	3003.97	-1.18907	0.017531	TRUE	ENSMUST00000039540.12	Marchf1-201	899.694	-1.25854	0.0388757	TRUE
							ENSMUST00000072482.13	Marchf1-202	0		NA	NA
							ENSMUST00000098708.11	Marchf1-203	0		NA	NA
							ENSMUST00000110253.3	Marchf1-204	2087.34	-1.19235	0.0569663	FALSE
							ENSMUST00000110255.8	Marchf1-205	0		NA	NA
							ENSMUST00000110256.8	Marchf1-206	3.67829	-5.61538	NA	NA
							ENSMUST00000110258.8	Marchf1-207	0		NA	NA
							ENSMUST00000110259.8	Marchf1-208	0		NA	NA
							ENSMUST00000178982.8	Marchf1-211	0		NA	NA
							MSTRG.22249.10	MSTRG.22249.10	274.801	2.02	0.273736	FALSE
							MSTRG.22249.13	MSTRG.22249.13	47.9584	-23.6412	NA	NA
							MSTRG.22249.14	MSTRG.22249.14	29.6019	-8.52883	NA	NA
ENSMUSG00000042436	Mfap4	microfibrillar-associated protein 4 [Source:MGI Symbol;Acc:MGI:1342276]	787.493	1.5216	0.001708	TRUE	ENSMUST00000040522.7	Mfap4-201	107.143	3.92194	0.21703	FALSE
							ENSMUST00000064783.10	Mfap4-202	614.2	1.43787	0.0238279	TRUE
ENSMUSG00000035805	Mlc1	megalencephalic leukoencephalopathy with subcortical cysts 1 homolog (human) [Source:MGI Symbol;Acc:MGI:2157910]	12.9029	6.88153	0.011343	TRUE	ENSMUST00000042594.13	Mlc1-201	0.493467	2.17183	NA	NA
							ENSMUST00000109368.2	Mlc1-202	12.4634	6.82592	0.0362701	TRUE
ENSMUSG00000005373	Mlxipl	MLX interacting protein-like [Source:MGI Symbol;Acc:MGI:1927999]	3160.14	0.969172	0.027451	TRUE	ENSMUST00000005507.10	Mlxipl-201	1240.87	0.53396	0.750956	FALSE
							ENSMUST00000123370.3	Mlxipl-202	28.9391	0.465688	0.576947	FALSE
[truncated: 507 more rows]

## Sheet: Table S5
Table S5. A set of 100 genes, despite their unchanged expression levels (|gene_log2_fold_change| < 0.58) and gene_q_value > 0.05) displayed 124 isoforms undergoing significant switching (|dIF| > 0.1 and gene_switch_q_value < 0.05).
[truncated: 127 more rows]

[truncated: 9 more sheets: Table S6, Table S7,  Table S8, Table S9, Table S10, Table S11, Table S12, Table S13, Table S14]
